# Supplementary material for: Proteome profile changes during poly-hydroxybutyrate intracellular mobilization in gram positive Bacillus cereus tsu1
Source: BMC Microbiol. 2020 May 19;20:122. doi: 10.1186/s12866-020-01815-6 (PMC7236355; doi:10.1186/s12866-020-01815-6)
Supplement: Supplementary file 1 — Additional file 1 Table S1. Proteins identified and their normalized abundances in Bacillus cereus tsu1 in 12 h-, 24 h-, and 48 h-culture. [file 12866_2020_1815_MOESM1_ESM.xlsx]

## Sheet: Table S1
Table S1 Proteins identified and their normalized abundances in Bacillus cereus tsu1 in 12h-, 24h-, and 48h-culture.
Accession	Protein Description	Abundances (126, Normalized): 12h-1	Abundances (128C, Normalized): 12h-2	Abundances (129N, Normalized): 12h-3	Average abundance 12h	Abundances (127N, Normalized): 24h-1	Abundances (129C, Normalized): 24h-2	Abundances (131, Normalized): 24h-3	Average abundance 24h	Abundances (127C, Normalized): 48h-1	Abundances (128N, Normalized): 48h-2	Abundances (130N, Normalized): 48h-3	Average abundance 48h	Sum PEP Score	Coverage [%]	# PSMs	# Unique Peptides	# AAs	MW [kDa]	calc. pI
KGT40352	glyoxalase	153.7	181.7	176.9	170.767	133.2	174.7	179.7	162.533	135.9	156	124.2	138.7	3.431	3	1	1	263	31.4	6.92
KGT40354	DSBA oxidoreductase	829.1	743.4	819.9	797.467	949.1	655.7	765	789.933	852.7	866.7	857.3	858.9	67.931	57	19	9	243	27.1	4.78
KGT40365	XRE family transcriptional regulator	734.6	747.7	721.8	734.7	725	576.1	616.6	639.233	526	657.1	653.2	612.1	33.619	40	6	5	125	14.2	6
KGT40369	methyltransferase	379.2	445.3	502.2	442.233	341	446.6	737.1	508.233	327.8	250.7	317.1	298.533	11.589	22	5	5	258	29.9	5.85
KGT40380	phosphoenolpyruvate synthase	1453	1506.1	1545.4	1501.5	1238.7	1362.7	1464.7	1355.37	1299.5	996.9	1213.1	1169.83	109.642	29	19	17	868	97.4	5.26
KGT40381	hypothetical protein IY08_30465	307.4	290	306.9	301.433	257.4	309.5	295	287.3	255.7	245.6	271	257.433	23.421	14	9	7	559	65.8	6.52
KGT40390	DNA-binding protein	1042.5	860.9	961.1	954.833	1175.2	991.6	1100	1088.93	1323.5	1371.6	1168.7	1287.93	62.436	63	16	11	202	23.9	5.74
KGT40391	hypothetical protein IY08_30420	1093.6	1288.1	1238.5	1206.73	2098.4	1794.7	1986.2	1959.77	2661.6	1770.7	2011.9	2148.07	60.075	90	31	5	105	11.4	6.67
KGT40403	zinc finger/helix-turn-helix protein	122.8	138	128.1	129.633	104.9	155.4	125.5	128.6	136.5	162.7	122.8	140.667	13.703	10	3	3	334	38.9	5.26
KGT40409	hypothetical protein IY08_30270	395.2	443.1	368.3	402.2	274.7	427	384.1	361.933	377.8	429.1	357.2	388.033	39.577	13	8	7	560	64.5	8.46
KGT40411	hypothetical protein IY08_30285	729.2	757.7	678.2	721.7	1052.2	681.4	746.7	826.767	945.6	1116.3	1119.7	1060.53	12.05	34	5	5	120	15	5.34
KGT40412	restriction endonuclease	109.4	119.2	111.4	113.333	116.3	113.6	109.3	113.067	129.7	126.4	117.2	124.433	1.601	3	1	1	307	35.6	6.9
KGT40414	DNA mismatch repair protein MutT	949.4	873.2	1031.1	951.233	766.7	618.8	609.8	665.1	646.2	504.3	686.6	612.367	12.34	38	4	4	127	14.3	5.58
KGT40415	protein TolA	368.2	337.7	366.4	357.433	484.7	300.1	289.3	358.033	397.7	473.9	408.6	426.733	23.039	18	6	3	284	32	9.45
KGT40417	histidine kinase	2958.7	2820.6	2909.6	2896.3	2135.5	2480.2	2178.8	2264.83	2783.5	2745.4	2515.9	2681.6	141.07	67	34	18	364	43.1	6.42
KGT40418	fibronectin	1658.9	1635	1584	1625.97	1063.3	1610.5	1212.8	1295.53	1004.4	1258.7	954.7	1072.6	81.438	27	20	15	733	82.1	7.37
KGT40420	spore protein	11.8	12.4	16.7	13.6333	29.4	13.8	31.5	24.9	34.3	17.9	28.8	27	18.068	70	4	2	71	7.7	5.95
KGT40421	chemotaxis protein	140.8	141.5	137.6	139.967	234.9	122	131.8	162.9	181.1	143.3	215.1	179.833	24.493	9	4	4	580	64.5	5.21
KGT40423	hypothetical protein IY08_30375	377.3	330.7	360.2	356.067	294.2	277.2	252.1	274.5	292.5	285.4	304.5	294.133	15.977	24	4	3	137	15.5	6.32
KGT40424	DNA polymerase subunit beta	92.5	92.4	98.1	94.3333	112.5	76.5	81.5	90.1667	104.7	88.4	97.6	96.9	33.444	64	5	5	135	15.7	4.79
KGT40428	cell division protein FtsN	3041.2	2743.9	2983.8	2922.97	2301.6	2969.9	3118.9	2796.8	2108.9	2766.1	2399.5	2424.83	129.637	64	41	10	199	21.5	4.53
KGT40429	peptidase S8	24405.2	23509.9	23425.6	23780.2	16042.6	26062.6	24156.6	22087.3	15845.4	18091.5	15627.4	16521.4	663.634	56	204	68	1413	153.5	5.36
KGT40430	LuxR family transcriptional regulator	882.7	925.5	897	901.733	848	964.8	943.2	918.667	956.9	986.2	996	979.7	62.351	45	12	9	213	24.1	6.15
KGT40431	histidine kinase	24.7	20.7	25.8	23.7333	12.8	30.7	26.6	23.3667	27.6	16.9	24.7	23.0667	4.606	2	1	1	610	69.8	8.7
KGT40432	asparagine synthase	2969.9	3257.8	2516.9	2914.87	2410.7	2902.6	3028.8	2780.7	3330.9	3278.7	3206.2	3271.93	142.035	43	36	18	608	70.1	5.3
KGT40433	TetR family transcriptional regulator	194.2	206.7	169.7	190.2	105.4	197.8	153.1	152.1	136.2	175.7	119.3	143.733	10.335	13	2	2	189	22.5	8.44
KGT40437	SMI1/KNR4 family protein	128.2	111.7	133.6	124.5	185.3	187.3	211.3	194.633	197.9	193.7	207.8	199.8	10.688	12	2	2	216	23.6	5.2
KGT40440	hypothetical protein IY08_30075	98.9	120.7	117.4	112.333	93.1	93.9	98.9	95.3	117.5	180.6	129.6	142.567	11.957	20	3	2	120	14.7	6.19
KGT40441	cytosolic protein	690.9	650.2	731.9	691	679.3	802.4	858.3	780	800.9	741.5	790.1	777.5	33.689	15	8	6	532	59.6	5.24
KGT40442	hypothetical protein IY08_30085	1980.7	1816.6	1922.8	1906.7	2514.2	1875.5	1718.7	2036.13	2078.9	2185.4	2265.3	2176.53	9.698	25	9	4	113	13.1	4.54
KGT40445	PhoP family transcriptional regulator	311.3	293.2	299.1	301.2	218.4	403.2	300.6	307.4	327.8	274.6	284.8	295.733	24.968	24	6	5	238	27.5	5.9
KGT40447	hypothetical protein IY08_30120	224.4	243.6	242.1	236.7	277.3	286.2	277.1	280.2	461.3	462.3	453.1	458.9	14.191	24	3	3	122	13.6	9.23
KGT40452	hypothetical protein IY08_30155	900.7	1022.3	788.6	903.867	267.3	737.3	538.9	514.5	479.3	538.4	421.1	479.6	6.568	19	3	2	78	8.8	6.73
KGT40453	N-acetylmuramoyl-L-alanine amidase	1864.3	1884.2	1560	1769.5	784	851	816	817	859	711.1	698.7	756.267	60.57	21	14	4	317	35.5	7.01
KGT40454	lysozyme	1225.1	1258.6	1193.4	1225.7	1038.2	1170.3	731.9	980.133	540.8	786.3	518.8	615.3	43.262	26	10	5	322	35.5	7.03
KGT40455	phage protein	210.2	217.5	193.5	207.067	130.1	139.9	159.3	143.1	153.5	151.4	149.3	151.4	5.527	9	1	1	128	15.2	5.87
KGT40458	immunity repressor protein	75.1	68.6	70.7	71.4667	84	67	65.2	72.0667	80.4	93.5	92.2	88.7	19.73	26	4	3	142	16.3	6.23
KGT40462	TetR family transcriptional regulator	82.2	68.5	71.6	74.1	49	95.2	77.9	74.0333	54.3	70	50.5	58.2667	8.341	19	3	3	193	22.8	6.8
KGT40463	NAD-binding protein	45.4	53.8	52.7	50.6333	44.7	54.9	49.7	49.7667	50.8	42.4	54.6	49.2667	19.625	21	3	3	289	31.6	5.62
KGT40466	S-layer protein	92.5	97.6	95	95.0333	77.2	69.7	84.4	77.1	71.7	92.5	74	79.4	9.208	3	3	3	1143	129.6	7.65
KGT40467	hypothetical protein IY08_29900	64.7	61.4	59	61.7	42.8	67.5	69.3	59.8667	75.2	85.7	67.1	76	8.545	19	2	2	107	12.4	4.63
KGT40477	hypothetical protein IY08_29965	293.9	253.8	253.7	267.133	265.4	218.1	222.2	235.233	222.9	217.3	217.1	219.1	22.836	49	6	3	82	9.8	9.38
KGT40478	hypothetical protein IY08_29865	178.2	163.9	174.3	172.133	210.7	179.5	161.5	183.9	207.8	256.1	233.7	232.533	12.884	25	5	3	137	15.7	6.52
KGT40483	cytochrome P450	449	436.9	533.2	473.033	379.6	539.1	460	459.567	384.8	324.7	361.1	356.867	45.235	27	9	7	410	46.7	5.87
KGT40485	spore coat protein	856	1033.3	1036.2	975.167	566.4	867.2	728.6	720.733	661.7	534.5	599.9	598.7	20.887	22	8	7	367	42.8	5.58
KGT40486	glycosyl transferase	521.2	687.5	609.8	606.167	416.9	501.9	441.9	453.567	447.2	371.1	406.4	408.233	54.642	38	16	12	378	42.8	8.79
KGT40487	spore coat protein	777.9	1010.2	890.8	892.967	448.4	737.6	539.7	575.233	491.2	534.3	459.4	494.967	40.647	30	11	8	352	41.4	8.54
KGT40488	hypothetical protein IY08_29820	399.9	482.1	439.6	440.533	312.3	281.6	309.7	301.2	291.4	435.2	263.6	330.067	16.158	39	4	3	141	16.1	4.3
KGT40491	UDP-glucose epimerase	81.4	113.5	112.3	102.4	32.7	47	30.6	36.7667	46.3	30.4	36.9	37.8667	7.127	4	1	1	317	35.3	7.88
KGT40492	UDP-glucose 6-dehydrogenase	196	263.1	243.6	234.233	152.7	154.7	135.6	147.667	155.5	155.2	158.3	156.333	7.673	6	3	3	429	47.6	8.25
KGT40499	XRE family transcriptional regulator	51.9	51.6	47.4	50.3	60.3	31	39.6	43.6333	34.2	47.2	32.6	38	7.434	10	1	1	107	13	7.25
KGT40500	hypothetical protein IY08_29565	2381.7	2322.6	2657.3	2453.87	2939.8	2202	2400.3	2514.03	2431.9	2638.3	2611.6	2560.6	106.934	71	36	10	138	16	4.92
KGT40501	hypothetical protein IY08_29570	3072.2	3154	3431.2	3219.13	1830.7	2437.5	1984.5	2084.23	1994.6	2166	2127.3	2095.97	79.904	78	23	9	138	16.1	4.26
KGT40502	SPBc2 prophage-derived UPF0720 protein yokI	359.4	391.1	415.5	388.667	404.3	529.9	565.5	499.9	339.6	757.2	434	510.267	11.438	2	2	1	502	55.4	6.9
KGT40505	hypothetical protein IY08_29590	158.8	144.6	160.5	154.633	124.9	217.5	158.1	166.833	138.1	603.1	219.5	320.233	42.254	81	7	7	136	15.5	4.6
KGT40507	MerR family transcriptional regulator	425	407.5	444.7	425.733	544.4	353.2	378	425.2	330	427.6	406.6	388.067	36.246	48	7	5	119	13.8	7.18
KGT40509	hypothetical protein IY08_29615	1428.5	1604.6	1373.4	1468.83	1188	1596.2	1437.6	1407.27	1407.4	1591.7	1303.1	1434.07	63.211	28	19	14	582	66.9	5.33
KGT40510	hypothetical protein IY08_29630	2065.1	2125.7	1592.9	1927.9	1003.6	1525.3	1239.5	1256.13	1421.9	1407.2	1327.5	1385.53	70.414	40	15	11	344	39.2	5.03
KGT40511	hypothetical protein IY08_29635	573.6	585	574	577.533	545.1	666.6	528.6	580.1	615	616.8	609.1	613.633	16.665	24	4	4	234	27.4	9.67
KGT40512	hypothetical protein IY08_29640	531.7	539.5	490	520.4	690.5	621.4	713.4	675.1	924.9	803.5	879.1	869.167	23.137	24	6	4	170	19.5	5.14
KGT40513	hypothetical protein IY08_29645	515.9	646.9	506.9	556.567	350.8	461.6	413.3	408.567	380.1	462	347.4	396.5	12.056	15	4	3	226	27.2	6.16
KGT40514	hypothetical protein IY08_29650	622.1	661.1	602.3	628.5	456.2	678.8	562.6	565.867	563.4	541	512.5	538.967	57.072	25	10	7	342	39.2	7.2
KGT40515	restriction endonuclease-like protein	173.4	183.5	170	175.633	168.9	170.3	147.9	162.367	177.2	189.3	213.9	193.467	11.219	7	3	2	315	36.7	8.29
KGT40516	hypothetical protein IY08_29670	45.1	44.2	34.7	41.3333	37.6	36.1	51.6	41.7667	37.2	42.9	37.5	39.2	4.904	5	1	1	291	33.8	6.92
KGT40517	hypothetical protein IY08_29675	2674.9	2435.7	2457	2522.53	2294.7	2207.6	1948.4	2150.23	2450.7	2377	2513.4	2447.03	60.272	43	15	9	224	26.2	7.2
KGT40519	DNA methyltransferase	1115.2	1087.2	1134.6	1112.33	1570.8	1440.8	1408.3	1473.3	1924.7	1943.9	1944.9	1937.83	76.077	35	22	12	317	36.2	7.42
KGT40522	hypothetical protein IY08_29700	1871.8	1909.2	1853.8	1878.27	1766.1	2073.4	2031.8	1957.1	2032.3	2508.3	2192	2244.2	98.058	29	23	15	627	72.7	6.83
KGT40523	hypothetical protein IY08_29705	3737.2	3769.4	3627	3711.2	4135.9	4209.2	3907.6	4084.23	4383.8	5113.3	4625.6	4707.57	256.805	47	62	47	1209	140.2	6.34
KGT40524	hypothetical protein IY08_29710	86.4	95	83.1	88.1667	37.2	91.8	58.3	62.4333	69.2	48.4	64.3	60.6333	20.212	7	5	5	931	107.1	6.7
KGT40528	aspartate phosphatase	8511.1	8285	8439.6	8411.9	5171.6	7099.1	6040.8	6103.83	6202.5	5135	5564.2	5633.9	323.023	79	81	27	357	41.8	5.91
KGT40530	GTP pyrophosphokinase	75.9	72.4	80.4	76.2333	99.6	85.2	91.1	91.9667	114.2	109.8	129.5	117.833	1.793	7	1	1	141	16	8.75
KGT40531	hypothetical protein IY08_29755	26.2	30	38.5	31.5667	9.8	10.8	14.5	11.7	7.2	4.9	7.6	6.56667	2.219	10	1	1	121	13.1	5.5
KGT40534	hypothetical protein IY08_29075	57.2	53.9	60.7	57.2667	50.7	69.8	68.4	62.9667	51.6	57.7	50.5	53.2667	23.818	14	2	1	124	14.8	8.24
KGT40537	peptidase U35	421	460	411.2	430.733	266.5	338.8	323.4	309.567	292.1	282.9	279.8	284.933	27.409	30	5	4	194	22.5	6.13
KGT40538	capsid protein	3015.6	3020.4	2596.4	2877.47	1752.9	2537	2536.8	2275.57	1810.6	1952	1833.7	1865.43	125.078	44	24	11	388	42.4	5
KGT40544	phage tail protein	1585.6	1627.8	1396	1536.47	981.3	1374.8	1372.9	1243	970.9	1283.8	992.4	1082.37	94.25	73	26	13	189	20.9	5.47
KGT40554	acetylmuramoyl-L-alanine amidase	186.7	201.1	185.3	191.033	114.4	154	121.6	130	102.6	89.7	97.5	96.6	9.595	6	2	1	311	34.2	7.74
KGT40561	hypothetical protein IY08_29225	1148.1	1220.3	1111.9	1160.1	963.4	1257.5	1197.6	1139.5	1269.9	1219.3	1228.3	1239.17	85.607	37	15	8	350	40.3	4.94
KGT40562	hypothetical protein IY08_29230	364.2	343.9	395.7	367.933	525.9	315.7	322.4	388	393.3	342.4	413.9	383.2	19.087	24	5	4	196	23.3	5.8
KGT40564	hypothetical protein IY08_29240	257.2	205.6	230.5	231.1	304.4	166.5	192.7	221.2	172.5	187.7	209.7	189.967	2.335	6	1	1	133	15	9.82
KGT40565	cobyrinic acid a,c-diamide synthase	2012.4	2181.7	1958.5	2050.87	1792.8	1875.3	1880.7	1849.6	2028.4	1404.2	1847.8	1760.13	85.799	51	19	10	276	31.3	4.77
KGT40567	hypothetical protein IY08_29255	225.6	283.6	262	257.067	262.3	302.2	288.6	284.367	373.3	238.9	398.1	336.767	20.984	42	4	3	91	10.3	4.67
KGT40568	hypothetical protein IY08_29260	115	117.7	109.9	114.2	99.8	100.5	113.6	104.633	117.3	133.6	107.7	119.533	10.484	9	2	2	271	31.2	5.17
KGT40570	XRE family transcriptional regulator	170.6	158.6	138.2	155.8	289.7	137.5	183.8	203.667	192.9	242.7	231.9	222.5	5.264	9	2	1	114	13	6.3
KGT40572	XRE family transcriptional regulator	513	517.1	491.8	507.3	674.8	375	401.5	483.767	444.6	464.2	496.9	468.567	66.165	67	12	8	116	13.4	5.22
KGT40585	hypothetical protein IY08_29375	43.6	43.6	44.5	43.9	70.7	46.9	51.8	56.4667	54.1	48.8	59.3	54.0667	7.39	19	1	1	64	7.5	4.72
KGT40588	hypothetical protein IY08_29405	234.9	243.1	181	219.667	141.9	190.7	157.9	163.5	178	192.8	153.5	174.767	1.121	5	1	1	125	14.7	8.44
KGT40589	hypothetical protein IY08_29410	196.3	196.5	187.3	193.367	211.2	218.1	260.1	229.8	222.6	190.5	216.7	209.933	8.284	6	2	1	181	21.6	4.67
KGT40594	hypothetical protein IY08_29455	64.6	68.2	67.5	66.7667	97.8	77.1	94.4	89.7667	98	129.9	111.4	113.1	17.786	28	3	2	138	16.1	4.54
KGT40596	recombinase RecU	368.5	391.6	441.6	400.567	203.4	287.5	244.9	245.267	169.7	235.2	151.4	185.433	1.102	3	1	1	209	23.6	9.36
KGT40607	glycerophosphoryl diester phosphodiesterase	39.2	41.6	40.4	40.4	23.3	29.3	26.2	26.2667	25.4	25.8	22.1	24.4333	8.273	15	3	3	172	18.3	5.71
KGT40609	cell wall anchor protein	302.1	335.3	314.8	317.4	1250.8	511.1	420.1	727.333	706.9	719.1	518.8	648.267	18.578	28	6	3	156	17.2	9.66
KGT40612	ATPase	1214.5	1139.3	1257	1203.6	2805.6	1149.1	1480.4	1811.7	2120.2	1721.4	2449.6	2097.07	35.599	17	12	6	303	35.4	5.24
KGT40629	hypothetical protein IY08_29060	2138.1	2167.2	2125.6	2143.63	1693.8	2334.1	2148.5	2058.8	2154.4	2342.3	2145.5	2214.07	96.288	31	23	16	611	69.4	6.09
KGT40633	precorrin-3B C17-methyltransferase	503.7	546.6	647.8	566.033	384.8	481.1	576.8	480.9	390.2	342.2	327.4	353.267	39.536	55	8	6	155	18	5.22
KGT40634	hypothetical protein IY08_28615	851.5	885.5	844.5	860.5	719.7	907.4	797.2	808.1	878.7	779.8	819.9	826.133	76.711	24	15	11	565	66.3	5.52
KGT40640	hypothetical protein IY08_28680	383.7	397.7	370.4	383.933	362.2	388.8	397.4	382.8	463.2	406.2	416.6	428.667	28.923	23	5	4	255	28.6	6.93
KGT40648	hypothetical protein IY08_28720	238.4	247	232	239.133	178.1	186.5	192.7	185.767	213.5	178	212.1	201.2	17.745	18	4	2	140	16.5	9.45
KGT40649	cell division protein FtsZ	7330.2	7129	7057.2	7172.13	9656.6	8331	9310.3	9099.3	11160.7	9973.9	11305.9	10813.5	246.969	52	77	25	484	54.1	5.2
KGT40650	MerR family transcriptional regulator	2639.2	2487.5	2607.6	2578.1	4472.4	2179	2835.5	3162.3	3033.4	3441.2	3178.3	3217.63	71.4	41	19	11	246	29.6	5.48
KGT40655	cell surface protein	179.7	211.4	175	188.7	153.9	101	110.5	121.8	112.5	107.8	137.6	119.3	27.049	14	8	5	441	49.3	6.35
KGT40681	hypothetical protein IY08_27705	37.9	41.1	38.3	39.1	43.1	43.9	41.2	42.7333	45.6	49.1	49.9	48.2	2.33	19	1	1	91	10.9	5.45
KGT40686	fatty acid desaturase	465.1	474.7	529.9	489.9	531.4	572.6	518.4	540.8	620.7	505.8	588.7	571.733	36.112	27	8	7	299	34.9	6.92
KGT40689	hypothetical protein IY08_27745	1062.6	1106.2	1029.5	1066.1	1060.1	1006	1048.2	1038.1	1069.2	1153.8	1111.9	1111.63	61.148	56	11	8	181	21.1	5.85
KGT40702	excisionase	645.2	676.3	667.5	663	565.7	724.3	640	643.333	637.1	600.5	624.6	620.733	38.267	23	8	7	333	38.7	8
KGT40707	cell division protein Fic	2585.3	2798.8	2583.2	2655.77	2221	2347.9	2414.9	2327.93	2357	1827.4	2459.6	2214.67	83.185	50	20	10	202	23.9	5.67
KGT40710	choloylglycine hydrolase	395.5	441.3	432.8	423.2	278.3	698.7	391.3	456.1	385.4	376	328.5	363.3	85.182	51	18	8	328	36.9	4.7
KGT40712	hypothetical protein IY08_27895	54.1	50.2	46.1	50.1333	67.4	40.2	53.6	53.7333	92.3	54.1	92.2	79.5333	14.141	29	2	2	91	10.9	7.4
KGT40714	GntR family transcriptional regulator	79.6	87.7	74	80.4333	84.3	94.7	116.8	98.6	87.5	116.7	93.2	99.1333	27.16	26	5	4	219	24.9	5.72
KGT40717	FAD-binding monooxygenase	160.4	174.9	164.7	166.667	162.5	183.1	167.2	170.933	186.3	198.8	159.6	181.567	31.935	18	7	6	492	55.7	6.89
KGT40718	peptidase M15	624.9	611.7	666.9	634.5	649.8	897.1	888.3	811.733	802.3	697.3	728.3	742.633	40.854	26	10	9	345	38.8	6.47
KGT40719	peptidase M15	19.3	24.1	19	20.8	17.9	28.2	25.2	23.7667	17.1	24	18.8	19.9667	3.16	5	1	1	277	31.7	9.13
KGT40720	peptidoglycan-binding protein	889.9	1066.8	996.2	984.3	818.8	1106.3	894.2	939.767	959	862.1	787	869.367	33.501	17	10	8	591	67.6	7.02
KGT40721	peptidoglycan-binding protein	185.2	198.3	186.4	189.967	193.1	217.7	244.8	218.533	239.9	109.6	180.9	176.8	17.09	13	4	3	348	40.5	6.44
KGT40722	endonuclease I	350.7	351.5	412.1	371.433	385.7	329.7	382.9	366.1	297.6	318.5	329.8	315.3	4.331	5	2	2	313	36.7	5.88
KGT40723	hypothetical protein IY08_27950	1209.6	1152.7	1603.4	1321.9	712.8	1183.9	1244.8	1047.17	710.1	708.6	666.2	694.967	48.946	32	12	6	215	24.4	5.1
KGT40724	protease	1560.9	1708.7	2173.9	1814.5	1033.1	1794.5	2424.1	1750.57	937.4	1551.2	968.4	1152.33	50.032	21	14	6	353	39.1	6.76
KGT40725	hypothetical protein IY08_27965	228	236.8	282.2	249	224.1	209.6	240.2	224.633	203.4	215.1	228.1	215.533	11.635	12	2	1	105	11.7	5.02
KGT40727	hydrolase	9393.1	9258.8	9624	9425.3	5285.1	9541.8	6228.1	7018.33	4609.6	5252.1	4144.2	4668.63	187.992	57	53	24	460	51.4	7.39
KGT40729	hypothetical protein IY08_28010	280.2	283	283.5	282.233	337.5	396.5	353.8	362.6	293.3	534	332.3	386.533	1.031	2	1	1	330	39.9	9.66
KGT40734	peptide ABC transporter ATP-binding protein	234.3	265.1	252.6	250.667	262.3	285.8	282.9	277	309.7	307.9	317.5	311.7	26.484	21	7	4	237	26.4	5.35
KGT40736	transcriptional regulator	69.9	87.3	77.9	78.3667	58.9	83.8	89	77.2333	71	81.5	74.7	75.7333	18.527	20	5	4	230	26.2	5.78
KGT40747	bacitracin ABC transporter ATP-binding protein	38.6	29.8	36.3	34.9	39.6	38.4	39.6	39.2	38.8	36.2	38.1	37.7	79.33	47	18	2	253	27.5	7.47
KGT40749	DeoR faimly transcriptional regulator	582	587.7	599.4	589.7	744.3	772	669.8	728.7	948.1	587.9	954.5	830.167	54.569	37	10	7	228	26.2	5.59
KGT40751	NTP pyrophosphohydrolase	420.4	428.4	472.5	440.433	411.8	386.7	411.7	403.4	389	325.7	461.6	392.1	44.873	75	8	6	156	17.9	5.05
KGT40752	acetyl-CoA carboxylase subunit alpha	490.6	552.6	348.8	464	264.3	476.8	520.2	420.433	412.3	420.3	340	390.867	6.602	7	3	2	314	35.8	8.38
KGT40763	hypothetical protein IY08_28205	1442	1359.6	1449.4	1417	843.5	2402.8	1413.6	1553.3	1023.9	1231.4	897.4	1050.9	43.474	35	18	6	182	20.2	9.7
KGT40768	ArsR family transcriptional regulator	125	114.4	130.1	123.167	157.5	114.6	135.6	135.9	170.9	109.8	176.1	152.267	10.435	31	3	3	97	11.1	9.16
KGT40769	histidine kinase	8107.9	7581.4	8063.8	7917.7	5167.7	8135.7	5883.1	6395.5	8087.5	6890.7	7058.3	7345.5	258.48	79	79	22	364	42.6	5.68
KGT40776	sugar dehydrogenase	382.6	377.8	354.6	371.667	414.2	384.1	428	408.767	452.7	445.1	465.5	454.433	5.693	8	2	2	261	27.9	5.19
KGT40778	DNA integration/recombination/inversion protein	95.5	95.1	108.8	99.8	107.8	129.5	137	124.767	111.9	108.6	105.5	108.667	6.027	9	2	2	244	28.3	7.59
KGT40784	N-acetylmuramoyl-L-alanine amidase	2012.9	2039.8	1933.4	1995.37	1364.7	1492.4	1451.7	1436.27	1262.3	1335.4	1274.5	1290.73	90.64	28	18	12	537	59.1	6.3
KGT40787	hypothetical protein IY08_28365	427.4	458.4	450.9	445.567	359.5	510.3	466.7	445.5	406.1	489.1	441.6	445.6	1.7	3	1	1	224	24.5	9.61
KGT40788	hypothetical protein IY08_28370	34.4	26.8	28.4	29.8667	33.7	27.7	25.2	28.8667	29.1	32.2	31.8	31.0333	9.954	39	3	3	83	9.7	5.91
KGT40789	hypothetical protein IY08_28375	2116.7	2033	2024.7	2058.13	1342.2	1837.1	1566.8	1582.03	1636	1661.9	1562.9	1620.27	74.865	49	17	10	257	30	7.56
KGT40790	ornithine cyclodeaminase	7115.7	6769.6	7192.3	7025.87	7896.8	5921.1	6740.9	6852.93	6867.2	5883.8	6565.9	6438.97	244.27	70	78	20	322	36.3	5.29
KGT40791	pyridoxal-5'-phosphate-dependent protein subunit beta	3158	3006.7	3132.6	3099.1	2431.7	2771.4	2566.7	2589.93	2616.7	2772.4	2576.4	2655.17	154.12	67	46	14	325	36.2	6.65
KGT40792	ornithine carbamoyltransferase	8428.8	7661.5	9014.2	8368.17	7280.1	6652.8	6674.7	6869.2	6494.1	5523.1	5974.7	5997.3	240.079	79	67	19	310	34.1	5.92
KGT40793	4-phosphopantetheinyl transferase	73.1	72.8	65.8	70.5667	55.4	73.3	71.6	66.7667	60.2	83.2	69	70.8	14.842	16	3	3	232	27.4	6.15
KGT40794	peptide synthetase	13088	12208.6	13931.5	13076	11099	14236.6	12384.4	12573.3	13377.8	11310.3	11972.6	12220.2	679.695	48	178	76	2178	249.7	5.5
KGT40795	surfactin synthetase	2468.9	2234.1	2787.3	2496.77	1687.9	1968.3	1798.5	1818.23	1877.1	1450.1	1616	1647.73	96.804	39	23	7	232	26.1	6.34
KGT40796	peptide synthetase	11745.3	11143.4	12027.6	11638.8	9233.9	12177.8	10892.5	10768.1	11883.2	10439.5	11072.8	11131.8	552.842	57	144	71	1498	172.2	5.74
KGT40797	FkbH	6910	6349	6903.5	6720.83	7287.3	7707.4	6750.1	7248.27	8676.1	6363.9	8618.6	7886.2	192.204	52	82	21	359	41.9	5.15
KGT40798	peptide ABC transporter	3791.5	3461.4	3839.8	3697.57	2668.1	3977.7	3123.6	3256.47	3005.6	2706.8	2841	2851.13	156.292	32	43	27	1027	116.9	7.72
KGT40799	alkanesulfonate monooxygenase	4843.7	4506.9	5035.6	4795.4	4417.2	4488.4	4437.4	4447.67	4822.6	3811.4	4566.3	4400.1	226.177	67	69	20	358	40.5	5.52
KGT40800	gramicidin synthetase	21756.9	20290.2	22779.6	21608.9	21343.1	21156.6	21328.1	21275.9	22665	20112.1	22107.3	21628.1	1155.23	52	322	105	2562	290.9	5.58
KGT40801	peptide synthetase	6990.6	6353.6	7523.2	6955.8	4988.1	6574.1	8774.8	6779	5536.4	4599.4	4822.9	4986.23	189.092	49	60	20	525	58.8	5.77
KGT40802	acyl-CoA dehydrogenase	1154.4	1065.7	1259.1	1159.73	1216.1	743.6	813.5	924.4	890.3	863.7	905.1	886.367	39.988	30	8	8	397	43.6	6.54
KGT40803	acyl carrier protein	2072	2046.4	2126	2081.47	2529	1670	1711.5	1970.17	1921.7	1625.3	2038.2	1861.73	35.507	27	31	2	81	9.6	4.59
KGT40804	3-hydroxybutyryl-CoA dehydrogenase	8137.4	7420.4	8591.6	8049.8	8334.2	8157	8209	8233.4	6554.6	5896	6266.8	6239.13	203.088	88	72	21	282	31.6	5.44
KGT40805	malonyl CoA-acyl carrier protein	4519.4	4025.1	5014.4	4519.63	5947	4540.3	4673.1	5053.47	5652.4	4693	5474.8	5273.4	186.356	52	62	19	405	45.5	5.33
KGT40806	antibiotic resistance protein	3989.3	3671.8	4212	3957.7	3319.3	3891	3278	3496.1	3953.6	3146.3	3721.7	3607.2	130.821	38	47	14	375	43.5	5.21
KGT40807	acyl-CoA dehydrogenase	4826	4445.1	4932	4734.37	3368	3307.9	3038.1	3238	3265	3650.7	3141.4	3352.37	151.594	64	47	16	382	42	6.8
KGT40808	acyl carrier protein	234.6	244.8	256	245.133	261.4	212.9	215	229.767	193.4	212.9	212.1	206.133	36.926	25	35	2	87	10.2	4.59
KGT40809	bacitracin synthetase	5649.9	5446.7	5542.7	5546.43	4094.8	5881.5	4699.3	4891.87	5466	4649.6	4754.4	4956.67	307.268	48	77	34	883	102.1	5.19
KGT40810	lichenysin synthetase	26109.1	24235.2	27674.8	26006.4	21340.8	24344	21695.4	22460.1	24135	18345.9	22303.3	21594.7	918.925	54	289	88	1907	218.3	5.35
KGT40811	beta-ketoacyl synthase	36416.8	34377.3	37092.3	35962.1	32082.6	36472.6	34071.8	34209	40396.3	35570.5	38652.2	38206.3	1707.22	61	483	155	3336	377.6	5.19
KGT40812	hypothetical protein IY08_28500	993.9	978.2	975.8	982.633	754	874.6	899.4	842.667	721.1	689.2	641.1	683.8	31.118	27	8	6	218	25.7	8.72
KGT40823	glycosyl transferase	76.1	82.3	71.3	76.5667	41.1	65.3	58.5	54.9667	46.6	46.3	47.4	46.7667	19.397	7	4	2	400	45.5	5.14
KGT40825	esterase	134.6	130.5	140.5	135.2	121	199.3	164.5	161.6	159.2	143.6	182.9	161.9	19.487	17	4	4	323	36.3	6.3
KGT40826	acyl-CoA dehydrogenase	21338	21925.5	18419.3	20560.9	20929.1	18682.4	17699.3	19103.6	25462.1	20064.7	24624.2	23383.7	607.128	82	301	38	594	65.5	5.47
KGT40828	acetyl-CoA acetyltransferase	6973.2	6834.4	6597.3	6801.63	10718.5	6646.5	8053.9	8472.97	10475.2	8603.3	10280.8	9786.43	351.522	66	144	16	390	41.1	6.13
KGT40829	3-hydroxyacyl-CoA dehydrogenase	20919.7	21376.5	19024.5	20440.2	21021.8	19198.2	19265.3	19828.4	24903.5	19138.4	24761.3	22934.4	610.903	67	206	44	793	87.4	6.83
KGT40831	D-alanyl-D-alanine carboxypeptidase	181.8	177.2	180.9	179.967	166.5	171.2	196.9	178.2	132.9	168.8	157.6	153.1	15.789	16	5	4	279	31.1	9.16
KGT40832	proline dehydrogenase	5584.8	5559.6	4729.8	5291.4	4840.5	4123.4	3984.4	4316.1	5731.9	5560.1	6061.9	5784.63	155.946	69	41	19	305	35.1	6.43
KGT40833	hypothetical protein IY08_25285	1697.8	1647.4	1686.7	1677.3	2234.9	1274.2	1443.9	1651	1581.4	1873.1	1936.5	1797	48.456	83	13	8	81	9.8	4.92
KGT40834	hypothetical protein IY08_25290	280.8	278.1	278.9	279.267	634.9	277.4	364	425.433	536.1	386.3	567	496.467	17.455	39	4	2	100	11.2	8.43
KGT40836	TrmB family transcriptional regulator	349.5	349.4	339	345.967	351	337	351.8	346.6	355	361.2	364.4	360.2	34.603	25	7	5	252	29.1	5.33
KGT40845	acetyltransferase	462.3	457.9	455.2	458.467	294.8	643.1	436	457.967	414.6	328.5	370.5	371.2	40.843	36	9	6	173	20	7.02
KGT40854	transcriptional regulator	579	609.6	668.7	619.1	577	775.4	722.5	691.633	597.2	642.5	597.8	612.5	26.813	23	7	4	221	25.2	6.01
KGT40858	methionyl-tRNA synthetase	1890	1949.8	2303.4	2047.73	1642.8	2444	2069.5	2052.1	1692.1	1467.9	1620	1593.33	49.586	24	12	11	544	62.7	5.97
KGT40859	methyltransferase	33.3	36.9	44	38.0667	39.4	49.7	47.5	45.5333	53	43.6	55.1	50.5667	8.047	6	1	1	272	30.3	6.46
KGT40860	chemotaxis protein	88.7	113.9	98.4	100.333	88.9	84.6	74.6	82.7	107.2	98.3	108.7	104.733	18.074	7	4	2	564	62	5.25
KGT40861	chemotaxis protein	561.8	596.7	574.2	577.567	557.4	589.8	605.1	584.1	622.5	665.2	621.2	636.3	13.373	9	5	3	563	61.9	4.93
KGT40862	DNA methyltransferase	58.6	59.1	63.5	60.4	59.9	54.7	67.7	60.7667	77.6	46.2	66.9	63.5667	10.968	24	2	2	105	11.5	4.48
KGT40863	peptidase M4	45193.3	46252.8	48988.5	46811.5	35423	69206.5	54975	53201.5	38677.7	56752	43027.8	46152.5	489.162	68	852	30	549	60.5	6.05
KGT40864	pirin	259.1	275.5	275.1	269.9	271.2	283	303.3	285.833	306.3	303.8	305.3	305.133	15.482	16	4	3	232	26.7	6.21
KGT40868	potassium transporter	678	701.1	674.6	684.567	649.2	741.3	696.5	695.667	733	661.1	750.9	715	21.709	24	5	3	164	18.5	5.3
KGT40871	general stress protein	1871.4	2152.7	1589	1871.03	1035	1655.4	1315.3	1335.23	1760	1559	1650.1	1656.37	111.235	90	44	10	146	16.9	4.75
KGT40873	lysine decarboxylase	1897.8	1907.8	1851.1	1885.57	1645.8	1474.2	1569.3	1563.1	1914.9	1616	1913.6	1814.83	96.66	53	17	8	192	21.3	5.6
KGT40874	hypothetical protein IY08_25500	913.2	963.9	937.6	938.233	676.1	794.8	723.3	731.4	837.3	730.8	838.9	802.333	48.79	65	14	6	107	12.7	4.79
KGT40875	ferritin	1562.1	1686.7	1640.8	1629.87	1494.5	2044.7	2067.3	1868.83	2103.2	2024.4	2127.6	2085.07	82.826	55	59	7	168	19.7	4.68
KGT40879	sodium:alanine symporter	222.6	213.4	163.1	199.7	140.7	181.5	199.1	173.767	173.8	248.2	157.2	193.067	2.485	2	1	1	480	51.3	9.22
KGT40881	hypothetical protein IY08_25535	4840.2	4639.5	4827.1	4768.93	7521.6	4430.7	5869.6	5940.63	5732.2	4408.3	5519.4	5219.97	92.806	76	32	11	212	22.8	5.47
KGT40883	adhesin	1045.4	1083.2	1377.7	1168.77	861.6	1072.2	1389.8	1107.87	734.9	702.8	670.5	702.733	36.143	28	10	8	306	34.2	9.13
KGT40884	glyoxal reductase	1361.3	1358.8	1413	1377.7	1146.3	1066.3	1140.8	1117.8	968.1	995.5	1029.9	997.833	121.375	61	34	13	279	31.9	5.45
KGT40886	MarR family transcriptional regulator	74.9	85	76.4	78.7667	98.5	67	80	81.8333	81.2	78.6	93.9	84.5667	12.335	22	2	2	114	13	7.24
KGT40887	hypothetical protein IY08_25565	1712	1731.5	1650.3	1697.93	2205.6	2488.9	2178.6	2291.03	3627.3	4249.1	3913.5	3929.97	126.879	63	30	9	146	16.2	4.68
KGT40888	pyridine nucleotide-disulfide oxidoreductase	5241.1	5127	4950.6	5106.23	6019.2	5989.1	5998.2	6002.17	9939.1	9939.6	9703.9	9860.87	365.961	67	153	19	392	41.5	7.21
KGT40889	tyrosine--tRNA ligase	8508.2	8105.8	8302.7	8305.57	6810.4	6033.8	6636.6	6493.6	5498.8	4324.4	5069.3	4964.17	284.236	79	75	26	419	47.4	5.48
KGT40890	UDP-N-acetylenolpyruvoylglucosamine reductase	1277.5	1348.7	1326	1317.4	1222.4	1230.9	1254.3	1235.87	1360.6	1174.9	1370.3	1301.93	50.309	42	14	10	305	33.5	5.66
KGT40891	lysine methyltransferase	123.9	121.9	126.7	124.167	206.6	121.5	134	154.033	204.2	156.5	214.8	191.833	7.097	8	2	1	131	15.2	4.73
KGT40893	endonuclease	111.8	116.4	108.7	112.3	119.5	125	102.4	115.633	96.8	96.9	103.3	99	8.431	8	3	3	352	39.9	6
KGT40905	iron ABC transporter ATP-binding protein	1195.5	1182.5	1265.8	1214.6	888.9	1378.7	1180.4	1149.33	1042	892.6	1024.8	986.467	74.373	54	20	11	250	28.1	5.55
KGT40908	iron ABC transporter substrate-binding protein	6608.1	6111	7342.9	6687.33	4058.7	4090.3	3940.1	4029.7	3357.2	3745.9	3382.9	3495.33	158.933	57	43	17	338	36.5	7.05
KGT40909	transcriptional regulator	34.1	34.8	30.4	33.1	27.3	44.6	41.3	37.7333	39.9	43.6	43.8	42.4333	4.553	4	1	1	225	26	8.69
KGT40910	single-stranded DNA-binding protein	87.1	81.5	86.7	85.1	98.6	84.2	115	99.2667	101.9	74.8	104.6	93.7667	39.315	26	14	4	155	17.9	10.02
KGT40911	ribonuclease R	8199.9	8332.2	8174	8235.37	9803	8135.3	9521.4	9153.23	9476.8	8412.4	9069.4	8986.2	309.739	54	98	39	814	92.5	6.47
KGT40912	carboxylesterase	161.6	168.2	162.5	164.1	211.3	168.6	220.3	200.067	209.9	272.1	228.1	236.7	26.271	36	8	5	247	28.2	5.49
KGT40917	enolase	18576.3	18068.8	17798.7	18147.9	21525.8	16149.2	18187.2	18620.7	18747.8	19743.9	19334.5	19275.4	480.826	75	350	23	431	46.4	4.77
KGT40918	phosphoglyceromutase	7707.4	7561.2	7884.7	7717.77	7786.7	6391.1	7371.5	7183.1	9024	8659.4	8426	8703.13	172.964	44	69	20	509	56.1	5.01
KGT40919	triosephosphate isomerase	10141.7	9852	11224.4	10406	16095.7	9826.4	11966.1	12629.4	15984.1	14281	15617.4	15294.2	414.664	96	239	19	251	26.5	4.98
KGT40920	phosphoglycerate kinase	12121.2	11764.5	11828.4	11904.7	14222.6	11174.4	12534.2	12643.7	18117.2	13807.2	17743.5	16556	494.651	81	252	24	394	42.3	5.2
KGT40921	glyceraldehyde-3-phosphate dehydrogenase	13522.2	13227.6	13985.6	13578.5	22727.8	11770.3	15300.8	16599.6	19912.3	17421.4	19756.9	19030.2	356.636	61	349	14	334	35.8	5.55
KGT40922	central glycolytic genes regulator	873	933	890.1	898.7	1019.9	1024.3	1147.6	1063.93	1521.6	1239.9	1406.1	1389.2	52.594	26	11	8	342	37.4	6.06
KGT40923	glutaredoxin	971	980.9	855.7	935.867	875.4	1670	1495.1	1346.83	893.6	988.8	934.9	939.1	38.44	89	12	7	81	9.4	5.41
KGT40924	RNA polymerase sigma54 factor	340.1	444.8	318.9	367.933	354.9	374.9	399.6	376.467	404.5	342.2	438.5	395.067	8.026	6	3	3	435	50.3	6.87
KGT40934	hypothetical protein IY08_25825	236.6	299.4	278.3	271.433	213.8	225.6	251.9	230.433	234.2	219.1	230.7	228	13.124	68	3	3	68	7.6	4.64
KGT40941	Clp protease	3607.8	3641.8	3482.2	3577.27	4014.9	3690.3	3731.7	3812.3	4361	4344.4	4227.1	4310.83	105.6	47	28	9	193	21.4	5.41
KGT40942	phosphocarrier protein Chr	440.7	413.4	441.2	431.767	353.9	414.6	469.5	412.667	319.8	291.6	301.6	304.333	8.5	11	3	1	82	8.8	5.97
KGT40943	sporulation regulator WhiA	1548.3	1589.2	1393.7	1510.4	1094.4	1544.6	1168.4	1269.13	1293.9	1170.6	1186.6	1217.03	45.848	33	13	12	316	36.3	9.1
KGT40944	hypothetical protein IY08_25880	1069.4	1115.3	1074.2	1086.3	921.6	1069.5	1074.8	1021.97	1011.8	928.2	1056	998.667	55.319	37	11	9	317	34.7	5.66
KGT40945	glmZ(sRNA)-inactivating NTPase	4204.1	4146.8	4313.7	4221.53	2848.9	4018.5	3739.2	3535.53	3376.7	2910.1	3058.1	3114.97	155.117	60	41	14	293	33.4	7.68
KGT40946	NUDIX hydrolase	1866.4	1939.7	1871.1	1892.4	1702	2048.8	2115.5	1955.43	2165.6	1983	2122	2090.2	81.817	70	17	10	152	17.5	4.98
KGT40948	thioredoxin reductase	6989.6	7556.6	6554.5	7033.57	6605.3	6721.6	6592.6	6639.83	6544.1	6373.4	6671.3	6529.6	217.942	67	107	17	318	34.6	5.22
KGT40951	pyrophosphatase	1428.8	1403.1	1383.3	1405.07	1886.5	1347.2	1581.5	1605.07	1994.4	1780.7	2140.5	1971.87	91.737	66	22	10	216	24.8	5.25
KGT40953	serine kinase	1121	1202	1030.6	1117.87	875.3	1265.5	1072.3	1071.03	1206.2	1171.2	1186.1	1187.83	81.971	55	17	14	309	34.6	5.38
KGT40956	excinuclease ABC subunit A	2579.7	2562.9	2538.4	2560.33	2742.8	2651.8	2850.1	2748.23	3067.9	3158.6	3013.3	3079.93	273.966	46	54	37	958	106.5	6.52
KGT40957	excinuclease ABC subunit B	3837.5	3915.2	3728.8	3827.17	4479.4	4130.7	4430.3	4346.8	5170.7	5506.1	5156.1	5277.63	228.511	49	54	30	658	75.1	5.16
KGT40967	ABC transporter ATP-binding protein	50.6	54.7	40.7	48.6667	49	50.3	56.8	52.0333	63.7	87	67.4	72.7	4.179	2	1	1	544	61.4	7.68
KGT40968	hypothetical protein IY08_26000	143.3	147.2	183.1	157.867	223.8	204.9	309.7	246.133	246.5	240.9	249.3	245.567	14.487	47	6	2	103	11.2	5.01
KGT40969	multidrug ABC transporter ATP-binding protein	984.1	974.5	1034.3	997.633	902.3	1046.3	1122.1	1023.57	1076.8	969.3	1101.2	1049.1	57.474	20	12	9	571	64.3	6.86
KGT40970	membrane protein	232.5	233.1	231.8	232.467	230.5	232.2	250.5	237.733	257.8	311.4	276.6	281.933	13.691	11	4	4	394	44	8.57
KGT40971	peptidase S41	1593.7	1671.2	1798.8	1687.9	1091.6	1027.3	1244.9	1121.27	960.1	974.4	1001.5	978.667	35.872	13	9	7	494	54	8.6
KGT40972	cell division protein FtsX	862.3	805.6	898.9	855.6	636.4	599	479.9	571.767	521.7	546.8	574.3	547.6	11.553	11	4	3	297	33.1	9.54
KGT40973	cell division protein FtsE	2424.7	2424.3	2267.3	2372.1	3044.7	2476.7	2907.4	2809.6	3304.6	3020.1	3499.7	3274.8	122.463	69	42	12	214	23.6	5.03
KGT40974	cytochrome C'	693.8	768.1	605.9	689.267	701.1	606.5	589.6	632.4	707.5	733.5	747.2	729.4	40.249	46	9	5	107	11.2	8.28
KGT40976	peptide chain release factor 2	1484.6	1549.3	1464.3	1499.4	1870.4	1396.6	1564.4	1610.47	1980.1	1823.5	1921.4	1908.33	187.538	62	43	15	326	37.2	5.11
KGT40977	preprotein translocase subunit SecA	13572.6	13586.6	12735.7	13298.3	14477.8	12505.5	13272.4	13418.6	15985.8	14480.6	16263.3	15576.6	503.912	67	163	47	835	95	5.59
KGT40985	sigma-54 modulation protein	7242.9	6969.6	7127.6	7113.37	13771.3	6654.3	8756.1	9727.23	11235.5	12630.5	12406.3	12090.8	188.927	72	205	9	180	21.1	5.8
KGT40986	cold-shock protein	8611.6	8719.4	7954.4	8428.47	8020.7	8126.9	7579.7	7909.1	5793.7	5582.9	5153.4	5510	80.804	89	154	5	65	7.3	4.72
KGT40989	N-acetylmuramoyl-L-alanine amidase	1506.9	1532.5	1259.7	1433.03	1255.3	1423.3	1216.4	1298.33	1058.1	1389.4	1095.3	1180.93	36.905	21	12	9	475	52.4	8.97
KGT40990	HxlR family transcriptional regulator	1052	1068.4	1060.7	1060.37	976.6	1015.6	963.9	985.367	1093.7	939.3	1150.7	1061.23	53.842	76	13	9	104	12.1	5.58
KGT40991	DegV domain-containing protein	2127.6	2215	2210.2	2184.27	2090.5	2130.9	2218.3	2146.57	2423.2	1708.8	2344.2	2158.73	65.517	34	21	10	280	31.7	5.45
KGT40992	LytR family transcriptional regulator	1265.5	1204.8	1252.7	1241	1220	1132.3	1089.9	1147.4	1092.9	1342.1	1183.6	1206.2	18.386	12	6	5	372	42	9.19
KGT40993	UDP-N-acetylglucosamine 2-epimerase	3918.9	3758.4	3802.9	3826.73	5080.4	4003.8	4628.9	4571.03	5596.7	5218.9	6021.6	5612.4	243.936	77	75	20	371	41.6	5.78
KGT40997	transcription antiterminator BglG	115.9	142	116.4	124.767	116.2	116.2	150.1	127.5	123.4	259.7	134.9	172.667	28.802	7	7	5	891	102.2	6.05
KGT40998	hypothetical protein IY08_26180	201.9	223.7	218	214.533	218.1	256.8	295.2	256.7	241	261.9	289.1	264	14.03	24	2	2	137	15.4	9.42
KGT41000	hypothetical protein IY08_26190	478.7	481.9	460.4	473.667	615.7	424.6	520.5	520.267	612.2	475.5	552.9	546.867	32.498	26	8	4	234	26.3	5.34
KGT41001	diacetylchitobiose-6-phosphate hydrolase	3252.3	3176.1	3085.3	3171.23	4658.2	3247.8	4060.9	3988.97	6870	5599.6	6438.8	6302.8	229.512	70	57	29	441	49.3	5.6
KGT41002	PTS cellobiose transporter subunit IIA	690.8	692.8	601.6	661.733	1151.1	627.9	776.4	851.8	1706.9	1264.2	1661.1	1544.07	96.6	67	17	5	107	12	5.24
KGT41003	PTS lactose transporter subunit IIC	908.9	821.2	697.4	809.167	1070.1	833.4	842.1	915.2	1291.5	1146.3	1080.4	1172.73	9.336	7	5	4	435	46.4	8.95
KGT41004	PTS chitobiose transporter subunit IIB	106.9	101.9	107.8	105.533	146	107.8	117.6	123.8	231	145.1	207.6	194.567	5.259	17	2	2	100	10.7	7.28
KGT41005	PTS cellobiose transporter subunit IIA	388.1	371.3	417.9	392.433	659.7	414.9	501.6	525.4	472.1	526.3	485.8	494.733	29.182	39	5	5	105	11.8	5.01
KGT41010	glyoxalase	655.1	697.4	672.3	674.933	610	613.9	634.4	619.433	678.8	814.9	704.7	732.8	28.986	56	6	5	126	14.4	4.79
KGT41019	L-lactate permease	615.8	608.5	522.4	582.233	518	807.9	645.8	657.233	791.4	1382.1	752.2	975.233	18.778	10	5	5	553	59.1	8.94
KGT41023	hypothetical protein IY08_26305	467	475.8	485.6	476.133	440.8	468.8	470.5	460.033	258	316.1	257.6	277.233	12.165	4	3	3	642	73.3	6.68
KGT41024	D-amino acid aminotransferase	2044.7	2170.7	2214.9	2143.43	1297.8	2461.5	2165.2	1974.83	1636	1272.4	1382.1	1430.17	100.246	72	25	14	290	33.3	6.68
KGT41025	peptidase M24	8224	8678.3	7691.9	8198.07	4674.3	5901.1	5048.1	5207.83	3570.7	3660.9	3552.8	3594.8	165.128	40	49	18	578	60.8	9.48
KGT41035	hypothetical protein IY08_26380	42.9	33.1	36.9	37.6333	67.8	54.5	62	61.4333	63.7	40.2	59.6	54.5	4.914	7	1	1	163	17.8	6.14
KGT41036	hypothetical protein IY08_26385	163.2	177.9	177	172.7	159	183.5	195	179.167	147.7	119.1	132.8	133.2	8.397	8	5	4	539	63.4	6.24
KGT41037	ATP-dependent helicase	299.5	305	273.9	292.8	324.5	300.8	316.5	313.933	346.5	246.4	363.7	318.867	34.332	8	8	7	918	106.1	5.33
KGT41041	hypothetical protein IY08_26410	88.1	102.5	99.6	96.7333	48.4	82.6	65.7	65.5667	54.2	44	50	49.4	12.26	23	2	2	132	15.2	8.75
KGT41044	membrane protein	86.3	101.7	102.5	96.8333	71.5	124.9	73	89.8	52.6	59.4	62.8	58.2667	14.229	8	1	1	226	24.3	6.79
KGT41045	macrolide ABC transporter permease	107.2	86.5	102.6	98.7667	84.6	79.9	65.7	76.7333	66.8	70.9	77.1	71.6	10.019	8	2	2	400	43.1	5.27
KGT41046	macrolide ABC transporter ATP-binding protein	353.7	324.4	363.1	347.067	396.3	433.4	337.5	389.067	380.5	357.4	399.5	379.133	23.458	32	4	4	226	24.7	7.55
KGT41047	RND transporter MFP subunit	2619.7	2520.6	2719.8	2620.03	1713.8	1970.2	1736.4	1806.8	1282.3	1851	1484.1	1539.13	128.491	53	29	18	397	43.8	9.06
KGT41052	XRE family transcriptional regulator	733	766.9	706	735.3	673.2	816.6	778.4	756.067	841.5	912.9	821.8	858.733	25.187	28	6	5	223	25.7	5.58
KGT41053	UDP-glucose 4-epimerase	77.4	89.2	81.5	82.7	77.6	53.3	46.9	59.2667	70.7	71.9	82.7	75.1	11.187	5	1	1	330	36.9	5.54
KGT41054	EPSX protein	114.7	113.4	105.3	111.133	56.6	83.5	35.6	58.5667	61.4	56.1	37.4	51.6333	14.473	13	3	3	276	30.4	9.14
KGT41055	membrane-bound transcriptional regulator LytR	1176.9	1173	1182.7	1177.53	1027.7	966.6	949.6	981.3	874.3	1002.2	916.7	931.067	60.864	41	15	10	302	33.9	8.03
KGT41056	NAD-dependent epimerase	1899	1906.5	1828.8	1878.1	1418.4	1787.2	1608.7	1604.77	1597.2	1338.7	1479.9	1471.93	101.909	49	23	13	341	39.1	5.94
KGT41057	UDP-glucose 6-dehydrogenase	797.3	865.4	606.8	756.5	889.4	599.5	625.3	704.733	963.7	861.9	1049.3	958.3	37.153	25	9	7	456	50.3	5.29
KGT41059	poly-gamma-glutamate biosynthesis protein	1741.4	1799.8	1625.8	1722.33	1062	1737.5	1315.4	1371.63	1426.6	1351.5	1348.3	1375.47	101.761	44	19	13	377	42.6	6.25
KGT41060	glycosyl transferase	530.2	547.8	441.3	506.433	282.7	432.5	380.3	365.167	351	343.9	347.1	347.333	22.253	17	4	4	307	36.9	8.56
KGT41062	hypothetical protein IY08_26515	202.2	244.7	163.7	203.533	123.5	215.4	174.4	171.1	156.4	124	141	140.467	24.68	10	6	4	363	41	8.81
KGT41063	hypothetical protein IY08_26520	924.5	998.7	833.2	918.8	751.8	994.1	904.3	883.4	954.6	1060.3	904.8	973.233	48.399	26	13	9	352	40.9	7.02
KGT41065	glycosyl transferase	1110.2	1226.5	1025.5	1120.73	1137.5	1077.4	1131	1115.3	1362	1364.3	1294.6	1340.3	44.266	31	10	7	274	32	8.18
KGT41066	glycosyl transferase	488.2	559.1	417.3	488.2	305.1	473.7	391.3	390.033	403	395	367.8	388.6	6.089	9	3	3	234	27.3	9.95
KGT41067	capsular biosynthesis protein	1129.7	1206.4	998.3	1111.47	871.8	1218.3	1215.8	1101.97	1154.4	890.8	1044	1029.73	56.122	36	16	12	407	45.8	5.54
KGT41069	UTP--glucose-1-phosphate uridylyltransferase	665.9	645.6	494.4	601.967	617	540.5	633.6	597.033	802.6	578.4	720.4	700.467	58.79	36	18	6	293	33.3	5.58
KGT41070	tyrosine protein phosphatase	384.1	385.6	379.8	383.167	374.2	422.2	403.5	399.967	492.1	448.8	477.7	472.867	41.966	30	8	6	255	29	6.76
KGT41072	capsular biosynthesis protein	207.6	188.5	228.4	208.167	141.6	124.7	168.6	144.967	146.8	147.1	161.1	151.667	4.73	4	1	1	248	27.6	6.09
KGT41073	tyrosine protein kinase	714.4	732	749.3	731.9	693.5	780.1	828.5	767.367	750.3	629.9	721.4	700.533	26.608	24	8	5	225	25	9.28
KGT41074	3-hydroxyacyl-ACP dehydratase	5948.5	5741.5	6807.2	6165.73	7014.9	11546.4	9285.3	9282.2	10513.5	8123.3	11315.8	9984.2	99.882	80	120	10	144	16	6.57
KGT41075	rod shape-determining protein MreB	2932	2947.2	2670.2	2849.8	2997.9	2655.7	2431.7	2695.1	3744	3176.4	3701.5	3540.63	204.118	67	46	19	333	35.8	5.85
KGT41076	stage III sporulation protein D	2510.9	2388.5	3039	2646.13	1096.8	1733.1	1912.1	1580.67	884.6	779.8	847.3	837.233	26.366	33	9	5	90	10.6	9.61
KGT41078	peptidase M23	1199.2	1151.7	1871.1	1407.33	371	997.4	776.6	715	439.4	394.6	372.3	402.1	28.566	21	8	6	301	32.4	8.76
KGT41083	UDP-N-acetylglucosamine 1-carboxyvinyltransferase	2167.9	2248.1	1810.4	2075.47	2250.5	1676.7	1846.3	1924.5	2171.8	2132.1	2289.7	2197.87	155.057	52	32	17	434	46.8	5.9
KGT41091	NADH dehydrogenase	59	59.4	62.5	60.3	74.2	77.2	71.5	74.3	60.4	66.9	62.1	63.1333	7.109	20	2	2	139	16.1	6.93
KGT41092	NADH:ubiquinone oxidoreductase subunit H	317.1	285.8	305.1	302.667	591.7	382.6	450	474.767	575.6	426.1	603.2	534.967	1.359	2	1	1	333	36.9	6.19
KGT41093	NADH dehydrogenase	885.3	925.8	872.4	894.5	897.6	1055	1072.9	1008.5	871.7	864.1	839.3	858.367	47.772	19	8	6	366	41.5	5.52
KGT41094	NADH dehydrogenase	1050.7	1060.7	1059.2	1056.87	1098.4	1038.1	1139.2	1091.9	1058.7	1096.5	1006.3	1053.83	60.478	36	13	11	412	45.3	8.28
KGT41095	NADH dehydrogenase	195.7	203.3	198.1	199.033	215.5	240.9	280.2	245.533	252.5	352.6	261.5	288.867	15.33	30	4	3	172	19.2	8.68
KGT41098	membrane protein	113.5	102	103.6	106.367	135.8	186.7	165.1	162.533	201.8	237.7	179	206.167	9.04	5	2	1	214	24.5	5.25
KGT41099	membrane protein	871.1	897.1	843.9	870.7	701.8	1059.3	996.6	919.233	789.5	1227.3	771.3	929.367	6.396	6	4	2	261	29.3	8.6
KGT41100	ATP synthase F0F1 subunit epsilon	2522.9	2274.6	2490.1	2429.2	3767.5	2140.3	2487.5	2798.43	2078	2958.4	2305.6	2447.33	102.035	78	31	8	133	14.6	8.44
KGT41101	ATP F0F1 synthase subunit beta	14606.7	14445.5	13997.3	14349.8	14824.4	11405.3	12265.2	12831.6	11707.2	13792	12615.4	12704.9	647.87	87	291	33	468	50.9	5.05
KGT41102	ATP synthase F0F1 subunit gamma	5354.2	5452.1	4824.4	5210.23	3501.8	3686.1	3516.2	3568.03	3249.7	3271	3175.2	3231.97	184.096	74	60	14	286	31.6	7.06
KGT41103	ATP F0F1 synthase subunit alpha	16649.5	16258.7	15316.1	16074.8	15047.6	11944.8	11907.2	12966.5	11108.6	15193.4	11961.1	12754.4	258.624	54	133	26	502	54.6	5.44
KGT41104	ATP synthase F0F1 subunit delta	5746.7	4843.7	6202.1	5597.5	4901.4	3853.5	3817.9	4190.93	3473.1	3943.6	3927.5	3781.4	120.365	53	34	12	180	20.5	8.75
KGT41105	ATP F0F1 synthase subunit B	3930.5	4022.6	3481.1	3811.4	2407	2357.1	2085.6	2283.23	1819.6	2332.8	1838.7	1997.03	111.231	58	42	11	168	18.9	5.21
KGT41107	ATP synthase subunit A	642.8	506.7	537.1	562.2	680.2	755	829.4	754.867	456.4	573.9	455.7	495.333	23.941	18	6	4	239	26.4	8.84
KGT41111	uracil phosphoribosyltransferase	1925.2	1931.4	1964.6	1940.4	1659	1511	1478.5	1549.5	1392.6	1451.3	1570.6	1471.5	111	65	22	12	209	22.9	6.7
KGT41112	serine hydroxymethyltransferase	14472.9	14493.3	14771.4	14579.2	18413.9	16238.6	18417.4	17690	22865.3	18796.2	23268.2	21643.2	386.821	72	314	24	413	45.2	6.27
KGT41113	hypothetical protein IY08_26770	1270.3	1395.3	1356.3	1340.63	1062.3	1404.8	1433	1300.03	1165.4	1141.1	1157.7	1154.73	122.297	55	27	7	190	20.6	6.1
KGT41114	ribose 5-phosphate isomerase	1393.3	1354.7	1417.1	1388.37	2105.6	1591.1	1652.1	1782.93	2091.7	1787.7	2142.8	2007.4	77.852	50	24	6	147	15.9	5.34
KGT41115	protein tyrosine phosphatase	628.4	597.9	659.2	628.5	747.9	709.6	712.5	723.333	919	670.1	855.7	814.933	11.039	16	5	3	146	16	6.4
KGT41116	PTS glucose transporter subunit IIA	2227.6	2261.6	2418.4	2302.53	4151.3	2397.7	3120.3	3223.1	3513.6	2604	3191.4	3103	154.927	90	52	12	165	17.4	5.58
KGT41118	hypothetical protein IY08_26795	2727.2	2496.3	3209.7	2811.07	4352.1	2459	2863.5	3224.87	2980.1	2237.2	2906.8	2708.03	119.319	62	31	10	203	22.2	5.85
KGT41121	tRNA threonylcarbamoyladenosine biosynthesis protein	1558.4	1376.4	1508.2	1481	2980.1	1377.9	1903.7	2087.23	2526.4	2542.9	2484.4	2517.9	92.58	53	19	13	346	37.3	5.57
KGT41122	mechanosensitive ion channel protein	54.4	74.3	63.5	64.0667	32.6	91.9	92.2	72.2333	45.8	88.7	37.5	57.3333	17.349	28	4	4	152	18	5.2
KGT41124	SAM-dependent methyltransferase	687	736.6	633.4	685.667	585.9	707.7	687	660.2	675.8	643.2	723.2	680.733	42.334	34	12	8	283	32.2	4.94
KGT41125	peptide chain release factor 1	5733.7	5859.8	5654.6	5749.37	6870.8	6462.6	7023	6785.47	8061.9	6731.3	7829.8	7541	220.008	58	88	20	355	40.3	5.19
KGT41126	thymidine kinase	390.1	405.6	361.8	385.833	266.9	316.8	335.9	306.533	343.3	372.4	303.9	339.867	19.977	21	3	3	195	21.7	6.04
KGT41127	50S ribosomal protein L31 type B	9124.5	8860.5	8015.7	8666.9	12825.1	6289.4	7525.8	8880.1	7252.7	9794.2	7646.9	8231.27	92.448	73	83	6	81	9.2	9.23
KGT41128	transcription termination factor Rho	5342.6	5409.7	5314.4	5355.57	4883.3	4862.5	5386.4	5044.07	4909.6	4448.6	4991.5	4783.23	214.568	55	51	20	423	48.1	8.15
KGT41129	fructose 1,6-bisphosphatase	11140.3	12351.1	10800.3	11430.6	14053.6	13085.5	13421.5	13520.2	12275.9	16288.5	13568.3	14044.2	349.938	86	204	24	321	34	5.63
KGT41130	UDP-N-acetylglucosamine 1-carboxyvinyltransferase	1103.8	1086.3	967.4	1052.5	752.1	924.9	890.2	855.733	808.3	819.5	759.7	795.833	102.815	44	27	11	429	45.8	7.08
KGT41131	fructose-bisphosphate aldolase	5653.9	5024.2	6128.6	5602.23	8330.8	4822	5074	6075.6	6655.2	6582.3	7074.4	6770.63	244.394	77	116	16	285	30.7	5.07
KGT41132	chemotaxis protein CheY	7581.9	7426.2	7729.9	7579.33	6612.7	5960.8	5940.4	6171.3	7270.4	5973.9	7836.7	7027	154.532	91	102	10	122	13.8	4.75
KGT41133	hypothetical protein IY08_26890	651.7	648.5	612.6	637.6	452	542.6	495.8	496.8	493	592	486.1	523.7	33.72	39	9	6	174	19.4	4.82
KGT41134	CTP synthetase	8474.8	8323.8	8146.2	8314.93	10406	7629.8	8420	8818.6	10903.8	9508	11008.3	10473.4	246.996	66	92	25	535	59.8	5.53
KGT41135	DNA-directed RNA polymerase subunit delta	951.1	1458.4	762.9	1057.47	1205.8	810.1	837.1	951	1143.7	1655	1240.1	1346.27	52.147	40	10	6	176	20.7	3.9
KGT41136	TetR family transcriptional regulator	484.2	472.9	494.6	483.9	355.9	572.7	498.8	475.8	516.8	469.6	486.2	490.867	51.685	35	9	7	209	24.6	7.02
KGT41137	acyl-CoA dehydrogenase	1440.5	1420.9	1510.3	1457.23	1682.5	1370.6	1446.1	1499.73	1707.4	1891.7	1899.2	1832.77	125.351	45	24	14	379	41.4	5.29
KGT41138	acyl-CoA dehydrogenase	2018	2045.8	2000.5	2021.43	1701.6	1729.8	1796.3	1742.57	1556.8	2066.1	1793	1805.3	70.628	34	18	10	376	40.5	6.81
KGT41139	3-hydroxybutyryl-CoA dehydrogenase	3923.1	4042	4261.6	4075.57	3470.2	5526.3	4768.5	4588.33	3525	3355.7	3395.6	3425.43	175.816	54	53	13	283	31.3	5.44
KGT41140	acetyl-CoA acetyltransferase	2703.6	2494.6	2901	2699.73	4033.2	2525.9	2839.8	3132.97	3314.6	3343.9	3338.6	3332.37	145.868	53	44	18	393	41.1	6.09
KGT41141	hypothetical protein IY08_26930	3495.4	3422.7	3322.7	3413.6	3840	3121.5	3161.5	3374.33	4361.5	3569.8	4119.1	4016.8	171.929	38	44	22	703	79.2	6.65
KGT41143	UV damage repair endonuclease UvdE	33.1	33.2	30.5	32.2667	33.6	30.7	32.3	32.2	29.9	39.6	36.3	35.2667	5.46	5	1	1	317	36.9	7.58
KGT41146	transcriptional regulator	80.6	90.6	70.5	80.5667	78.6	78.8	89.7	82.3667	98.9	120.3	98.5	105.9	8.713	6	2	2	285	33.4	7.42
KGT41148	transcriptional regulator	1563.3	1545.5	1613.6	1574.13	2010.7	1747.3	2139.3	1965.77	2353.5	2314.1	2619.1	2428.9	78.327	61	24	11	200	22.2	5.15
KGT41151	ABC transporter ATP-binding protein	788.3	763.2	779.8	777.1	880.7	728	876.2	828.3	948.4	1038.4	1062.9	1016.57	37.011	27	8	7	300	33.5	6.29
KGT41152	methionine aminopeptidase	2376	2298.7	2327.3	2334	3305	1908.2	2342.3	2518.5	2633.9	2709	2782.5	2708.47	126.393	56	40	13	248	27.1	5.39
KGT41153	collagen-binding protein	49.1	47.7	54	50.2667	52.2	64.7	64.1	60.3333	66.1	92.7	70.2	76.3333	4.775	0	1	1	2884	319.4	5.59
KGT41154	aminopeptidase	8660.7	8612.3	9093.2	8788.73	3562.3	8566	6740	6289.43	4025.5	4843.5	4261.5	4376.83	314.36	69	100	25	466	50.8	8.65
KGT41155	hypothetical protein IY08_27000	197.5	172.9	190.1	186.833	185.4	209.2	231.8	208.8	157.1	194.8	132.9	161.6	13.541	37	4	3	124	13.6	8.32
KGT41158	arginine--tRNA ligase	6777.6	6960	6446.9	6728.17	5488.9	5726.4	5382.4	5532.57	5973	4951.2	5637.9	5520.7	349.477	60	75	32	556	62.4	5.4
KGT41159	hypothetical protein IY08_27025	177.4	188.4	171.1	178.967	180.5	164.6	171.3	172.133	190.1	178.7	202.8	190.533	4.952	19	2	2	145	16.5	7.49
KGT41160	peptidase S66	1711.9	1689.9	1753.4	1718.4	1761.4	1610.7	1704.1	1692.07	1611.4	1408.5	1587.3	1535.73	98.202	50	32	12	328	36.7	5.86
KGT41161	hypothetical protein IY08_27035	177	183.9	188.4	183.1	130	173.9	225.1	176.333	109.5	142.2	92.6	114.767	2.571	6	1	1	120	13.7	9.14
KGT41163	agmatinase	3630	3507.5	3416.9	3518.13	4499.2	3891.5	3973.1	4121.27	4053.2	4113.3	4261.2	4142.57	159.582	68	34	17	290	32.4	5.01
KGT41164	spermidine synthase	8720.1	9183	8314.2	8739.1	6069.6	8295.3	7755.1	7373.33	7405.6	8929.6	8237.8	8191	212.217	75	82	16	275	31.1	5.22
KGT41166	MerR family transcriptional regulator	282.3	298.2	293.6	291.367	261.3	274.8	320.9	285.667	273.5	442.5	285.6	333.867	21.167	27	4	3	135	16.1	5.47
KGT41167	hypothetical protein IY08_27070	1108.3	1188.5	1081.6	1126.13	852.6	1227.6	969.4	1016.53	932.4	902.8	957.8	931	74.232	56	19	9	241	27.2	5.08
KGT41169	hypothetical protein IY08_27080	2419.5	2488.6	2466.4	2458.17	3808	2890.8	3497.9	3398.9	4227.3	3755.2	4138.3	4040.27	103.683	67	30	12	169	19	7.59
KGT41171	4-oxalocrotonate tautomerase	18.7	22.6	21.6	20.9667	39	35.4	27.1	33.8333	36.2	34.2	52.2	40.8667	24.984	41	6	1	61	6.7	6
KGT41172	hypothetical protein IY08_27095	1199	1267.3	1245.4	1237.23	1005.4	1225.6	1115	1115.33	1120.1	1255.2	1104.9	1160.07	45.563	27	11	10	434	51.6	6.62
KGT41174	iron ABC transporter ATP-binding protein	530	582.1	554.7	555.6	632.1	569.6	634.9	612.2	674.8	702.1	648.6	675.167	29.399	31	6	5	270	29.8	7.02
KGT41178	transcriptional regulator	587.6	546.9	874	669.5	769.8	879.5	993.7	881	547.6	509.7	505.3	520.867	35.932	39	12	6	230	26.6	5.45
KGT41179	octanoyltransferase	531.1	577.9	576.6	561.867	413	528.2	587.2	509.467	483.3	462.8	457.8	467.967	44.416	37	9	8	281	31.3	5.36
KGT41180	phosphotransacetylase	4727.4	4765.5	4465.5	4652.8	3543.4	3651.8	3818	3671.07	3187.2	3350.2	3389.4	3308.93	168.709	75	69	19	323	34.7	5.15
KGT41181	heme peroxidase	6778.2	7187.5	6334.7	6766.8	5330.8	6581.1	5908.7	5940.2	6525.7	6799.5	7187.8	6837.67	230.042	71	76	16	247	28.7	5.11
KGT41183	cell wall hydrolase	996.2	1154.2	1254.9	1135.1	748.5	1508.8	1249.8	1169.03	769.3	737.8	702.4	736.5	26.753	47	8	5	140	16.1	9.25
KGT41184	spore gernimation protein GerQ	976.5	1075.3	1147.2	1066.33	1210.3	1704.4	2004.7	1639.8	1645	2030.2	1537.9	1737.7	56.958	29	19	4	142	16.1	5.34
KGT41187	potassium channel protein	289.8	277	288.8	285.2	352	345.2	335.7	344.3	451.9	474.4	480.5	468.933	22.729	21	4	4	330	36.2	6.89
KGT41189	haloacid dehalogenase	196.2	189.2	186	190.467	177.3	229	192	199.433	174.5	230.6	190	198.367	42.735	25	6	4	273	30.5	4.89
KGT41191	uracil-DNA glycosylase	623.9	698.5	637.9	653.433	362.7	494.1	410.6	422.467	398	387.4	377.2	387.533	32.184	37	9	7	225	25.9	6.44
KGT41193	ABC transporter ATP-binding protein	724	800.6	760.3	761.633	647.3	806.1	759.5	737.633	724.4	687.2	674.4	695.333	43.872	28	11	7	305	34.4	6.04
KGT41197	homoserine dehydrogenase	6391.8	6275.6	7186.7	6618.03	6009.6	5466.2	5668.7	5714.83	5362	4592	4860.9	4938.3	228.813	61	78	21	431	46.8	5.1
KGT41198	homoserine O-succinyltransferase	2275	2095	2639	2336.33	1971.4	2186.8	2392.4	2183.53	1858.1	1247.8	1524.6	1543.5	56.966	28	13	8	301	35.2	6.16
KGT41199	O-acetylhomoserine aminocarboxypropyltransferase	6355.5	6131.8	8270.2	6919.17	4278.8	5563.5	5404.4	5082.23	4553.5	3345.9	3839.1	3912.83	191.171	62	62	19	432	46.6	5.43
KGT41203	FMN-dependent NADH-azoreductase	910	930.2	901.3	913.833	888	871.6	867.7	875.767	1049.7	953	1011.4	1004.7	26.611	25	6	5	208	22.7	4.84
KGT41204	LuxR family transcriptional regulator	36.9	33.4	38.7	36.3333	43	30.2	41.1	38.1	35.6	33.7	43.8	37.7	2.821	5	1	1	215	23.5	5.01
KGT41206	pyridoxal kinase	1977.1	2021.7	1932.6	1977.13	2578.8	1874.7	2059	2170.83	2476.6	2124.1	2465.1	2355.27	140.727	65	36	14	274	29.4	5.99
KGT41209	carbon starvation protein A	4818.8	4424.2	5353.1	4865.37	3292.3	6146.5	4451.3	4630.03	3127.1	2620.2	2895.3	2880.87	60.523	16	20	13	691	73.9	8.69
KGT41210	chemotaxis protein CheY	2017.5	2031.8	1877	1975.43	1413.6	2678.8	2021.2	2037.87	2240.9	2241	1899.1	2127	92.336	61	24	13	238	28.5	6.14
KGT41212	acetylglucosaminyldiphospho-UDP acetyl-beta-D-mannosaminyltransferase	887	850.3	942.2	893.167	800.3	799.1	794.8	798.067	1002.5	914.3	874.5	930.433	52.551	46	11	8	246	27.7	7.44
KGT41213	glycosyl transferase	4379.9	4827.4	4031.6	4412.97	3416.8	4030.7	3765.4	3737.63	4805	4309.1	4592.9	4569	146.286	66	32	20	369	41.7	7.24
KGT41216	chemotaxis protein	52.2	54	48.4	51.5333	20.7	26.3	19.7	22.2333	15.1	30.1	18.1	21.1	24.711	13	4	4	433	49.3	6.89
KGT41218	acyl-CoA thioester hydrolase	20.7	19.3	23.4	21.1333	33.7	28	24.7	28.8	29	9.8	28.6	22.4667	13.866	9	4	1	170	19	8.69
KGT41220	beta-1,3-N-acetylglucosaminyltransferase	674.4	700.2	725.3	699.967	537.8	626.9	578.1	580.933	593.5	570	553.1	572.2	63.718	35	15	9	326	38.2	7.94
KGT41222	multidrug transporter	638.6	629.8	595.4	621.267	384.3	493.2	421.9	433.133	357.2	418.3	366.4	380.633	27.813	11	10	8	892	103.2	8.92
KGT41223	glycosyltransferase	471.7	462.7	472.6	469	444	478.7	512.3	478.333	509.9	491.4	548.1	516.467	37.215	19	10	5	312	35.3	6.27
KGT41224	heme ABC transporter ATP-binding protein	3393	3664.5	3046.6	3368.03	2566.2	3560.6	3107.8	3078.2	3521.2	3297.9	3305.5	3374.87	184.593	56	49	22	517	58.7	5.83
KGT41227	TetR family transcriptional regulator	184.6	204.8	195.5	194.967	123.1	211.2	162.5	165.6	156.3	156.4	141.6	151.433	9.612	7	2	2	289	33.9	5.76
KGT41228	Swarming motility protein SwrC	3661.4	3392.8	3704.5	3586.23	6030.3	2999.6	4150.6	4393.5	3252.4	3271.1	3244.9	3256.13	119.261	23	28	22	1038	112.4	6.23
KGT41229	methionine sulfoxide reductase	1726.8	1719.4	1829	1758.4	2538.1	1737.8	1865.2	2047.03	2255.7	2164.3	2175.9	2198.63	121.027	51	30	15	321	36.9	5.78
KGT41233	two-component response regulator	604.9	652.2	580.5	612.533	753.5	607	801.9	720.8	937.2	887.2	914	912.8	6.8	11	3	3	246	28.4	5.44
KGT41234	histidine kinase	83	68.6	83.8	78.4667	108.2	83.9	111	101.033	133.6	94.6	135.6	121.267	2.573	1	1	1	589	65.2	7.75
KGT41237	nitric oxide synthase	151	172.9	159.8	161.233	161.2	154.3	157.9	157.8	179.5	165.2	175.5	173.4	4.701	4	2	2	356	40.9	6.52
KGT41238	superoxide dismutase	1125.1	1235.3	1171.2	1177.2	720	861.3	786.7	789.333	837.8	684.1	819.1	780.333	29.218	41	9	6	208	24	5.67
KGT41239	epimerase	890.5	893.7	869	884.4	878.9	1057	1041.7	992.533	1306.5	953.4	1352.4	1204.1	38.85	32	11	8	292	32.9	6.87
KGT41241	UDP-galactose-4-epimerase	1311.2	1343.8	1351.1	1335.37	1328.8	1194.2	1240.7	1254.57	1464.6	1176.1	1504.7	1381.8	122.163	54	32	10	338	37.2	5.34
KGT41243	cytoplasmic protein	140.7	159.3	144.1	148.033	83.8	98.5	97.6	93.3	93	62.5	87.9	81.1333	21.703	26	6	3	186	21.6	4.93
KGT41244	RNA helicase	348.9	367	338.6	351.5	452.5	404.9	463.7	440.367	417.4	454.9	423.2	431.833	30.237	13	8	7	481	54.1	8
KGT41245	guanosine 5'-monophosphate oxidoreductase	2178.7	2172.2	1888.8	2079.9	1718.5	1837.9	2116.6	1891	1835.3	1590.9	1645.2	1690.47	105.005	51	27	13	327	36.2	6.46
KGT41247	Fe-S oxidoreductase	548.7	597.2	472.3	539.4	458.6	509.8	476.4	481.6	574.1	686.3	576.7	612.367	20.001	16	5	5	292	33.5	7.91
KGT41251	2-alkenal reductase	1022.5	1076.9	1153.8	1084.4	1251.7	1267.5	1562.4	1360.53	1299.7	1162.3	1193.4	1218.47	33.991	20	9	7	391	41.8	6.57
KGT41252	metallo-beta-lactamase	855.7	842.3	846.2	848.067	1309.3	966.4	1074.3	1116.67	1487.1	1352.9	1484.2	1441.4	55.967	40	13	9	264	29.3	5.86
KGT41254	hypothetical protein IY08_27505	537	581.4	552	556.8	327.1	322.7	285.5	311.767	282.8	341.6	313.6	312.667	6.688	5	3	2	438	50	5.49
KGT41255	histidine kinase	872.5	947.4	897.9	905.933	452.5	604.7	625.7	560.967	495.7	457.3	494.9	482.633	45.443	15	11	9	613	69.8	6.46
KGT41256	PhoP family transcriptional regulator	4208	4089.8	4028.5	4108.77	5900.3	4189.8	4509.8	4866.63	5298.7	4955.2	5334.1	5196	159.573	72	50	13	234	26.8	5.19
KGT41257	adenylosuccinate synthetase	8327.1	9059.5	7408.2	8264.93	5067	7872.4	6560.3	6499.9	7087.5	7582.6	7561.9	7410.67	239.434	64	86	21	429	47.5	5.64
KGT41258	DNA helicase	106.6	120.5	100	109.033	108.8	113.1	114.9	112.267	134.7	127.4	124.8	128.967	51.607	21	11	8	453	50.1	5.01
KGT41259	50S ribosomal protein L9	3889.4	3512	4331.8	3911.07	6082.1	2782.4	3160.5	4008.33	3024.7	4374.6	3389.2	3596.17	72.844	64	24	11	148	16.4	9.54
KGT41260	hypothetical protein IY08_27555	1222.8	1294.8	1209.3	1242.3	994.9	1057.9	1145	1065.93	1301.2	1209.2	1225.9	1245.43	87.548	21	17	13	657	74.2	5.67
KGT41262	30S ribosomal protein S18	4445.4	4740.6	3875.6	4353.87	3262.5	4705.8	3890.8	3953.03	3240.6	4543.6	3539.9	3774.7	31.304	62	30	7	77	8.8	11.41
KGT41263	single-stranded DNA-binding protein	4176.8	4130.8	4142.5	4150.03	5170.9	4465.8	4977.1	4871.27	4861.1	5033.7	4884.8	4926.53	96.035	81	51	11	170	18.5	5.34
KGT41264	30S ribosomal protein S6	7618.3	7773.5	6985.9	7459.23	11365.7	8315.1	9374.3	9685.03	10275	9964.4	11224.8	10488.1	144.345	83	122	8	96	11.3	5.58
KGT41265	GTP-binding protein	3739.5	3749.6	3525.8	3671.63	4667.7	3852.7	4420.3	4313.57	5367.9	4529.7	5655.3	5184.3	287.816	77	68	24	366	40.7	4.84
KGT41266	hypothetical protein IY08_27585	555.1	599.1	565.8	573.333	817.1	570.8	647	678.3	709.8	703.3	688.2	700.433	20.714	35	4	2	65	7.9	8.65
KGT41267	mechanosensitive ion channel protein MscS	68.7	70.6	53.6	64.3	65	58.7	54.9	59.5333	71.2	93	72.2	78.8	22.075	21	6	5	293	32.1	7.49
KGT41268	sporulation protein	166.8	207.4	203.7	192.633	226.5	348	396.4	323.633	227	448.8	236	303.933	25.427	31	4	4	198	21.7	6.79
KGT41269	plasmid partitioning protein ParB	2221.8	2107.7	2161.6	2163.7	2946.8	2344.9	2748.9	2680.2	3030.3	2455.3	3123.2	2869.6	116.033	51	38	14	285	33.2	9.13
KGT41270	sporulation initiation inhibitor Soj	1538	1531.6	1494	1521.2	1998.2	1573.4	1723.4	1765	2318.2	1918.5	2319.6	2185.43	126.835	54	31	9	253	27.4	5.34
KGT41271	chromosome partitioning protein ParB	3108.7	2995.8	3130.1	3078.2	5104.8	3109.4	3823.5	4012.57	4625.5	3869	4631.6	4375.37	108.385	54	28	14	290	33.6	6.06
KGT41272	16S rRNA methyltransferase	1841.4	1761.2	1869.2	1823.93	1489.2	1669.3	1491.7	1550.07	1600.9	1424.7	1534.3	1519.97	58.655	52	17	12	239	27.2	7.36
KGT41273	tRNA uridine 5-carboxymethylaminomethyl modification protein	2506.1	2501.2	2354.7	2454	2629.9	2199.2	2312	2380.37	2326.4	2342.7	2323.4	2330.83	139.2	34	38	18	629	70.3	6.32
KGT41274	tRNA modification GTPase	1623.1	1658.4	1573.2	1618.23	1810.1	1497.1	1658.3	1655.17	1853.9	1616.3	1893.3	1787.83	66.093	36	13	12	458	50.6	4.79
KGT41275	Jag protein	1716.2	1719.5	1734.8	1723.5	2084.7	1731.7	1935.9	1917.43	2460.3	1972.9	2524.1	2319.1	33.74	32	7	7	205	23.1	9.36
KGT41277	ribonuclease P	145	160.2	144.1	149.767	110.2	111.5	127.6	116.433	105.7	148	112.3	122	4.658	18	1	1	115	13.5	10.37
KGT41279	chromosomal replication initiation protein	2910.1	2644.9	2859.5	2804.83	2685.2	2009.4	2318	2337.53	2289.8	2442.2	2521.5	2417.83	104.898	42	23	16	446	50.4	6.38
KGT41280	DNA polymerase III subunit beta	4715.4	4773.7	4706.4	4731.83	4436.3	6207	5317.9	5320.4	7006.7	6944.7	6625.5	6858.97	213.399	75	60	23	381	42.8	5.3
KGT41281	hypothetical protein IY08_27660	937.5	940	973.6	950.367	1493.7	1166.6	1369.7	1343.33	1429.7	1290.8	1402.6	1374.37	50.169	89	17	5	70	8	6.67
KGT41282	recombinase RecF	1189.6	1197.9	1133.8	1173.77	1203.9	1201	1219.6	1208.17	1267.1	997.3	1314.8	1193.07	89.492	43	17	12	375	43.4	6.64
KGT41283	DNA gyrase subunit B	7109.6	6980	6852.5	6980.7	7967	7568	8161.4	7898.8	9277.9	8388.3	8684.8	8783.67	331.294	67	97	39	640	71.8	6.38
KGT41284	DNA gyrase subunit A	11051.5	11489.6	10721.9	11087.7	10876.6	14743.6	13181.1	12933.8	15654.3	16505.7	14608.2	15589.4	367.439	52	128	47	823	92.4	5.81
KGT41288	NUDIX hydrolase	901.4	959	892.6	917.667	978.3	824.4	891.9	898.2	1100.4	988.8	1072.6	1053.93	50.22	62	10	8	168	18.8	6.57
KGT41289	NADH dehydrogenase	563.9	601.3	633.2	599.467	543.6	614.5	660.3	606.133	566.7	566	565	565.9	48.024	17	10	5	402	44.3	5.55
KGT41290	ferredoxin-NADP reductase	5624.1	5568	6134.4	5775.5	4697.4	5099.3	5022.5	4939.73	4633.7	4402.5	4370.2	4468.8	301.95	77	78	23	329	36.5	6.25
KGT41292	DNA-binding protein	1119.5	1174.9	1268	1187.47	996.7	1085.7	951.2	1011.2	1038.5	971.5	991.3	1000.43	69.756	63	18	7	159	18.3	4.68
KGT41295	hypothetical protein IY08_24880	299	279.6	256.4	278.333	369.3	305.5	307.8	327.533	379.7	315.1	356.4	350.4	16.323	20	3	3	153	16.6	5.38
KGT41296	membrane protein	585.7	583.3	570.1	579.7	645.8	446.1	534.6	542.167	382.7	382.9	448	404.533	7.595	15	2	2	117	13.6	9
KGT41297	hypothetical protein IY08_24895	822	777.1	799.3	799.467	1415.6	753.1	924.4	1031.03	1391.2	1055.2	1338.3	1261.57	55.018	73	16	5	117	12.5	4.5
KGT41298	diaminopimelate epimerase	1180.3	1237.9	1255.5	1224.57	1420.3	1144.4	1148	1237.57	1345.7	1256.4	1222.8	1274.97	39.934	39	12	7	288	31.4	4.82
KGT41299	hypothetical protein IY08_24905	101.7	145.9	102.5	116.7	97.1	286.2	196.7	193.333	109.1	82.8	128.2	106.7	31.086	29	4	1	79	8.6	3.94
KGT41300	NADH dehydrogenase	2802	3068.8	2756.1	2875.63	2521.1	2905.7	2536.9	2654.57	2932.2	2441.9	2725.1	2699.73	79.621	57	25	14	356	40	6.76
KGT41304	alkylphosphonate utilization protein	806.4	779.3	880.8	822.167	1368.8	772.2	947.6	1029.53	1158.6	900	1120.7	1059.77	19.956	25	9	3	113	12.2	5.54
KGT41308	hypothetical protein IY08_24950	138.3	145	161.8	148.367	190	145.5	182.2	172.567	177.7	185.9	176.8	180.133	1.94	4	1	1	222	25.5	4.23
KGT41309	nucleotidyltransferase	2006.9	1995.3	2099.5	2033.9	1559.5	2223.8	1824.7	1869.33	1785.9	1575.1	1593	1651.33	63.634	49	16	12	264	31.1	6.13
KGT41310	disulfide oxidoreductase	1380.6	1310.8	1377.7	1356.37	1920.2	1211.5	1497.1	1542.93	1751.5	1309	1738.1	1599.53	84.738	93	18	7	102	11.7	4.37
KGT41311	nitrogen fixation protein NifU	2418.4	2643.8	2379.4	2480.53	2835.1	2449.2	2420.2	2568.17	2740.6	2192.4	2731.8	2554.93	95.409	82	52	4	78	8.6	4.48
KGT41313	spore coat protein CotS	36.5	52.1	57.8	48.8	28.5	47	54.5	43.3333	26.3	17.7	18.9	20.9667	7.613	3	1	1	333	40.1	5.99
KGT41314	hypothetical protein IY08_24980	1668.2	1775.7	1895.1	1779.67	1262.9	1599.5	1526	1462.8	1555.2	1406.8	1586.4	1516.13	120.328	61	42	8	163	18.3	5.4
KGT41315	acetyltransferase	314	277.1	275.7	288.933	208.4	301.4	264.2	258	257.9	262.3	200	240.067	8.191	13	2	2	159	17.9	4.79
KGT41317	adenine/guanine phosphoribosyltransferase	411.8	416.7	423	417.167	362.6	478.8	403.2	414.867	426.2	440.9	422.1	429.733	32.091	13	7	5	448	51.5	6.8
KGT41318	hypothetical protein IY08_25000	2367.3	2323.3	2721	2470.53	1848.1	3255.6	2689	2597.57	2680.4	2340.2	2399.9	2473.5	106.929	57	25	14	370	42.2	6.8
KGT41319	haloacid dehalogenase	2019.7	2035.8	2236.5	2097.33	1895.8	2874	2528.6	2432.8	2538.2	2259.5	2367	2388.23	71.017	65	24	15	271	31	6.52
KGT41320	NAD(P)H dehydrogenase	2759.1	2770.4	3058.1	2862.53	1926.3	2250.5	2217.1	2131.3	1951.3	2101.8	1956.7	2003.27	107.879	59	29	10	193	21.7	5.99
KGT41321	HAD family hydrolase	958	976.8	979.1	971.3	1263.3	787.4	933.3	994.667	1208.9	1212.3	1314.2	1245.13	87.153	54	20	8	254	28	4.67
KGT41322	decarboxylase	286.9	277.2	269.8	277.967	384.8	298.9	313.5	332.4	351.9	432.2	377.4	387.167	20.481	21	6	6	210	24.4	8.02
KGT41323	hypothetical protein IY08_25030	2834.6	2985.3	2934.9	2918.27	1834.1	2196	1885.2	1971.77	2087.2	1800.8	2027.5	1971.83	96.947	64	30	10	146	17.1	4.79
KGT41324	fructose 1,6-bisphosphatase	2540.6	2597.4	2485.9	2541.3	2861.1	2861.2	2844.8	2855.7	2853	2577.4	2850.8	2760.4	179.028	46	38	13	323	34.6	4.87
KGT41325	cytoplasmic protein	753.3	791.1	766.2	770.2	726.6	663.6	668.3	686.167	691.6	775.3	708.9	725.267	63.99	86	18	6	88	10.4	4.7
KGT41327	hypothetical protein IY08_25055	922.8	925.1	892.4	913.433	1033	913.2	905.9	950.7	1114.4	1182.7	1076	1124.37	25.377	39	8	4	100	12.1	5.95
KGT41329	MerR family transcriptional regulator	1878.3	1855.2	2008.6	1914.03	1757.8	1508.7	1583.9	1616.8	1309.5	1563.7	1288.3	1387.17	43.591	29	10	6	244	28.2	5.27
KGT41331	phosphoglycerate mutase	329.9	331.5	319.9	327.1	304.3	315.8	277.1	299.067	398.2	401.3	377.3	392.267	35.455	41	7	5	184	21	5.97
KGT41332	DNA-binding protein	2488.2	2410	2391.4	2429.87	3691.7	2519.2	2396.5	2869.13	4232.6	2926	4327.2	3828.6	81.89	55	31	9	159	18.1	5.12
KGT41333	lipoyl synthase	4289.6	4497.5	3680.6	4155.9	5045.5	3707.2	4040.7	4264.47	4969.2	6060.8	5460.9	5496.97	184.65	63	53	17	298	33.7	8.73
KGT41337	5'-nucleotidase	172.9	186.1	187.3	182.1	179.4	262.5	261.1	234.333	246.2	179.7	234.3	220.067	25.393	15	4	4	426	48.2	5.3
KGT41338	Fe-S cluster assembly protein SufB	7657.7	7703.8	7356.2	7572.57	10426.7	7975.8	8726.3	9042.93	8992	8245.7	9101.2	8779.63	285.608	72	103	28	465	52.5	5.26
KGT41339	nitrogen fixation protein NifU	2577.5	2409	2566	2517.5	4573.1	2789.5	3327.9	3563.5	3603.8	3946.3	3635	3728.37	83.711	76	25	10	143	15.9	5.19
KGT41340	cysteine desulfurase	5324	5185.8	5335	5281.6	9502.6	5390	6838.4	7243.67	8273.4	7031.3	8038.7	7781.13	289.961	84	73	23	406	45.2	5.95
KGT41341	Fe-S cluster assembly protein SufD	6795.8	6717.9	6786	6766.57	10234.8	7265.6	8252.2	8584.2	9012.1	8072.1	8637.3	8573.83	321.619	64	112	21	430	46.8	5.44
KGT41342	iron ABC transporter ATP-binding protein	14078.4	14187	14252	14172.5	17195.3	12884.1	15647.8	15242.4	15185.7	15496.7	15210.9	15297.8	302.804	83	193	21	261	29	4.7
KGT41343	methionine ABC transporter substrate-binding protein	13236.1	12819.6	14465.2	13507	12470.8	20629.3	16996.7	16698.9	13603	16551.2	12904.3	14352.8	291.721	78	124	21	270	29.8	6.71
KGT41344	methionine ABC transporter permease	243.8	245.4	234.1	241.1	285.7	342.6	356.3	328.2	297.3	307.6	287.2	297.367	2.292	3	1	1	221	23.5	6.71
KGT41345	methionine ABC transporter ATP-binding protein	1489	1468.3	1425.8	1461.03	805.5	944	867.5	872.333	963.4	715.1	831.6	836.7	97.781	36	19	10	341	37.9	6.67
KGT41348	TOPRIM domain-containing protein	336.1	356.1	345.7	345.967	619.5	423.7	631.2	558.133	761.5	730.9	810.1	767.5	23.133	52	6	4	114	13.2	4.93
KGT41349	glycine cleavage system protein H	13234.9	12976.6	13800.2	13337.2	15056.5	20648.1	20419.9	18708.2	12003.9	11545	10959.9	11502.9	109.32	64	315	7	127	14	4.15
KGT41350	hypothetical protein IY08_25185	2221	1948.6	2270	2146.53	2489.5	1202.9	1339.7	1677.37	1669.1	1657.7	1832.3	1719.7	138.167	68	37	7	121	14.1	6
KGT41354	lactate dehydrogenase	1549.1	1641.6	1414.2	1534.97	1715.7	1751	1717.5	1728.07	3436	3339.3	3661	3478.77	143.074	63	59	12	316	34.7	5.26
KGT41358	metallo-beta-lactamase	463	462.1	495.1	473.4	513.4	573.3	619.9	568.867	589	696.4	621.2	635.533	29.268	33	7	6	240	26.3	6.44
KGT41362	glucose-6-phosphate isomerase	14214.1	14917.8	13021.4	14051.1	7496.5	9283.3	9116.8	8632.2	6917.5	6925.5	7401.8	7081.6	385.393	74	127	25	450	50.3	5.14
KGT41365	general stress protein	788.6	762.6	807.9	786.367	1474.4	939.4	1203.6	1205.8	1732.1	1192.2	1672.5	1532.27	19.266	25	6	3	114	12.7	5.52
KGT41366	aromatic amino acid aminotransferase	214.7	220.1	217	217.267	139.7	181.9	220.4	180.667	172.4	127.8	151.8	150.667	35.855	20	9	5	396	43.8	5.52
KGT41367	AsnC family transcriptional regulator	810.4	857.9	854.4	840.9	901.2	1266.3	1027.6	1065.03	1333.5	1159.8	1249.2	1247.5	79.53	65	19	9	165	18.7	5.62
KGT41368	bifunctional glyoxylate/hydroxypyruvate reductase B	599.7	606.6	662.9	623.067	497	564.4	537.4	532.933	600.7	458.5	555.5	538.233	45.171	32	8	7	330	36.9	5.9
KGT41370	hypothetical protein IY08_24735	311.2	352.8	376.7	346.9	368.5	361.6	325.4	351.833	354.6	196.2	328.4	293.067	33.328	40	6	3	83	9.5	4.59
KGT41372	superoxide dismutase	179.8	187.9	182.2	183.3	209.7	257.2	346	270.967	246.9	297.2	239.3	261.133	22.706	36	6	5	179	19.1	8.32
KGT41374	kinase	1529.1	1537.5	1487.9	1518.17	2561	1546.5	2013	2040.17	2470.2	2376.4	2644	2496.87	94.953	88	27	10	127	14.6	5.58
KGT41378	DNA alkylation repair protein	941.2	975.4	1009.9	975.5	635.8	1136.2	1003	925	770.9	1043.3	663.4	825.867	42.642	46	12	8	237	28.3	7.36
KGT41379	glycyl-tRNA ligase	12553	12849.3	11590.6	12331	16628.2	12024.6	14331.2	14328	14643.2	10792.6	13806.4	13080.7	504.768	83	241	28	458	52.9	5.25
KGT41380	esterase	2191	2176.2	2167.7	2178.3	2006.3	1949.7	2083.9	2013.3	1734.5	1869.9	1764.8	1789.73	123.843	76	32	8	127	14	5.52
KGT41383	UTP--glucose-1-phosphate uridylyltransferase	4396.2	4306.5	4397.1	4366.6	6523.5	4391.6	5339.3	5418.13	6373.3	5926.9	6975.8	6425.33	274.67	88	75	18	295	33.5	5.6
KGT41384	phosphoglucomutase	9414.1	9579.2	9839.8	9611.03	8049.8	7257.1	7197.1	7501.33	8055.3	7563	7967.5	7861.93	259.964	61	84	29	574	64.1	5.22
KGT41388	serine/threonine protein kinase	867.7	841.3	840.6	849.867	730.3	646.3	595.4	657.333	711.3	826.7	723.4	753.8	51.797	25	14	12	657	73.7	6.2
KGT41389	protein phosphatase	997.7	917.6	977	964.1	1488.9	793.6	843.6	1042.03	1396.8	999.5	1389.7	1262	67.248	51	14	9	250	27.6	5.03
KGT41390	ribosomal RNA large subunit methyltransferase N	1211.1	1244	1073	1176.03	1073.5	1080.2	1087.9	1080.53	1136	1033.2	1098	1089.07	62.65	31	13	9	362	41.5	8.35
KGT41391	16S rRNA methyltransferase	2337.5	2362.2	2242.5	2314.07	2411.5	2281.4	2373.2	2355.37	2555	2875.2	2601.6	2677.27	118.587	44	26	16	444	50	6.42
KGT41392	methionyl-tRNA formyltransferase	4735	4557.2	4929.8	4740.67	5940.6	4055.5	4476.7	4824.27	4760.9	4547.9	5057.2	4788.67	154.39	80	38	18	314	34.8	5.3
KGT41393	peptide deformylase	334.2	346.1	336	338.767	292.4	337.8	331.9	320.7	328.2	331.5	330.9	330.2	33.879	46	7	5	156	17.5	5.14
KGT41394	primosomal protein N'	201.8	271.7	188.4	220.633	236.5	262.8	223.2	240.833	257.8	285.9	262.6	268.767	9.167	3	3	2	801	92.6	7.77
KGT41395	phosphopantothenoylcysteine decarboxylase	1186.6	1175	1133.1	1164.9	1435.5	1335.5	1406.7	1392.57	1681	1480.3	1630.5	1597.27	81.027	36	17	13	401	43.8	6.67
KGT41396	DNA-directed RNA polymerase subunit omega	897.6	966.6	864.9	909.7	1692.9	1066.8	1120.7	1293.47	1516.8	1272.4	1596.9	1462.03	47.294	80	10	4	70	7.7	5.38
KGT41397	guanylate kinase	2588.9	2698	2492.3	2593.07	2261.2	2501	2562.3	2441.5	2373.5	2547.3	2396.2	2439	102.753	64	28	11	205	23.6	5
KGT41398	hypothetical protein IY08_19550	734.1	762.8	729.9	742.267	765.1	841.9	862.9	823.3	1103.4	1083.3	1088.2	1091.63	82.344	56	16	4	87	9.6	6.95
KGT41399	hypothetical protein IY08_19555	895.2	908.7	825.7	876.533	976.1	838.2	840.5	884.933	876.8	874.1	898.4	883.1	23.273	15	7	6	291	34.1	5.85
KGT41400	ATPase	758.7	834.2	946.7	846.533	648.9	766.9	915.7	777.167	725	617.9	701.8	681.567	70.454	16	14	11	907	99	8.98
KGT41401	hypothetical protein IY08_19565	4358	4288.8	4276.5	4307.77	6047	4680.9	5860.6	5529.5	5494	5467.3	5332	5431.1	148.38	49	42	24	569	64.9	8.68
KGT41403	integrase	1094.2	1496.6	1227.4	1272.73	668.7	1222.6	851.9	914.4	711.5	770.6	783.1	755.067	80.079	72	21	9	174	20.7	5.07
KGT41406	HAD family hydrolase	134	129.6	119	127.533	117.1	142.4	175.5	145	146	208.1	140.3	164.8	10.242	13	2	2	225	26.5	4.75
KGT41407	orotate phosphoribosyltransferase	1520.2	1472.9	1420.4	1471.17	1312.3	1258.2	1302.9	1291.13	1458.4	1315.6	1376.8	1383.6	129.242	79	32	11	210	22.7	5.9
KGT41408	orotidine 5'-phosphate decarboxylase	1287.8	1248	1395.6	1310.47	1458.1	1031.2	1061.9	1183.73	1267.5	1340.3	1340.3	1316.03	82.803	55	17	12	238	26.2	5.91
KGT41409	dihydroorotate dehydrogenase	492.2	496.5	521	503.233	343	388.7	413.9	381.867	330.5	357.3	341.6	343.133	48.259	33	10	7	309	33	5.14
KGT41411	carbamoyl phosphate synthase large subunit	10362.4	9954.9	10201.4	10172.9	10652.8	8676.2	9688.2	9672.4	10089.7	9024	9794.8	9636.17	506.8	66	108	50	1072	118.4	5.17
KGT41412	carbamoyl phosphate synthase small subunit	1858.8	1783.5	1943.9	1862.07	1761.7	1975.2	1822.1	1853	1745.6	1511	1681.8	1646.13	89.605	36	29	10	365	40.3	5.88
KGT41413	dihydroorotase	2601.6	2448.3	2764.4	2604.77	4525.7	3034.1	3830.6	3796.8	4473.6	3709.3	4098.4	4093.77	276.994	68	51	19	428	46.5	5.76
KGT41414	aspartate carbamoyltransferase catalytic subunit	1293.9	1379.8	1085.4	1253.03	1481.3	1160.6	1104.8	1248.9	1466.3	1869.5	1637.5	1657.77	35.484	33	10	9	304	34.7	5.4
KGT41416	bifunctional pyrimidine regulatory protein PyrR uracil phosphoribosyltransferase	3383.9	3166.7	3356	3302.2	4146	2982.9	3394.1	3507.67	3808.6	4377	4114.8	4100.13	90.26	62	28	12	180	20.4	5.38
KGT41417	pseudouridine synthase	1667	1698.6	1514	1626.53	1781.2	1638.7	1739.7	1719.87	2066.5	2265	1996	2109.17	44.623	25	14	7	302	33.9	6.48
KGT41420	isoleucine--tRNA ligase	18361.5	19392.3	17219.4	18324.4	17755.3	14351.2	15070.7	15725.7	16937.6	14084.5	15923.1	15648.4	522.19	68	159	54	921	104.5	5.35
KGT41421	septum formation initiator	10076.4	9288.4	9634.7	9666.5	10546.3	6845.6	7719.6	8370.5	9075.2	9254.9	11157.6	9829.23	252.838	70	124	17	168	19.7	4.93
KGT41422	RNA-binding protein S4	152.3	169.6	171.3	164.4	116.4	184.6	146.6	149.2	131.1	140.6	129.6	133.767	12.49	9	2	2	255	29.4	6.27
KGT41424	cell division protein SepF	876.9	846.8	872.7	865.467	1249.5	648.4	747.3	881.733	855.8	1039.5	939.7	945	39.017	63	11	8	156	17.7	5.24
KGT41425	hypothetical protein IY08_19685	1215.7	1328	1323	1288.9	933.6	1078.1	1007.1	1006.27	962.9	976	961.5	966.8	92.645	58	18	10	224	25.4	5.41
KGT41426	laccase	2444.9	2355.8	2528.4	2443.03	3246.1	3167.7	3444.1	3285.97	4406.9	3248.4	4415.3	4023.53	133.45	60	32	11	272	30.1	6.13
KGT41427	hypothetical protein IY08_19695	58.7	48.8	56.8	54.7667	46.8	62.4	97.9	69.0333	40	30.1	31.6	33.9	7.878	26	3	3	93	10.3	5.45
KGT41428	sporulation sigma factor SigG	68.7	79.1	102.8	83.5333	79	93.1	100.4	90.8333	72.1	179.1	73.2	108.133	6.857	13	3	3	259	29.8	6.35
KGT41429	sporulation sigma factor SigE	2338	2318.4	3115	2590.47	3353.5	3701.3	4095.5	3716.77	2401	2515.6	2112.3	2342.97	80.239	62	25	10	239	27.6	8.03
KGT41431	cell division protein FtsZ	6327.1	5987.9	6136	6150.33	12413.9	6258.4	8009.2	8893.83	10563.4	8781.8	10163.6	9836.27	308.874	61	103	18	384	40.7	5.33
KGT41432	cell division protein FtsA	3416.9	3328.5	3431.3	3392.23	4882.2	3908	4647.5	4479.23	4951	4784.3	5128.2	4954.5	227.94	74	60	21	435	47.7	5.15
KGT41433	cell division protein FtsQ	478.5	484.5	467.3	476.767	278.5	287.6	280.7	282.267	266.7	258.3	278.6	267.867	13.889	12	5	3	256	29.6	9.38
KGT41434	UDP-N-acetylenolpyruvoylglucosamine reductase	129.6	145.4	140.1	138.367	87.5	125	125.1	112.533	119.8	123	108.2	117	4.725	3	2	1	301	33.1	7.3
KGT41435	UDP-diphospho-muramoylpentapeptide beta-N-acetylglucosaminyltransferase	162.7	178.6	176.5	172.6	176.6	186.5	189.1	184.067	180.9	163	185.4	176.433	43.282	29	10	8	364	39.7	9.54
KGT41437	UDP-N-acetylmuramoyl-L-alanyl-D-glutamate synthetase	2722.9	2638.2	2734.9	2698.67	2452.7	2216.6	2381.8	2350.37	2556.5	2588.3	2468.5	2537.77	158.247	60	37	21	450	48.9	5.77
KGT41439	UDP-N-acetylmuramoylalanyl-D-glutamate--2,6-diaminopimelate ligase	2559.6	2687.8	2552.4	2599.93	3292.9	2289.8	2703.9	2762.2	3029.2	2701.4	2999.8	2910.13	216.576	65	39	22	491	53.7	6.32
KGT41440	stage V sporulation protein D	141.1	150.9	146.9	146.3	119.3	119.7	132.4	123.8	106.7	85	128.3	106.667	4.264	2	1	1	638	70.1	9.01
KGT41441	dihydropteridine reductase	238.2	251.7	238.1	242.667	177.1	194	162.2	177.767	197.5	264.9	204.9	222.433	19.268	8	5	4	699	76.1	8.41
KGT41443	16S rRNA methyltransferase	1794.4	1859.2	1676.5	1776.7	1344.9	1942.7	1690.6	1659.4	1844	1422.9	1750.4	1672.43	148.004	69	31	13	310	34.9	6.14
KGT41444	hypothetical protein IY08_19785	3733.5	3980.4	3573.7	3762.53	2521.9	2905.2	2649.3	2692.13	2696.7	2177.5	2561.9	2478.7	168.041	53	36	24	538	62.7	6
KGT41446	hypothetical protein IY08_19795	2718.8	3016.5	2501.9	2745.73	1980.2	2097.7	1702.6	1926.83	2077.6	1925.8	2088.9	2030.77	33.919	72	13	7	157	17.9	5.3
KGT41447	DNA-binding protein	2746.4	2892.8	3490.7	3043.3	2404.5	2150.4	3509.7	2688.2	1340	1177.3	1156.3	1224.53	82.639	64	26	8	168	19.9	5.81
KGT41448	50S ribosomal protein L32	1163	1213.3	1174.9	1183.73	1544.1	1054.3	1044.4	1214.27	1162.7	888.5	1250.8	1100.67	33.485	40	23	2	57	6.4	10.36
KGT41449	hypothetical protein IY08_19810	1239.8	1250.3	1206.3	1232.13	1374.4	1391.3	1502.2	1422.63	1407.9	1424.4	1398.8	1410.37	71.355	70	19	7	166	18.8	4.79
KGT41450	hypothetical protein IY08_19815	1014.5	1033	1055.2	1034.23	876.7	1072.1	970.3	973.033	986.7	871.7	923.2	927.2	40.401	30	10	10	393	45.3	8.81
KGT41451	hypothetical protein IY08_19820	3546.3	3663.6	3459	3556.3	2890	4536	3886.2	3770.73	2396.8	2782.7	2628.9	2602.8	101.15	46	24	16	345	38	6.84
KGT41452	esterase	79.4	72.8	76.2	76.1333	53.9	84.8	66.8	68.5	75.5	78.2	69.2	74.3	7.036	8	2	2	263	28.8	7.59
KGT41454	phosphopantetheine adenylyltransferase	219.2	204.8	226.1	216.7	167.9	188.5	193.4	183.267	186.1	172	188.4	182.167	25.039	32	5	4	163	18.4	7.4
KGT41455	DNA methyltransferase	559.5	565.3	542.3	555.7	573.9	452.3	487.5	504.567	461.7	461.7	482.2	468.533	24.152	24	5	4	188	20.7	6.93
KGT41456	methylthioribose kinase	1081.8	1123.9	1024.8	1076.83	1176.5	1342.4	1310.3	1276.4	1813.3	1224.8	1861	1633.03	73.29	70	17	6	129	14.9	8.41
KGT41458	regulator	13.7	14	13.6	13.7667	18.7	18	14.9	17.2	17.6	24.8	19.5	20.6333	4.575	17	1	1	150	16.6	5.6
KGT41459	phosphoglycerate mutase	1059.3	1056.2	1032.5	1049.33	896.7	1009.7	1010	972.133	1096.9	1184.6	1104.1	1128.53	80.959	74	16	10	190	21.1	5.29
KGT41463	hypothetical protein IY08_19880	3112.7	3202.3	3173.1	3162.7	2680.2	2548.9	2445	2558.03	2675.4	2253.6	2533.7	2487.57	55.361	60	24	7	121	14.1	4.87
KGT41464	formamidase	10260.8	9438	11313.8	10337.5	4945	9470.9	6559.3	6991.73	5414	5748.1	5156.6	5439.57	242.577	70	77	21	332	36.8	5.3
KGT41467	cytochrome B oxidoreductase	124.7	103.6	131.4	119.9	128.4	196.9	177.2	167.5	140.3	100.1	111.1	117.167	12.366	10	4	2	207	23.8	8.56
KGT41468	quinol oxidase subunit 1	615.5	565.1	579	586.533	416.1	592.3	465.1	491.167	380.8	373.5	329.8	361.367	31.583	10	8	6	620	68.7	8.24
KGT41469	cytochrome B	8025.6	7560.9	7348.4	7644.97	9996.1	9265.1	8880.2	9380.47	7079	8876.5	7568.7	7841.4	230.338	48	84	21	349	39.2	8.53
KGT41472	pyruvate carboxylase	19032.7	18500.7	18269.1	18600.8	21390.7	16819.9	17378.7	18529.8	19639	16212.6	18872.3	18241.3	726.005	67	224	63	1148	128.4	6.06
KGT41475	hypothetical protein IY08_19940	361	376.8	352.4	363.4	588	366.4	442.5	465.633	648	637.8	642.5	642.767	41.52	40	13	5	165	19	5.25
KGT41476	hypothetical protein IY08_19945	2911.3	3111.4	3136	3052.9	2304.9	2850.6	3206.3	2787.27	2320.9	2014.4	2122	2152.43	196.024	65	53	21	442	49.9	5.6
KGT41477	hypothetical protein IY08_19950	1526.2	1501.1	1657.1	1561.47	1203.7	1378	1193.2	1258.3	1183.4	1008.9	1199.9	1130.73	29.352	35	7	5	151	16.9	5.17
KGT41479	hypothetical protein IY08_19960	526.3	500.9	448.1	491.767	735.3	530.8	597.8	621.3	774.5	613.5	810.3	732.767	46.271	66	8	5	91	10.9	4.94
KGT41481	GTP-binding protein TypA	8865.9	8890.3	8186.7	8647.63	9896	8308.1	9159.9	9121.33	10679.3	9557.1	10371.8	10202.7	385.686	67	128	30	614	69	5.24
KGT41483	inositol monophosphatase	2938.3	2926	2768.5	2877.6	1711.6	2116.2	2121.4	1983.07	1715.8	1542.4	1698.5	1652.23	86.618	43	19	9	261	28.7	5.35
KGT41484	hypothetical protein IY08_19985	131.5	118.3	126.3	125.367	162.6	176.3	179.9	172.933	115.7	131.7	115	120.8	0.983	10	1	1	62	7.4	5.19
KGT41485	hypothetical protein IY08_19990	226.1	226	235.7	229.267	247.4	191	227.4	221.933	240.4	225.3	258.1	241.267	33.488	18	5	3	208	24.1	6.86
KGT41486	hypothetical protein IY08_19995	2012.1	1980	2027.8	2006.63	1642.3	1534.2	1397.2	1524.57	1295.4	1469.2	1289.8	1351.47	43.479	69	16	7	89	10.8	5.01
KGT41487	arginine decarboxylase	1008.2	1043.1	1053.9	1035.07	974.3	1073.2	1017	1021.5	1132.4	1022.7	980.5	1045.2	141.944	44	29	17	490	53.7	5.6
KGT41488	transglutaminase	34.2	45	42.1	40.4333	31.1	44.4	37.3	37.6	33.6	27.3	31.2	30.7	18.338	13	3	2	276	31.5	5.29
KGT41492	hypothetical protein IY08_20025	912.7	899.2	1317.5	1043.13	845.6	1355.9	1339.3	1180.27	814.4	472.9	613.7	633.667	12.796	30	3	3	98	11.6	4.91
KGT41493	protein TPR repeat	238.4	258	251.6	249.333	271	341.4	351.6	321.333	308	267.2	268.3	281.167	30.601	35	7	3	130	15	8.57
KGT41495	dihydrolipoamide dehydrogenase	16598	17089.8	15526.3	16404.7	18896.9	13449.4	15236	15860.8	17246.6	17432	19940.1	18206.2	395.645	52	260	23	470	49.4	5.36
KGT41496	branched-chain alpha-keto acid dehydrogenase subunit E2	13166.4	12629.1	12529.6	12775	18954.4	10768.9	12399.6	14041	13556.9	12072.5	15200.6	13610	314.952	71	164	24	429	45.9	5.57
KGT41497	2-oxoisovalerate dehydrogenase	12152.1	12858	10987.9	11999.3	10448.8	10328.3	10865.4	10547.5	12077.6	14144.7	13235.3	13152.5	268.259	72	170	19	325	35.2	4.86
KGT41498	pyruvate dehydrogenase	10159.2	10708.6	8874.4	9914.07	12254.4	7959.3	9340.5	9851.4	11470.3	13926.1	13257.8	12884.7	402.271	83	214	22	371	41.4	5.53
KGT41500	peptide deformylase	2255.8	2231.2	2415.4	2300.8	2277.2	1950.7	2411.6	2213.17	2198.7	2819	2233.8	2417.17	117.066	73	25	9	184	20.5	5.59
KGT41501	phosphatase	892.5	948.6	882.5	907.867	1173.6	1013	1094.5	1093.7	1272	1265.4	1402.5	1313.3	69.147	44	14	9	257	29.8	5.3
KGT41502	hypothetical protein IY08_20075	740	714	721	725	1691.3	805.5	942.6	1146.47	1474.6	811.5	1483.9	1256.67	19.642	61	8	4	70	8.2	5.1
KGT41503	ribonuclease J	7828.3	8042.8	7540	7803.7	6362.8	9199.7	8329.1	7963.87	7860	8030	7786.5	7892.17	327.616	75	91	37	555	61.8	6.55
KGT41504	potassium transporter Trk	1686.5	1716.6	1740.9	1714.67	2207.9	1892.7	2154.4	2085	3050.1	1833.6	3127.4	2670.37	95.144	62	31	14	221	24.4	5.62
KGT41506	N-acetyldiaminopimelate deacetylase	2020.3	2159.7	2022.7	2067.57	1372.1	2243.5	1945.9	1853.83	1866.8	1722.8	1697.2	1762.27	75.817	38	18	11	376	42.2	5.96
KGT41507	2,3,4,5-tetrahydropyridine-2,6-carboxylate N-succinyltransferase	5197.3	4965.4	5290.5	5151.07	5497.7	3644.1	4292.5	4478.1	3601.1	4746	4159.1	4168.73	140.766	46	70	11	240	25.7	5.74
KGT41508	LysR family transcriptional regulator	1468.5	1411.7	1461.6	1447.27	816	1303.2	991.7	1036.97	962.2	893.7	851.4	902.433	54.105	36	12	9	285	33.2	8.4
KGT41509	CBS domain-containing protein YkuL	909.7	845.7	905.6	887	789	860.1	857.8	835.633	963.8	732.4	896.2	864.133	33.76	43	9	6	147	16.7	6.1
KGT41513	hypothetical protein IY08_20130	1149.5	1100.7	1181.1	1143.77	1292.1	997.2	992.2	1093.83	1223.7	1394.4	1243.3	1287.13	28.195	44	14	3	78	9.1	4.42
KGT41514	glutaredoxin	215.5	221	235.2	223.9	242.9	274.8	269.5	262.4	234.6	259.2	242.8	245.533	24.86	37	9	3	78	9	4.93
KGT41516	diguanylate phosphodiesterase	2029.7	2264.7	1907.8	2067.4	1299.5	2114.3	1927.4	1780.4	1571.3	1715.7	1434.7	1573.9	86.297	47	20	15	405	47.8	4.79
KGT41517	short-chain dehydrogenase	9750.9	9329.3	8768.8	9283	7808.7	6502.2	7292.3	7201.07	6313.8	5666.2	6118.6	6032.87	181.249	48	70	12	254	27.6	6.92
KGT41520	polyphosphate kinase	95.3	100.8	87.5	94.5333	91	105.7	81.6	92.7667	122.6	171.1	101	131.567	20.85	12	6	6	702	80.7	6.16
KGT41521	exopolyphosphatase	153.7	154.9	124.9	144.5	86	136	127.7	116.567	125.2	102.8	110.7	112.9	45.882	21	8	8	512	59.1	6.49
KGT41522	cytoplasmic protein	57.3	55.6	63.3	58.7333	68.2	57.4	64.1	63.2333	55.4	55.6	57.8	56.2667	10.244	14	2	2	152	17.7	10.07
KGT41523	lipoprotein	2807.9	2673.4	2171.4	2550.9	1719.7	1581.6	1472.7	1591.33	1041.6	1644.8	1299.8	1328.73	32.247	26	9	7	220	25.7	8.82
KGT41526	hypothetical protein IY08_20195	857.5	879	1045.5	927.333	564.2	1012.6	770.4	782.4	735.8	602.6	662.3	666.9	30.284	41	10	6	166	19.4	7.18
KGT41529	5-methyltetrahydropteroyltriglutamate--homocysteine methyltransferase	35164.5	35772.1	34762.3	35233	27460.6	35863.1	33675.6	32333.1	31080	26065	27692	28279	734.222	79	558	46	762	87.1	5.25
KGT41530	competence protein	318.4	313.1	356	329.167	313.8	288.7	322.6	308.367	289.7	178.5	306.3	258.167	20.475	29	5	3	129	14.9	4.23
KGT41532	cytoplasmic protein	410.3	434.1	547.7	464.033	550.3	780	941.4	757.233	492	415.2	451.9	453.033	66.364	41	13	9	249	29.2	6.83
KGT41533	sporulation kinase	402.3	370.2	408.9	393.8	334.6	474.3	461.9	423.6	431	391.4	355.3	392.567	37.178	16	9	7	424	47.8	7.81
KGT41534	hypothetical protein IY08_20240	570.2	575.2	540.7	562.033	937.9	660.5	581.9	726.767	810.5	844.1	722.6	792.4	30.634	86	8	4	66	7.5	4.3
KGT41535	aromatic amino acid aminotransferase	982.2	977.5	1049.4	1003.03	806	797.9	713	772.3	899.4	716.2	849.8	821.8	61.493	38	14	9	387	43.3	6.95
KGT41536	LacI family transcriptional regulator	460.9	462.7	477.3	466.967	648.4	450.9	486.3	528.533	562.7	663.2	554.1	593.333	24.045	18	7	6	340	37.5	6.65
KGT41538	arabinogalactan ABC transporter permease	125.1	132.8	123	126.967	108.8	142.9	98.1	116.6	96.2	77.5	111.4	95.0333	7.557	4	2	2	433	48.3	8.6
KGT41539	cyclodextrin-binding protein	3503.3	3184.2	3130.9	3272.8	2124.7	3003.9	2375.1	2501.23	1728.6	2784.3	2043.9	2185.6	109.081	43	26	15	419	45.7	7.88
KGT41540	cyclomaltodextrinase	497.1	592.2	501.2	530.167	293.2	491.4	451.9	412.167	483.4	438.3	574	498.567	31.369	15	7	7	586	68.2	5.39
KGT41541	oligo-1,6-glucosidase	1422.4	1518.7	1421.5	1454.2	1174.6	1120.3	1098.9	1131.27	1422.3	1199.5	1394	1338.6	95.23	38	22	15	558	65.8	4.88
KGT41542	sugar ABC transporter ATP-binding protein	2115.5	2080.6	2080.7	2092.27	3140.5	2482	2926.8	2849.77	3034.1	2621.9	3322.9	2992.97	125.684	57	28	16	366	41.4	7.62
KGT41547	lipoprotein	106.2	109.9	108.1	108.067	103.6	113.4	138.9	118.633	116.8	101.8	125.7	114.767	5.113	13	2	2	253	28.8	6.95
KGT41549	ATPase AAA	101	103.1	96.5	100.2	79.9	103.3	108.5	97.2333	128.2	104.2	95.6	109.333	9.561	16	2	2	241	27.3	5.52
KGT41550	acetyl-CoA acetyltransferase	19173.3	18833.1	17618.3	18541.6	22650.5	13831.8	15968.5	17483.6	17970.6	15452	17745.6	17056.1	445.688	68	278	24	391	41.9	5.59
KGT41551	DNA mismatch repair protein MutT	1526.9	1513.2	1600.4	1546.83	1200.6	1273.6	1353.4	1275.87	1124.4	1248.9	1250.6	1207.97	37.592	50	9	7	149	17	5.06
KGT41552	hypothetical protein IY08_20330	1476.7	1614.8	1418.7	1503.4	2068.7	1632.1	1668	1789.6	3256.1	3035	3605.3	3298.8	66.415	77	16	7	97	11.7	5.8
KGT41557	3-hydroxybutyrate dehydrogenase	1077.7	1043.7	1286.5	1135.97	1236.4	1052.8	1078.6	1122.6	1174.5	1037.3	1112.4	1108.07	64.172	37	11	7	258	27.8	6.05
KGT41559	methylthioribose-1-phosphate isomerase	1658.4	1446.2	1835.8	1646.8	2541.2	1942.5	2201.4	2228.37	2230	1610.3	1850.5	1896.93	80.276	40	20	12	353	39.1	5.97
KGT41560	methylthioribose kinase	2877.5	2611.3	3512.5	3000.43	2455.7	2929.9	2897.2	2760.93	2423	2345.6	2170.8	2313.13	81.587	35	19	12	393	45.1	5.45
KGT41561	hydrolase	2127	1966.6	2392.8	2162.13	2154.9	1815.3	1734.6	1901.6	2109.5	1497.8	2080.9	1896.07	64.971	49	18	11	259	29.4	5.43
KGT41562	aminotransferase	748.6	756	897.8	800.8	907.6	686.5	794.5	796.2	816.7	651.5	732.4	733.533	66.259	40	17	10	392	43.1	6.2
KGT41563	2,3-diketo-5-methylthiopentyl-1-phosphate enolase	3427.3	3271.5	3942.2	3547	2957	3951.7	3631	3513.23	3023.1	1906.2	2399.4	2442.9	170.649	59	42	19	414	45.5	6.84
KGT41564	2-hydroxy-3-keto-5-methylthiopentenyl-1-phosphate phosphatase	681.9	657.1	827.1	722.033	686.4	927.4	879.9	831.233	750.7	557.6	696.3	668.2	45.873	33	12	4	219	25.1	4.88
KGT41565	methylthioribulose-1-phosphate dehydratase	1565.9	1403.5	1820	1596.47	1805.3	2401.6	2157	2121.3	1844	1715.2	1454.8	1671.33	70.7	48	13	8	212	23.9	6.6
KGT41566	acireductone dioxygenase	5387.8	5186.7	6117.5	5564	6007.2	6116.8	7369.5	6497.83	5407.7	4091.3	4708	4735.67	140.38	76	63	11	170	19.6	5.07
KGT41568	hypothetical protein IY08_20415	3846.5	4106.5	4147	4033.33	1814.8	4130.1	2727.5	2890.8	2207	2274.7	2167.8	2216.5	87.374	44	44	8	110	13.3	4.73
KGT41569	oxidoreductase	2748.6	2652.3	2842.3	2747.73	4087.4	2768.7	3002.9	3286.33	4052.4	3592.5	4035	3893.3	185.085	72	39	17	292	31.8	6.95
KGT41571	diguanylate cyclase	192.3	200.8	166.9	186.667	135.4	138.8	110.4	128.2	161.5	143.6	140.9	148.667	8.993	9	3	3	430	50.3	4.97
KGT41572	NAD(P)H nitroreductase	790.1	856.4	858.2	834.9	833.1	725	784.6	780.9	784.8	937.9	786.6	836.433	97.552	72	17	9	205	22.9	5.4
KGT41574	hypothetical protein IY08_20445	246.1	265	297.4	269.5	294.4	652.6	337.3	428.1	419.1	196.7	274.1	296.633	36.38	49	19	4	122	13.7	6.89
KGT41575	phosphoenolpyruvate-protein phosphotransferase	8056.5	8040.6	8015.8	8037.63	7586.7	5514.1	5873.2	6324.67	6328.2	6172.4	6760.7	6420.43	251.59	52	62	28	570	62.7	4.83
KGT41576	phosphocarrier protein HPr	901	852.6	908.7	887.433	968.3	1109.9	1149.6	1075.93	689.8	968.2	713.8	790.6	69.877	63	21	4	87	9.2	5.06
KGT41577	PTS system glucose-specific transporter subunit IICBA	4508.2	4064.2	4829.5	4467.3	5134.2	3863.1	4074.5	4357.27	6038.1	5035.4	5795.8	5623.1	187.518	37	54	24	687	74.1	6.64
KGT41578	PtsGHI operon antiterminator	541.3	538.5	506.4	528.733	428.5	561.3	539.1	509.633	494	692.9	477.2	554.7	43.834	37	10	9	282	32.6	6.47
KGT41579	HAD family hydrolase	1135.7	1085.8	1114.9	1112.13	1337	1080.6	1127	1181.53	1362.9	1315.5	1339.1	1339.17	52.643	35	17	7	268	30.1	5.16
KGT41580	GntR family transcriptional regulator	3613	3654.2	3510.2	3592.47	5839	3471.3	4366.3	4558.87	5307.8	5290.7	5678.7	5425.73	155.731	84	42	16	225	25.9	6.81
KGT41581	glucosamine-6-phosphate deaminase	1408.1	1257.1	1438.4	1367.87	2060.2	1042.1	1189.1	1430.47	1642.4	1442.4	1564.2	1549.67	57.041	44	11	8	262	29.1	4.83
KGT41582	N-acetylglucosamine-6-phosphate deacetylase	547.2	530.5	565.3	547.667	582.8	509.2	554.8	548.933	582.6	603.4	575.9	587.3	107.796	49	19	11	380	41.7	5.47
KGT41584	segregation and condensation protein B	731.2	751.3	738.8	740.433	727.5	644.4	637.6	669.833	846.9	786.5	917.6	850.333	39.798	47	10	6	190	21.5	4.81
KGT41585	segregation and condensation protein A	351.3	377.5	319.6	349.467	351.7	350.8	379	360.5	419.8	476.1	402.7	432.867	6.193	9	2	2	247	29.2	5.11
KGT41587	hypothetical protein IY08_20515	552.1	557.9	557.8	555.933	429.2	561.7	469.5	486.8	478.5	465.5	480.5	474.833	6.794	16	3	3	172	20.5	9.28
KGT41588	protein RibT	914.8	910.3	894.8	906.633	871.7	842.9	848.8	854.467	1065.2	1069.4	1104.8	1079.8	56.865	49	13	5	122	14.2	7.4
KGT41589	peptidylprolyl isomerase	4499	4400.2	4519.2	4472.8	6156.3	4605.5	4644	5135.27	4877.4	4617.3	4747.4	4747.37	151.315	88	79	10	145	15.8	5.95
KGT41590	hypothetical protein IY08_20535	1523.9	1496.8	1534	1518.23	1392.9	1658.8	1731.7	1594.47	1301.4	1606.8	1359.2	1422.47	51.883	22	11	6	288	31.6	5.62
KGT41591	HAD family hydrolase	1215.3	1242	1251.6	1236.3	1956.7	1552	2014.2	1840.97	2702.7	1871.5	2560.2	2378.13	61.371	36	18	9	267	30.6	5.82
KGT41592	stage V sporulation protein AF	101.2	131.9	121.7	118.267	135.6	170.3	215.5	173.8	150.2	149.8	165.2	155.067	12.1	9	4	3	490	55	6.48
KGT41601	sporulation sigma factor SigF	1345.5	1266.8	1811.9	1474.73	1485.4	2274.5	2412.7	2057.53	1473.5	1102.6	1313.8	1296.63	59.401	49	15	10	252	29.2	5.54
KGT41602	anti-sigma F factor	1224.4	1254.9	1943.6	1474.3	950	1415	1302	1222.33	1037.4	785.5	900.8	907.9	105.925	53	24	6	146	16.3	4.41
KGT41603	anti-sigma F factor antagonist	1641.6	1619.3	2117.2	1792.7	1464.8	2130.8	2014	1869.87	1577.1	1273.3	1415.5	1421.97	68.354	34	27	3	116	12.8	6.4
KGT41604	D-alanyl-D-alanine carboxypeptidase	1227.4	1329.6	1570.5	1375.83	660	941.4	934	845.133	663.2	639.2	646.3	649.567	40.031	12	9	6	396	44	9.38
KGT41609	MarR family transcriptional regulator	501.1	503	470.1	491.4	221.1	419.5	343.6	328.067	287.2	260.3	281.1	276.2	28.856	45	9	5	139	16.4	9.26
KGT41610	membrane protein	794.4	909.3	880.5	861.4	1095.6	1634.1	1810.3	1513.33	1471.2	1561.1	1363.2	1465.17	82.432	48	16	8	223	24.6	6.7
KGT41613	thymidine phosphorylase	2180.5	2249.3	2429.1	2286.3	3588.6	2265.1	2768.9	2874.2	3632	2993.7	3460	3361.9	406.852	68	115	15	434	46.2	4.89
KGT41614	purine nucleoside phosphorylase	3107	3086.5	3455.6	3216.37	2804.8	2666.1	2899.5	2790.13	2771.4	3130.9	2827.9	2910.07	76.429	43	24	8	273	29.5	5.11
KGT41615	phosphopentomutase	4524.1	4309.1	4755.6	4529.6	4857.8	3971.9	4372.8	4400.83	5271.8	4676.1	5212	5053.3	159.69	52	58	19	394	44	4.92
KGT41616	hypothetical protein IY08_20665	2922.6	2985	2533.3	2813.63	1948.5	2035.1	1856.6	1946.73	1827.6	2771.5	2078.6	2225.9	63.151	48	18	11	246	27.6	6.81
KGT41617	recombinase XerD	394.9	425.9	404.1	408.3	353	363.4	376.9	364.433	336.7	407.5	311.8	352	34.44	21	7	5	296	34.1	9.54
KGT41619	Fur family transcriptional regulator	3348.7	3093.3	3375.9	3272.63	4381.1	2497.4	3063.5	3314	3230.3	3106.3	3438.7	3258.43	74.499	62	25	8	151	17.7	5.8
KGT41621	acetyltransferase	2146	2322.6	2187.5	2218.7	1652.9	2160.8	2055.4	1956.37	2161.5	2058	2000.2	2073.23	84.751	73	22	8	183	20.8	4.98
KGT41622	ADP-ribose pyrophosphatase	2810	2680.2	2746.7	2745.63	4054.8	2210.1	2713	2992.63	4012.9	3929.2	4022.9	3988.33	98.696	63	35	9	179	20.1	4.78
KGT41624	oxidoreductase	982.1	941.4	1003.1	975.533	856.3	707.3	698.2	753.933	756.4	688.3	812.9	752.533	41.067	34	9	7	304	34.8	6.07
KGT41625	glyoxal reductase	2975.8	2773.3	3060.3	2936.47	2375.3	2371.1	2311.4	2352.6	2243.2	2782.8	2534.4	2520.13	93.093	69	19	15	275	31.6	6.13
KGT41626	glutamate-rich protein GrpB	409.2	429.9	398.7	412.6	415.2	524.7	563.2	501.033	522.1	534.9	521.3	526.1	36.843	41	11	7	174	20.5	7.3
KGT41627	sulfurtransferase	587.7	511.7	577.7	559.033	635.1	550.3	559	581.467	415.1	514	514.6	481.233	17.166	51	5	3	87	10.6	9.61
KGT41628	5'-nucleotidase	18891.6	18357.4	17707.3	18318.8	10969.7	22487.8	16272.9	16576.8	10402.5	13011.6	11829	11747.7	492.962	77	323	25	529	57.9	5.69
KGT41632	LacI family transcriptional regulator	975.9	1032.4	1015.9	1008.07	810.4	966.9	875.4	884.233	892.5	754	841.3	829.267	73.325	64	14	11	287	32.3	6.05
KGT41633	acetyltransferase	65.6	59.1	72	65.5667	72.2	76.3	82.5	77	85.9	81.6	89.6	85.7	13.712	21	2	2	160	18.6	6.77
KGT41634	alpha/beta hydrolase	78.3	84.4	51.4	71.3667	49.5	55.6	50.2	51.7667	60.8	71.6	56.3	62.9	9.6	8	3	3	308	35.5	7.9
KGT41636	zinc finger domain-containing protein	1770.1	1719.4	1464.8	1651.43	2425.6	1489.2	1559.3	1824.7	1652	2423.3	1945.6	2006.97	31.56	60	14	3	68	7.4	7.87
KGT41637	5-amino-6-(5-phosphoribosylamino)uracil reductase	2027.7	1965.1	2209.3	2067.37	1955.7	2525.7	2551.4	2344.27	2183.7	2018.2	2239.9	2147.27	74.529	38	17	11	370	40.6	7.2
KGT41638	riboflavin synthase subunit alpha	426.6	419.6	473	439.733	347.8	511.5	437.8	432.367	470.8	351.7	422.3	414.933	20.977	15	4	3	214	23.3	6.64
KGT41639	3,4-dihydroxy-2-butanone 4-phosphate synthase	4933.7	4826	4795.8	4851.83	4820.7	4458.7	4904.1	4727.83	4995.3	4721.7	4985.4	4900.8	180.845	64	47	21	397	43.8	5.74
KGT41640	6,7-dimethyl-8-ribityllumazine synthase	3103.4	3122	3267	3164.13	2782.1	5265.8	4017.2	4021.7	3071.9	3178.2	3029.7	3093.27	120.419	88	33	9	153	16.2	6.16
KGT41642	biotin synthase	413.5	407.7	344.4	388.533	439.2	374.9	400	404.7	472.3	813.3	530	605.2	27.274	19	7	7	332	36.9	5.59
KGT41649	sodium:proton antiporter	247	237.4	265.9	250.1	215.7	215.1	188.5	206.433	195.7	170.2	159.3	175.067	3.803	2	1	1	457	48.6	8.03
KGT41650	2', 3'-cyclic nucleotide 2'-phosphodiesterase	2390.4	2477.7	2326.1	2398.07	1479.7	2849.8	1974.5	2101.33	1392.9	1830.4	1424.9	1549.4	159.153	43	34	22	773	85.1	5.53
KGT41655	ornithine carbamoyltransferase	5666.2	5013	6541.4	5740.2	4228.9	5406.1	5652	5095.67	4014.7	3443.2	3251.7	3569.87	224.117	78	74	18	316	35.3	5.19
KGT41656	acetylornithine aminotransferase	6371.4	6057.9	7454	6627.77	5332.8	9853.6	9274.1	8153.5	6503.8	5336	5493.9	5777.9	232.596	70	73	18	386	42.1	5.36
KGT41657	acetylglutamate kinase	2549.1	2351.5	3021	2640.53	3059.4	2964.5	3628	3217.3	2848.8	1909.5	2360.1	2372.8	141.354	68	54	11	255	27.2	5.08
KGT41658	N-acetylglutamate synthase	5856.4	5118.6	7541.6	6172.2	7454.9	4609.8	5846.1	5970.27	5251.9	4491.1	4609.4	4784.13	200.779	49	53	22	407	43.8	5.01
KGT41659	N-acetyl-gamma-glutamyl-phosphate reductase	3104.8	2872.8	3853	3276.87	3032.7	3729.4	3749.9	3504	3089.4	2401.3	2758.5	2749.73	189.951	63	52	14	345	38.5	6.09
KGT41661	oxidoreductase	337.1	348.1	335.2	340.133	316.2	342	350.6	336.267	398.5	324	380.5	367.667	5.36	9	3	3	264	29	8.78
KGT41662	hydrolase	2946.3	3035.3	2878.3	2953.3	2072.1	3062.7	2810.7	2648.5	2673.7	1967.2	2381.8	2340.9	76.659	48	18	10	317	36	5.49
KGT41663	pyrroline-5-carboxylate reductase	1056.1	1076	1187.4	1106.5	1159.3	1202.7	1387.8	1249.93	1130.2	958.6	991.4	1026.73	96.036	44	20	9	279	30.1	8.12
KGT41664	serine dehydratase	467.1	460.6	507.2	478.3	563.9	510.7	494.5	523.033	528.6	542.7	585.7	552.333	33.313	20	8	6	292	29.9	4.94
KGT41665	serine dehydratase	629.6	658.9	671.8	653.433	622.8	721.8	676.3	673.633	755.7	641.6	786.5	727.933	64.797	47	10	6	219	24	5.06
KGT41667	ribonuclease Z	428.2	424.5	446.7	433.133	452.8	571.7	577.7	534.067	472.8	401.8	469.7	448.1	29.957	20	6	5	307	34.2	5.67
KGT41672	hypothetical protein IY08_20955	13664.1	13193.9	13479.1	13445.7	14937.8	10449.6	13289.8	12892.4	12822.8	16748.2	14600.4	14723.8	400.329	74	225	23	372	39.6	5.27
KGT41673	alanine acetyltransferase	2110.5	2123	1951.2	2061.57	1297.8	2191.4	1739.8	1743	1729.4	1621.9	1554.1	1635.13	73.646	59	16	10	181	21.7	8.31
KGT41678	peptide ABC transporter ATP-binding protein	5884.7	5091	7172.9	6049.53	6063.3	7980.2	8402.7	7482.07	5321.2	3383.5	4617.6	4440.77	140.389	60	47	12	240	26.7	6.44
KGT41680	ABC transporter substrate-binding protein	15646.6	14648.2	17697	15997.3	15213.6	17926.9	20575.8	17905.4	15225.3	16937.2	14771.1	15644.5	345.729	74	168	25	259	28.6	6.9
KGT41681	hypothetical protein IY08_21005	3268.3	3184.6	3356.5	3269.8	4632.3	3308.5	3780.4	3907.07	4187	3957.8	4263.6	4136.13	125.862	64	46	7	137	15.2	5.31
KGT41683	DNA mismatch repair protein MutT	230.1	250.5	223.5	234.7	194.9	202.5	219.9	205.767	319.2	224	281.5	274.9	15.972	21	3	3	154	17.7	4.98
KGT41685	cell division protein FtsW	70.6	89.4	88.4	82.8	129.3	124.2	138.1	130.533	191.1	185.8	197.3	191.4	1.35	2	1	1	392	43	9.32
KGT41687	branched-chain alpha-keto acid dehydrogenase subunit E2	2012.5	1961.1	2540.8	2171.47	2536.7	2373.8	2079.6	2330.03	2002.1	2869.8	2195.1	2355.67	71.873	33	20	11	439	47.3	5.6
KGT41688	2-oxoisovalerate dehydrogenase	1939.4	1951.3	2512.9	2134.53	1429.9	2031.6	1596.8	1686.1	1613.6	1656.1	1756.4	1675.37	90.227	47	19	14	327	35.7	5
KGT41689	2-oxoisovalerate dehydrogenase	1769.6	1732.6	2042.8	1848.33	2024.2	1847.5	1807.6	1893.1	2011.4	3073.2	2090.9	2391.83	164.251	67	34	19	333	36.8	5.52
KGT41690	dihydrolipoamide dehydrogenase	1546.5	1550.7	1747.7	1614.97	1754	1889.8	1890.4	1844.73	2098.1	2613.2	2165.2	2292.17	110.782	38	30	14	473	50.7	5.78
KGT41691	butyrate kinase	856	858.1	942	885.367	1000.4	866.3	929.4	932.033	1202.9	1425.7	1139.4	1256	91.33	51	19	14	367	40	5.92
KGT41692	leucine dehydrogenase	4868.6	4839.8	5133.6	4947.33	5019.4	6864.2	5982.9	5955.5	5524.5	7009.6	5566.8	6033.63	210.933	63	65	16	366	39.8	5.34
KGT41693	phosphate butyryltransferase	641.2	646.2	773.8	687.067	945.6	785.9	870.9	867.467	1282.5	1403.7	1252.9	1313.03	72.874	47	15	10	299	31.6	6.15
KGT41695	ATPase AAA	368.6	406.4	387.1	387.367	321.3	407.5	388.9	372.567	378.7	399.5	379.6	385.933	28.693	7	6	4	690	76.9	6.16
KGT41697	hypothetical protein IY08_21085	1179.5	1163.3	1265.8	1202.87	843	1403.2	1087.2	1111.13	1256.8	1337.9	1130.4	1241.7	46.189	37	12	8	242	27.7	5.87
KGT41699	chemotaxis protein CheY	2894	2863.2	3312.1	3023.1	3620.1	3205.1	3486.4	3437.2	3264.3	2826.4	3056.2	3048.97	225.621	65	59	12	264	29.4	7.18
KGT41701	DNA recombination protein RecN	1243.6	1285.1	1308.5	1279.07	1218.9	1289.6	1392.2	1300.23	1431.1	1113.5	1422.1	1322.23	63.001	23	14	12	579	65.8	5.17
KGT41702	arginine repressor	2533.6	2534.2	2373.7	2480.5	3457.9	3058.6	3248.8	3255.1	3559	3883.3	3766	3736.1	80.229	71	33	8	149	16.9	6.52
KGT41703	rRNA methyltransferase	517.1	542	546.2	535.1	393.6	423.5	509	442.033	392	378.9	353.7	374.867	13.312	22	5	5	279	31.2	6.34
KGT41704	1-deoxy-D-xylulose-5-phosphate synthase	2771.6	2939	2683.3	2797.97	3020	2631.7	2919	2856.9	3042.2	2738.5	3075.7	2952.13	138.825	40	32	21	630	69.4	6.44
KGT41705	farnesyl-diphosphate synthase	1044.4	1052.1	986	1027.5	804.4	882.2	865.1	850.567	864.7	577.7	823.6	755.333	57.828	25	10	6	296	32.7	4.87
KGT41706	exodeoxyribonuclease VII small subunit	346	390.6	315.5	350.7	778.7	393.7	402.1	524.833	503.2	431.9	632.6	522.567	38.697	86	12	4	76	8.5	4.18
KGT41707	exodeoxyribonuclease VII large subunit	256.5	292.3	241	263.267	153.6	245.6	198.2	199.133	175.5	151.8	197.6	174.967	19.694	13	5	5	452	51.3	8.92
KGT41708	5,10-methylene-tetrahydrofolate cyclohydrolase	3146.5	3240.3	3412.7	3266.5	5729.3	3484.9	4134.2	4449.47	5422	4245	5236.5	4967.83	176.559	66	52	15	286	31.1	5.9
KGT41709	antitermination protein NusB	969.9	1067.9	979.3	1005.7	847.1	916.2	985	916.1	1064.5	1013.2	1125.9	1067.87	53.16	65	18	6	130	15.1	4.92
KGT41710	hypothetical protein IY08_21160	1909.3	2006.5	2011.9	1975.9	2255	2150.6	2171.9	2192.5	2524	2431.3	2229.8	2395.03	111.521	53	68	5	130	14.1	4.77
KGT41711	acetyl-CoA carboxylase	5073.7	5134.6	5281.5	5163.27	5752	5257	5574.6	5527.87	6661.5	6187.9	6371.3	6406.9	301.938	72	92	26	450	49.8	5.34
KGT41712	acetyl-CoA carboxylase	1471.8	1485.7	1578.7	1512.07	2540.7	1753	1755.6	2016.43	2708.4	1554.6	2926.4	2396.47	133.397	57	34	11	162	17.8	5.01
KGT41714	stage III sporulation protein AH	357.5	348.6	502.1	402.733	239.8	283.2	325.8	282.933	243.2	226.8	226.8	232.267	16.764	13	5	3	214	23.6	9.11
KGT41715	stage III sporulation protein AG	1815.1	1921.5	2231.8	1989.47	2481.7	3561.8	3734.5	3259.33	3117.4	3347.2	2964.4	3143	45.8	35	17	10	220	24.7	8.82
KGT41721	stage III sporulation protein AA	596	617.5	702.8	638.767	578.6	785.3	886.6	750.167	593.6	652.6	607.5	617.9	16.123	18	6	6	308	34.6	8.18
KGT41725	elongation factor P	669.6	629.6	595.8	631.667	986.7	608.3	696.8	763.933	910.6	662.8	948.6	840.667	64.999	48	45	4	185	20.7	5.43
KGT41726	Xaa-Pro dipeptidase	4272.4	4180.5	4729	4393.97	4335.5	3753.2	3883.1	3990.6	4417	4042	4265.4	4241.47	180.381	56	86	16	353	38.6	5.14
KGT41727	3-dehydroquinate dehydratase	311.8	328.7	317.3	319.267	201.8	419	268.3	296.367	268.6	208.3	245	240.633	20.633	28	6	3	146	16.2	5.47
KGT41729	membrane protein	468.6	502.2	503.4	491.4	387.5	495.8	428.7	437.333	410.2	379.9	385.5	391.867	14.053	12	3	3	306	34.6	9.13
KGT41731	HAD family hydrolase	710.8	746.3	681.4	712.833	486.5	715.8	677.6	626.633	587.7	562.6	571	573.767	41.423	40	10	7	220	25.3	5.44
KGT41732	manganese transport transcriptional regulator	2692.4	2697.8	2766.8	2719	2457.9	2110.2	2221.9	2263.33	2017.1	2179.7	2168.3	2121.7	62.629	48	17	6	142	16.6	5.05
KGT41735	hypothetical protein IY08_21285	39.2	42.2	36.6	39.3333	54.8	35	38.6	42.8	36.7	57.6	39.8	44.7	12.107	10	3	3	280	30.8	5.38
KGT41736	octanoyltransferase	2417.2	2508.6	2286.1	2403.97	1913.2	2365.1	2093.2	2123.83	2377.1	2454.4	2465.3	2432.27	96.542	53	20	13	278	32.1	5.36
KGT41737	hypothetical protein IY08_21295	984.8	981.7	853	939.833	855.1	630.5	668.9	718.167	902.5	1255.2	955.1	1037.6	21.45	31	7	4	127	15	9.89
KGT41740	TetR family transcriptional regulator	39.1	37.8	45.1	40.6667	27.9	29	27.9	28.2667	40.1	42.1	33.4	38.5333	12.225	24	3	3	193	22.2	6.21
KGT41753	glycine dehydrogenase	5611.3	5800.9	4844.8	5419	4779.9	4581.3	3798.1	4386.43	4374.1	4455.1	4400.5	4409.9	248.758	65	61	22	491	54.8	5.48
KGT41754	glycine dehydrogenase	8036.4	8129.7	6870.2	7678.77	6793.4	6464.8	5491.7	6249.97	6241.9	7319.8	6285.4	6615.7	254.106	68	72	21	447	49.4	5.97
KGT41755	glycine cleavage system protein T	9826.6	9261.7	9700	9596.1	13508.6	7937	9031.6	10159.1	11117.6	10853.9	11216.3	11062.6	331.537	77	127	26	366	40.2	5.24
KGT41756	ATP-dependent helicase	183.8	199.4	177.6	186.933	88.7	197.7	153.6	146.667	105.4	108.8	115.2	109.8	5.251	2	1	1	560	65	7.55
KGT41762	shikimate kinase	887.5	985.4	775.3	882.733	868.2	838.2	920.2	875.533	922.9	965.9	904	930.933	45.719	39	10	6	165	19.3	6.57
KGT41763	2OG-Fe(II) oxygenase	989.4	1056.5	1095.4	1047.1	1437.1	972.6	1224.3	1211.33	1410.3	1979.7	1468.4	1619.47	53.933	51	12	8	216	24.8	5.47
KGT41771	transcriptional regulator	2539.1	2534.1	2406.3	2493.17	2181	1955.7	2064.8	2067.17	2366	1955.9	2286.7	2202.87	92.891	64	24	11	231	26.2	6.61
KGT41773	sodium:dicarboxylate symporter	472.5	477.8	488.4	479.567	330.1	514.9	425.1	423.367	333.2	359.4	300.9	331.167	27.228	10	6	4	464	49.3	9.04
KGT41777	hypothetical protein IY08_21495	716.3	690.5	804.8	737.2	750.5	622.4	657	676.633	748	768.8	822.8	779.867	58.334	50	16	5	162	18.8	4.21
KGT41780	UDP-diphospho-muramoylpentapeptide beta-N- acetylglucosaminyltransferase	1363.2	1436.2	1403	1400.8	1008.6	1685.1	1390.6	1361.43	1222.4	988.7	1051.3	1087.47	57.552	36	16	11	352	39.4	9.28
KGT41781	5-methyltetrahydrofolate--homocysteine methyltransferase	482.4	485.2	427.2	464.933	393.4	386.8	411.4	397.2	458.8	337.3	405.2	400.433	46.612	9	13	11	1132	125.9	5.25
KGT41782	homocysteine methyltransferase	1889.4	1821.9	2243.2	1984.83	1934.4	2051.2	2221.3	2068.97	2091.4	1085.6	1781.8	1652.93	164.639	48	33	21	610	67.2	6.51
KGT41784	cystathionine gamma-synthase	2498	2248.5	2888.8	2545.1	1718.8	2127.7	2014.4	1953.63	1752	1558.2	1700.2	1670.13	93.856	44	32	10	370	40.8	5.82
KGT41785	cystathionine gamma-synthase	455.1	441	568.7	488.267	341.9	418.4	439	399.767	360.6	229.8	303.2	297.867	47.063	21	9	6	387	42.3	6.11
KGT41786	ArsR family transcriptional regulator	1225	1196	1263.4	1228.13	2025.9	1690.8	1958.8	1891.83	1945.6	2088.6	1687.2	1907.13	47.541	67	14	6	96	10.8	8.69
KGT41787	cytoplasmic protein	181.5	172.7	161.8	172	168.5	194.5	181.2	181.4	185	149.4	191.5	175.3	16.028	11	4	3	370	43	6.38
KGT41788	hypothetical protein IY08_21555	1236.3	1148.2	1222.5	1202.33	1169	1586.8	1365.8	1373.87	1406.8	1110.7	1094.3	1203.93	107.31	60	29	7	209	23.1	4.77
KGT41790	glucokinase	3736.8	3723.6	3614.1	3691.5	3685.9	2750.9	3278.5	3238.43	3164.5	2946.3	3481.3	3197.37	192.474	59	41	15	327	34.4	5.43
KGT41792	hypothetical protein IY08_21575	1221.2	1265.9	1227.6	1238.23	1446.8	1304.7	1455	1402.17	1622.9	1475.1	1533.4	1543.8	34.388	45	12	7	192	22.3	5.69
KGT41793	50S ribosomal protein L33	359.4	341	326.5	342.3	355.9	262.7	276.7	298.433	257.3	270.4	235.6	254.433	12.997	27	12	1	49	5.9	9.94
KGT41795	PhoU family transcriptional regulator	334	362.7	336.7	344.467	249.8	453.6	423.1	375.5	336.1	286.7	351.3	324.7	15.322	28	4	4	218	24.7	4.75
KGT41796	phosphate ABC transporter ATP-binding protein	107.2	87.5	93.1	95.9333	107.2	128.7	156.5	130.8	88.7	101.8	96.6	95.7	14.26	12	3	3	271	30.7	6.11
KGT41800	penicillin-binding protein	40.1	38	28.8	35.6333	21.6	52.2	53.1	42.3	16.8	36.6	25.9	26.4333	14.752	5	3	2	708	79.6	7.81
KGT41802	superoxide dismutase	13375.6	13592.3	14036.5	13668.1	13667.3	13010.9	13843.6	13507.3	13407.4	14022.2	13894.5	13774.7	269.478	92	286	11	203	22.7	5.52
KGT41803	hypothetical protein IY08_21640	503.4	527.5	499.8	510.233	332.8	564.5	462.8	453.367	388.9	471	384.6	414.833	21.834	21	4	4	252	28.7	6.76
KGT41805	4-hydroxy-3-methylbut-2-en-1-yl diphosphate synthase	3647.5	3497.8	3617.8	3587.7	3726.5	3358.2	3668.4	3584.37	3328.8	3733.8	3387.3	3483.3	197.841	72	44	25	370	40	5.88
KGT41808	zinc ABC transporter ATP-binding protein	718.1	691.8	731.3	713.733	767.4	834.6	921.9	841.3	892.1	754	794.1	813.4	83.964	41	13	8	256	28.7	7.15
KGT41809	membrane protein	64.5	67	76.5	69.3333	49.9	65.5	57.3	57.5667	65.1	73.8	64.1	67.6667	11.762	10	2	2	292	32.2	6.89
KGT41810	tRNA methyltransferase	27.7	32.7	28.8	29.7333	19.3	24.1	23.5	22.3	18.5	8.7	13.1	13.4333	7.478	23	1	1	84	9.6	9.6
KGT41811	endonuclease IV	1632.7	1498.1	1621.6	1584.13	2661.3	1866.4	2029.5	2185.73	2944.4	2052.6	3027.1	2674.7	69.247	52	21	12	298	32.9	6.58
KGT41812	DEAD/DEAH box helicase	3032.6	3100.3	2952.4	3028.43	3230.5	2817	3146.6	3064.7	3135.7	2738.8	3148.6	3007.7	203.645	50	40	20	436	49.9	9.73
KGT41814	4-hydroxy-3-methylbut-2-enyl diphosphate reductase	1569.7	1619.6	1486	1558.43	2027.9	1566.6	1896.1	1830.2	1949.3	2652.2	2073	2224.83	100.023	64	25	14	316	35	6.54
KGT41815	hypothetical protein IY08_21700	1574.3	1596.3	1580.3	1583.63	2402.6	2267.1	2298.4	2322.7	3118	2952.7	2929.8	3000.17	177.894	46	34	13	373	40.8	6.2
KGT41816	SAM-dependent methyltransferase	638.6	601.9	659	633.167	701	528.3	542	590.433	569.5	557.2	595.7	574.133	43.151	28	11	7	235	25.9	5.21
KGT41817	cytochrome C	157.6	166.3	171.8	165.233	205.2	165.8	221.1	197.367	196.4	218.7	202.9	206	13.877	19	6	2	118	12.5	9.64
KGT41818	RNA polymerase sigma factor RpoD	6890	7034.8	6647.3	6857.37	6450.2	6113	5886.2	6149.8	6227.2	6044.4	5668.9	5980.17	174.705	48	82	19	375	43.3	4.91
KGT41819	DNA primase	1522.1	1618.3	1414.2	1518.2	1166	1621.8	1424.3	1404.03	1547.1	1634.1	1589.9	1590.37	96.766	43	20	16	598	68.1	6.4
KGT41821	phosphotransferase	4524.8	4533.6	4599.5	4552.63	4710.6	4743.4	5207.2	4887.07	5069.8	4845.3	5054.9	4990	168.042	76	48	18	270	30.3	5.48
KGT41822	transcriptional repressor CcpN	1676.4	1595	1587.1	1619.5	1634.9	1694.9	1586.5	1638.77	1738.8	1832	1709.8	1760.2	76.277	50	15	10	211	23.6	8.4
KGT41823	DNA recombination protein RecO	58.2	53.5	40.8	50.8333	43.1	49.3	60	50.8	65	86.4	60.8	70.7333	7.826	6	3	2	248	28.6	8.06
KGT41825	GTPase Era	1936.7	1965.1	1812.2	1904.67	1430.9	2172.1	2117.4	1906.8	1758.2	1596.7	1601.5	1652.13	122.888	63	28	15	301	34.3	9.09
KGT41826	cytidine deaminase	1301.4	1190.7	1388	1293.37	1384.8	1034	1278.5	1232.43	1096.5	1130.2	1163.8	1130.17	71.971	78	16	8	132	14.4	5.95
KGT41828	rRNA maturation factor	1470.2	1545.5	1392.9	1469.53	2343.6	1416.7	1640.5	1800.27	2248.5	2182.8	2566.9	2332.73	95.911	62	22	8	156	18	4.42
KGT41829	membrane protein	686.7	676	721.6	694.767	319.6	426.5	361.8	369.3	319.4	340.7	324.4	328.167	40.027	14	9	9	714	80	6.93
KGT41830	phosphate starvation protein PhoH	332.6	363.1	340.6	345.433	275.5	322.9	328.9	309.1	303.5	272	291.2	288.9	21.717	17	5	4	319	35.4	7.06
KGT41831	stage IV sporulation protein	467.2	515.4	575	519.2	418.5	883.7	707.3	669.833	394.7	387.7	399.3	393.9	20.103	15	5	5	399	46.4	9.22
KGT41833	hypothetical protein IY08_21810	5463.4	5053	6557.3	5691.23	4697.9	3611.3	3757.2	4022.13	3760.3	3743.4	4252.9	3918.87	92.362	72	39	11	147	16.5	8.27
KGT41834	30S ribosomal protein S21	3188.3	2902.3	2910.6	3000.4	3322.8	1661.7	1724.7	2236.4	1459.9	2001.9	1638.3	1700.03	21.466	33	9	3	57	6.8	11.09
KGT41835	30S ribosomal protein S12 methylthiotransferase	1487.4	1598.5	1028.1	1371.33	1315.2	1095.1	1094.8	1168.37	1428.8	1391.1	1572.8	1464.23	86.347	36	20	12	450	51.4	5.55
KGT41836	16S rRNA methyltransferase	662.3	737.7	640.4	680.133	702.2	831.5	767.7	767.133	1046.1	1266.7	1101.6	1138.13	46.122	27	16	6	249	27.6	6.24
KGT41837	ribosomal protein L11 methyltransferase	119.1	129.5	136.1	128.233	222.9	116.4	137.3	158.867	165.5	160.1	174.9	166.833	52.072	49	13	6	312	33.7	4.39
KGT41838	molecular chaperone DnaJ	3252.9	3259.1	3082.6	3198.2	5620.9	2921.7	4059.8	4200.8	4421.9	4395.2	4468.2	4428.43	235.909	71	62	23	371	40.3	8.03
KGT41839	molecular chaperone DnaK	26398.7	24938.9	26338.6	25892.1	42501.1	20645.1	25908.9	29685	27283.9	27935.4	27583	27600.8	669.168	82	390	45	611	65.7	4.75
KGT41840	heat shock protein GrpE	6711.9	6171.8	7618.8	6834.17	11347.2	5192.4	5652.2	7397.27	6319.9	6679.9	7128.8	6709.53	137.514	80	50	12	188	21.6	4.59
KGT41841	HrcA family transcriptional regulator	338.4	372.3	358.4	356.367	326.8	428.3	442.8	399.3	583.2	648.7	551.4	594.433	48.423	29	11	8	338	37.9	6.02
KGT41842	coproporphyrinogen III oxidase	954	966.2	914.5	944.9	1027.3	1047.2	1114.7	1063.07	1223.3	1003.4	1201.6	1142.77	46.865	21	12	7	379	43.9	5.94
KGT41844	elongation factor 4	3367.6	3471.3	3211.3	3350.07	3743.4	3303.7	3890.6	3645.9	4114.7	4243.5	4268.2	4208.8	278.013	59	68	27	607	67.9	5.26
KGT41846	peptidase	40.6	37.7	58.5	45.6	39	46.2	49.6	44.9333	34.4	28.6	28	30.3333	4.748	2	1	1	367	40.3	4.97
KGT41847	30S ribosomal protein S20	2887.7	2888.5	2672.8	2816.33	5406.8	3163.6	3917.9	4162.77	4729	4314.2	4565.3	4536.17	36.171	31	91	2	85	9.3	10.67
KGT41848	DNA polymerase III subunit delta	832.3	907.5	805.1	848.3	624.8	736.7	716.7	692.733	885	739.6	845.7	823.433	14.225	15	6	4	336	38.6	6.15
KGT41851	competence protein ComE	371.1	359.5	353.5	361.367	327.9	400.2	372.3	366.8	410.5	423.6	384.5	406.2	41.248	36	9	6	185	21	6.7
KGT41853	competence protein	1123.3	1341.4	1396.2	1286.97	889.1	1105.9	1405.3	1133.43	938.4	774.1	766.9	826.467	94.966	51	21	11	275	30.7	5.97
KGT41854	methyltransferase	258.7	290.6	247.3	265.533	448.8	275.6	261.2	328.533	339.9	261.5	355.4	318.933	28.025	41	8	6	249	29.2	4.49
KGT41855	ribosomal silencing factor RsfS	1989.9	2011.8	1973.6	1991.77	2890.2	1895.5	2113.2	2299.63	2610.8	2237.3	2769.3	2539.13	96.209	79	20	9	118	13.5	4.97
KGT41856	phosphohydrolase	665.2	687.6	680.8	677.867	730.2	588.5	622.2	646.967	692.1	598.7	700.5	663.767	24.338	37	7	7	189	21.9	6.01
KGT41857	nicotinate-nucleotide adenylyltransferase	86.1	90.1	83.1	86.4333	67.2	106.8	100.3	91.4333	79.2	84.7	85.2	83.0333	9.229	12	2	2	189	21.9	6.73
KGT41858	RNA-binding protein	918.5	963.5	836.7	906.233	947.2	899.3	829.5	892	1132.6	1475.1	1286.4	1298.03	31.315	44	8	4	97	11.1	9.64
KGT41859	shikimate dehydrogenase	521.7	518.4	525.5	521.867	691.3	628.5	674	664.6	784.8	513	799.9	699.233	46.015	23	9	5	277	30.3	6.23
KGT41860	GTPase	777.9	824.1	800.3	800.767	835.5	763.9	848.8	816.067	849.7	898	896	881.233	98.916	45	30	14	368	41.2	6.95
KGT41861	hypothetical protein IY08_21950	651.7	674.7	631.3	652.567	770.9	529.9	620	640.267	767	820.1	872.5	819.867	61.773	56	13	7	170	19.7	9.48
KGT41863	phosphatidylserine decarboxylase	57.4	57	57.1	57.1667	57.3	47.6	49.6	51.5	58	69.9	61.7	63.2	14.54	24	5	5	262	29.8	9.03
KGT41864	sporulation sigma factor SigK	1407.8	1550	1670.3	1542.7	1363.4	1287.1	1532.8	1394.43	1406.5	1085.1	1334.5	1275.37	55.572	57	13	11	237	27.1	6.44
KGT41866	cytoplasmic protein	524.5	546	518	529.5	431.7	567.7	570.9	523.433	519.2	497.7	518	511.633	39.207	18	9	8	497	58.8	5.26
KGT41869	GTP pyrophosphokinase	1628.9	1736.5	1222.3	1529.23	1164.4	1512.7	1349.8	1342.3	2140.4	2405.5	2173.4	2239.77	65.002	59	18	11	216	25.6	5.87
KGT41871	alkaline phosphatase	28.3	41.5	31.6	33.8	28.4	50.6	47.1	42.0333	24.3	41.1	29.3	31.5667	6.039	4	2	2	461	50.5	5.94
KGT41872	acetyltransferase	35.3	39.1	33.4	35.9333	124.7	41.5	66.9	77.7	102.2	78.3	97.5	92.6667	3.593	8	2	2	277	31.4	7.88
KGT41874	DoxX family protein	373.7	345.7	290.7	336.7	295.3	368.3	305.8	323.133	274	263.6	264.9	267.5	15.387	14	4	2	166	18	9.57
KGT41875	delta-aminolevulinic acid dehydratase	260.5	277.3	261.6	266.467	157	220.4	175.9	184.433	132.2	140.2	142.3	138.233	19.256	17	2	2	178	20.2	4.92
KGT41876	phosphoglycerate mutase	18.8	15.5	15	16.4333	12.8	24.5	16.9	18.0667	20.1	17.9	16	18	14.752	16	3	2	200	22.9	7.46
KGT41880	phenylalanine 4-monooxygenase	1657.4	1722.2	1735.2	1704.93	1549.2	1374.1	1377.1	1433.47	1360.7	1332.6	1386.5	1359.93	128.341	33	26	14	584	64.3	5.08
KGT41881	pterin-4-alpha-carbinolamine dehydratase	841.3	827.8	808.8	825.967	702.1	1304.6	1097	1034.57	1172.2	1016.6	1107.9	1098.9	38.832	62	9	6	104	12.5	5.82
KGT41882	glyoxalase	1238.4	1319.3	1201.2	1252.97	905.7	1262.5	1213.1	1127.1	1160	1038.6	1087.6	1095.4	55.575	37	14	8	285	32	5.68
KGT41884	DNA-binding protein	644.4	651.4	650.9	648.9	828.9	797.5	841.2	822.533	901.2	698.3	870.2	823.233	67.557	50	12	7	181	20.4	6.39
KGT41885	enoyl-CoA hydratase	2774.5	2606.7	2881.9	2754.37	3720.6	3154	3504	3459.53	4142.6	2856.5	3476.2	3491.77	81.042	69	27	8	125	14.3	5.78
KGT41886	acetyltransferase	153.5	156.1	143.4	151	91.7	151.3	132.9	125.3	112.6	100.3	111	107.967	32.668	42	6	4	152	17.4	6.9
KGT41887	acetyltransferase	784.4	835.1	748.7	789.4	512.9	927.2	729.6	723.233	633.2	585.8	537	585.333	9.287	15	3	3	168	19.4	9.32
KGT41888	ankyrin	1357.2	1242.7	1891.6	1497.17	1055.8	1432.8	1358.2	1282.27	1163.3	823.9	970.6	985.933	48.33	50	13	6	131	14.3	5.47
KGT41889	iron ABC transporter ATP-binding protein	858.9	814.7	1029.7	901.1	737.8	1464.6	1110.3	1104.23	895.1	739.5	756.1	796.9	21.333	18	7	5	272	31.2	6.8
KGT41893	acetaldehyde dehydrogenase	7995.6	7257.3	7126	7459.63	8325.9	6781.3	6566.1	7224.43	10440.1	8985.8	9728.9	9718.27	429.331	61	108	40	867	95.1	6.46
KGT41894	cystathionine gamma-synthase	3391.7	3495.6	3101	3329.43	2034.8	1746.5	1760.1	1847.13	1685.8	1357.8	1600.8	1548.13	132.243	46	31	11	377	41.3	5.44
KGT41895	cysteine synthase	1688	1665	1547.3	1633.43	1810.3	1746.5	1872.9	1809.9	1953.8	1669.4	1918.3	1847.17	116.914	54	25	10	307	33.1	5.53
KGT41896	5'-methylthioadenosine nucleosidase	3402.5	3469.5	3630.8	3500.93	3968.1	3820.1	3951.3	3913.17	3803.3	3691.8	3759.9	3751.67	259.202	89	73	13	231	25.2	5.05
KGT41897	SAM-dependent methyltransferase	1667.8	1601.6	1507.9	1592.43	2085.1	1231.4	1748.4	1688.3	1982.5	1357.8	1794	1711.43	62.937	47	15	8	212	24.3	5.02
KGT41898	hypothetical protein IY08_22140	683.3	656.2	704.8	681.433	1055.3	853.5	948.6	952.467	1196	1334.4	1315.2	1281.87	30.249	49	6	4	71	8.4	6.52
KGT41899	FMN-dependent NADH-azoreductase	391.5	406.5	453.3	417.1	190.7	244.6	232.7	222.667	205.9	235.5	230	223.8	18.3	20	5	4	220	24.5	9.25
KGT41901	hypothetical protein IY08_22155	402.6	420.8	429.9	417.767	252.8	322.9	268	281.233	240.4	365.1	285.7	297.067	38.059	31	7	6	226	25.8	5.33
KGT41902	transcription elongation factor GreA	8257.3	7466.6	9401.2	8375.03	9358.2	5289.3	5558.7	6735.4	5529.1	6090.4	6189.1	5936.2	145.496	78	79	12	158	17.5	4.88
KGT41903	uridine kinase	2828.3	2922.9	2748.8	2833.33	3094	3144.6	3101.9	3113.5	4113.3	3389.7	4376.1	3959.7	94.739	53	36	9	212	24.3	5.47
KGT41904	protease	2419.1	2599.8	2237.2	2418.7	2421.2	2335.8	2525	2427.33	3061.7	2855.1	3069.6	2995.47	121.898	47	28	15	426	48.2	5.54
KGT41905	peptidase U32	1840	1892.7	1589.6	1774.1	2125.7	1511.7	1781.4	1806.27	2055.3	3088.3	2210.2	2451.27	81.651	34	19	10	309	35.7	4.73
KGT41907	hypothetical protein IY08_22185	847.5	868.1	868.4	861.333	755.2	669.6	587.4	670.733	712.2	589.2	810.8	704.067	21.532	17	8	6	355	40	9.06
KGT41908	hypothetical protein IY08_22190	3158	2978.5	3227.4	3121.3	2993.1	4197.4	5103.7	4098.07	2521.6	2685.8	2572.2	2593.2	65.655	30	54	3	92	10.6	3.78
KGT41909	Holliday junction resolvase	54.4	54.7	53.7	54.2667	67.6	62.4	66.9	65.6333	49.5	65.2	65	59.9	23.517	34	6	4	137	15.3	7.2
KGT41910	hypothetical protein IY08_22200	420.1	306.3	398.1	374.833	723.2	379.7	393.5	498.8	567.5	543.2	680.9	597.2	30.278	72	8	5	88	10.3	6.16
KGT41911	alanine--tRNA ligase	13010.4	12636.8	12341.8	12663	14139	10326.8	12048.4	12171.4	13381.9	12650.9	13282.4	13105.1	492.195	68	152	44	880	97.4	5.11
KGT41917	hypothetical protein IY08_22235	289.7	325	275.5	296.733	245.3	299	278.1	274.133	292.4	381.3	274.9	316.2	45.294	15	10	9	778	87.4	5.55
KGT41918	TPR repeat-containing protein YrrB	1302.2	1188.1	1273.2	1254.5	1661.5	1222.8	1341.9	1408.73	1648.5	1553.4	1839.9	1680.6	99.495	71	25	10	219	24.7	4.45
KGT41919	thiouridylase	2248.2	2204.8	2333.3	2262.1	3222.8	2512.3	3056.8	2930.63	3299.9	2886.7	3230.4	3139	172.789	68	44	19	371	41.7	5.16
KGT41920	cysteine desulfurase	2316	2255.8	2320.8	2297.53	2246.9	2324.4	2321.4	2297.57	2789.5	2316.6	2757.8	2621.3	90.204	38	19	11	381	42.2	6.33
KGT41921	Rrf2 family transcriptional regulator	2464.8	2410.9	2351.2	2408.97	2470.3	2588.6	2752.5	2603.8	3292.1	3265.6	3183.8	3247.17	138.256	73	41	7	138	15.6	5.16
KGT41922	recombinase RarA	286.4	242.6	274.3	267.767	364.5	253.3	322.9	313.567	339	313.5	334.4	328.967	11.973	8	3	3	428	47.2	7.75
KGT41925	hypothetical protein IY08_22275	2494	2528.7	2320.6	2447.77	1899.1	2051.4	2007.9	1986.13	2103.4	1781.2	1896.7	1927.1	66.66	35	13	10	255	28.4	9.31
KGT41926	aspartate--tRNA ligase	6306.7	6407.9	5715.4	6143.33	4929.3	4765.8	5194	4963.03	4621.5	4489.7	4378.9	4496.7	248.539	66	62	30	591	66.2	5.05
KGT41927	histidyl-tRNA synthetase	4847.7	4832.4	4601	4760.37	4675.3	3885.8	4254.8	4271.97	3966.5	3416.7	3943.2	3775.47	210.338	59	61	19	423	47.8	5.25
KGT41929	D-tyrosyl-tRNA(Tyr) deacylase	1213.8	1121.6	1111.6	1149	998.8	746.8	862.3	869.3	781.2	928.3	819.3	842.933	29.12	44	8	5	146	16.3	5.38
KGT41930	(p)ppGpp synthetase	2989.1	3252.3	2687	2976.13	2263.6	2898.4	2735.1	2632.37	2851.8	2443.8	2512.1	2602.57	172.667	42	37	27	727	84	7.66
KGT41931	adenine phosphoribosyltransferase	2247.4	2314.2	2342.4	2301.33	2315.6	1979.2	2061.9	2118.9	2365.2	1917.2	2411	2231.13	121.907	82	43	12	170	18.6	5.15
KGT41932	recombinase RecJ	808.2	858.2	841.7	836.033	751.5	907.5	877.1	845.367	971.4	974.3	997.9	981.2	66.33	28	16	14	779	88.1	5.27
KGT41933	cation transporter	97	96.3	93.6	95.6333	100	97.6	111.9	103.167	130.6	133.1	98.1	120.6	6.106	4	1	1	297	32.1	6.52
KGT41934	preprotein translocase subunit SecD	7340.4	7287	6514.8	7047.4	4468.4	7864.2	5877.4	6070	4443.7	4672.3	4459.2	4525.07	250.629	38	60	28	754	82.6	9.47
KGT41935	histidine kinase	613.2	584.4	592.2	596.6	715.4	575.6	526.6	605.867	944.7	370.3	1039.2	784.733	17.656	39	7	4	94	11.3	4.64
KGT41939	preprotein translocase subunit YajC	1477.3	1528.5	1492.3	1499.37	1183.7	1834.9	1577.1	1531.9	1388.5	1816.3	1230.7	1478.5	29.105	37	18	2	86	9.5	9.6
KGT41940	queuine tRNA-ribosyltransferase	2725	2666	2718.7	2703.23	2336.5	2683.2	2600.8	2540.17	2655.4	2420.1	2557.2	2544.23	106.986	42	33	13	379	43.2	7.06
KGT41941	S-adenosylmethionine tRNA ribosyltransferase	2025.4	1971.3	1890.2	1962.3	2086.3	1801.5	2105.4	1997.73	2126.9	2029	2005.6	2053.83	92.371	44	25	12	350	39.5	5.55
KGT41943	ATP-dependent DNA helicase RuvB	847.4	953.6	810.8	870.6	547.6	991.5	735.3	758.133	819.4	600.8	676.1	698.767	50.934	41	9	8	333	37	5.39
KGT41944	ATP-dependent DNA helicase RuvA	790.6	815.2	786.7	797.5	502.7	908.6	708.6	706.633	638.2	584.7	599.8	607.567	65.249	45	9	7	205	23.1	5.71
KGT41945	ferrichrome ABC transporter substrate-binding protein	42.5	46.5	48.1	45.7	51.2	51.1	53.1	51.8	49.8	54.9	57.9	54.2	16.667	18	3	3	314	35.5	8.84
KGT41946	BofC protein	369.3	395.8	511.7	425.6	202.8	239.7	276.8	239.767	191.5	182.3	194	189.267	15.246	19	3	3	176	20.5	8.92
KGT41948	spore cortex protein	869.9	915	883.4	889.433	440.1	580.9	548	523	539.3	601.1	506.1	548.833	42.958	22	7	4	213	24.3	9.79
KGT41949	peptigoglycan-binding protein LysM	1309	1188.2	1302.1	1266.43	881.4	993.8	937.7	937.633	693.3	604.6	609.2	635.7	70.352	26	17	12	607	68.5	6.84
KGT41951	nicotinate-nucleotide pyrophosphorylase	295.2	297.9	281.5	291.533	487.7	545.9	488.6	507.4	393.4	768.7	586.8	582.967	18.261	18	5	4	277	30.3	5.57
KGT41954	transcriptional regulator	581.9	575.8	644.6	600.767	1093.2	619.7	755.8	822.9	909.3	978.4	973.7	953.8	78.772	66	12	9	180	20.4	6.39
KGT41955	sulfurase	2301.3	2239.1	2416.6	2319	1510.4	1646.7	1690.1	1615.73	1410.2	1676.9	1475.9	1521	89.262	53	21	13	215	24.2	6.07
KGT41956	hypothetical protein IY08_22430	183.6	224.8	244.3	217.567	326.7	485	326.2	379.3	472	431	320.1	407.7	10.786	13	3	2	156	17.7	7.14
KGT41957	prephenate dehydratase	2030.1	2076.6	1850.5	1985.73	1835.1	1798.9	2014.3	1882.77	1813.3	1494.5	1688.2	1665.33	76.722	30	19	8	283	31.6	6.34
KGT41962	transcriptional regulator	773.6	778	706.2	752.6	702.8	834.4	848.8	795.333	892.2	954.8	893.5	913.5	28.919	26	7	6	235	27.1	5.1
KGT41963	GTPase ObgE	5478.7	5371	5043.9	5297.87	7031.2	5883.3	7184.5	6699.67	7769.8	7360.7	8005.6	7712.03	269.139	69	72	26	428	47.2	5.59
KGT41964	sporulation protein	149.1	160.5	165.5	158.367	107.3	142.5	130.4	126.733	130.3	119.7	109.4	119.8	7.341	12	2	2	182	21.6	5.38
KGT41965	50S ribosomal protein L27	8794.7	9101.1	8010.9	8635.57	12821.8	7958	8952.5	9910.77	7841.3	12653.5	8919.7	9804.83	65.006	60	87	10	96	10.5	10.42
KGT41966	hypothetical protein IY08_22480	216.1	239.6	219.1	224.933	169.6	228.4	198.4	198.8	225.2	216.6	230.1	223.967	25.367	25	4	3	114	12.4	5
KGT41967	50S ribosomal protein L21	17401	17629.9	16383.9	17138.3	21769.9	19664.7	20520	20651.5	22902.4	23694.3	23721.4	23439.4	104.895	71	318	7	102	11.2	9.73
KGT41968	ribonuclease E	390.6	422.4	376.1	396.367	351.3	394.7	422.4	389.467	378.5	385.1	388.4	384	27.116	12	6	5	462	53.5	8.47
KGT41971	cell division inhibitor MinD	5373	5248.1	5433.3	5351.47	7667.6	5179.2	6277.9	6374.9	6921.6	5964.8	6928.1	6604.83	277.654	76	98	18	265	29	4.96
KGT41972	septum formation inhibitor	2409.4	2474.8	2291.9	2392.03	2879.8	2603.8	2921.6	2801.73	3160.5	3417.8	3377.5	3318.6	95.082	58	22	12	228	25.1	5.36
KGT41974	rod shape-determining protein MreC	1511.5	1570.2	1528.9	1536.87	1146.3	1112.9	1115.6	1124.93	1052	934.1	1018.7	1001.6	58.365	45	17	11	283	31.2	8.78
KGT41975	rod shape-determining protein MreB	7853.8	7707.2	7282.4	7614.47	9323.7	7462	7976.5	8254.07	9925.1	9676.4	10289.4	9963.63	295.249	69	124	21	339	36	4.91
KGT41976	signal transduction protein	5050	5416.5	4825.7	5097.4	3634.9	5031.8	4515.3	4394	4682.1	4243.2	4404.5	4443.27	140.541	63	39	20	322	37.4	5.31
KGT41977	hypothetical protein IY08_22540	3840.1	4173.5	3473.6	3829.07	3243.7	3832	3589.9	3555.2	3908.2	3810	3832	3850.07	115.258	28	34	22	799	92.7	5.22
KGT41978	hypothetical protein IY08_22545	1417	1574	1336.2	1442.4	1145	1646.7	1299.3	1363.67	1405.4	1522.1	1351.3	1426.27	98.853	22	26	24	1165	137.8	6.11
KGT41983	hypothetical protein IY08_22570	242.6	168.3	172.4	194.433	109	110.2	120.5	113.233	135.1	116.3	120	123.8	1.637	7	1	1	186	21.3	8.31
KGT41984	septum formation protein Maf	808.4	842.8	858.5	836.567	784.1	948.6	1010.8	914.5	820.3	748.4	822	796.9	59.39	60	14	10	191	21.1	4.84
KGT41986	folylpolyglutamate synthase	499.2	535.7	441.1	492	295.7	488.8	399.9	394.8	414.5	336.1	373.1	374.567	66.746	42	13	12	433	48.9	5.26
KGT41987	valine--tRNA ligase	10070.5	10069.1	9644.1	9927.9	7930.4	7384.9	6705.9	7340.4	7480.6	6560.2	7347	7129.27	377.136	54	102	45	881	101.7	5.3
KGT41988	spore coat protein CotS	162.2	185.6	177.9	175.233	226.6	235.6	341.4	267.867	190	181.4	195.7	189.033	20.197	15	5	5	341	41.2	6.43
KGT41989	stage VI sporulation protein D	4972.2	5001.4	6012.6	5328.73	5075	4298.2	7044.3	5472.5	3442.9	2797.2	2922.2	3054.1	173.278	71	49	18	326	38.5	4.32
KGT41990	glutamate-1-semialdehyde aminotransferase	2581.1	2548.6	2473.4	2534.37	2567.2	2395.2	2362.6	2441.67	3066.4	2771.6	3162.8	3000.27	241.725	76	55	19	429	46	5.33
KGT41991	delta-aminolevulinic acid dehydratase	2296.3	2408	2192.7	2299	1990.2	2268.9	2109.4	2122.83	2609.3	2760.2	2640.2	2669.9	163.983	60	48	15	329	36.3	5.43
KGT41993	porphobilinogen deaminase	3154.3	3029.2	3109.2	3097.57	3338.7	2531.7	2765.7	2878.7	3390.6	4237	4082.3	3903.3	206.699	77	47	17	309	33.8	5.24
KGT41995	glutamyl-tRNA reductase	139.9	122.8	117.6	126.767	119.1	120.9	110.1	116.7	164.1	142.9	147.8	151.6	14.813	5	2	2	444	49.6	5.19
KGT41997	Ohr subfamily peroxiredoxin	941.7	905.2	1103.4	983.433	668.3	669.9	762.5	700.233	735.8	701.5	740.1	725.8	44.635	61	16	6	138	14.3	6.16
KGT41998	GTP-binding protein	635.2	701.6	591.5	642.767	492.1	663.7	667.6	607.8	664	630.1	663.4	652.5	66.792	49	11	6	198	22.4	9.38
KGT41999	peptidase	6248.8	6389	5994.6	6210.8	7472.7	6473.9	7604.3	7183.63	7860.9	7050.7	7459.7	7457.1	347.974	57	87	40	776	86.5	5.9
KGT42000	Lon protease	84.5	94	136.1	104.867	96.4	126.6	247.5	156.833	92.2	74	71	79.0667	5.604	2	1	1	556	61.5	6.51
KGT42001	ATP-dependent protease	12017.4	11770.8	11905.3	11897.8	12038.3	9748.1	11045.9	10944.1	10881.1	9753.8	10657	10430.6	346.362	81	165	28	419	46.2	5.01
KGT42002	trigger factor	26779.2	26030.3	25150.7	25986.7	52617.4	22711.9	29641.7	34990.3	38561.4	36092	38621	37758.1	601.786	85	586	34	425	47.3	4.58
KGT42003	TPR repeat-containing protein	1098.4	1222.8	1023.6	1114.93	1019.1	885.2	884.8	929.7	1061	1022.1	1089.8	1057.63	64.9	41	16	9	332	38.7	4.63
KGT42005	hypothetical protein IY08_22690	2545.4	2633.8	2501.6	2560.27	2815	3611.5	3101	3175.83	4071.8	4613.3	4382	4355.7	155.802	79	47	16	204	23.6	5.86
KGT42007	metallophosphatase	71	76.6	74.2	73.9333	96.4	85.1	97.5	93	109.6	92.6	107.8	103.333	19.475	28	4	3	167	18.8	5.52
KGT42008	nucleoside-triphosphate diphosphatase	1749	1657.2	1700.7	1702.3	2382.9	1512.9	1991.1	1962.3	2157.3	1863.1	2166.6	2062.33	56.937	54	18	9	202	22.9	4.98
KGT42009	ribonuclease PH	2266.6	2252	2240.4	2253	2823.9	2291.9	2474.3	2530.03	2535	2713.5	2593.4	2613.97	153.01	73	39	12	245	27	5.12
KGT42010	sporulation protein	50.3	55.3	79.6	61.7333	27.9	55.4	43.3	42.2	39.1	41.3	34	38.1333	4.774	4	1	1	349	38.7	8.32
KGT42011	glutamate racemase	650.5	661.3	669.9	660.567	759.3	614.3	693.7	689.1	831.3	737.8	861	810.033	35.449	22	8	5	269	29.9	6.35
KGT42012	thiamine biosynthesis protein ThiJ	314.5	436.8	356.1	369.133	291.3	605.2	502.2	466.233	441	395.7	394.5	410.4	16.753	13	3	3	223	24.4	8.41
KGT42013	LuxR family transcriptional regulator	1424.3	1574.3	1460.7	1486.43	1167.5	779.3	907.4	951.4	745.4	776	653.6	725	32.37	64	9	6	74	8.5	9.41
KGT42015	deaminase	1918.6	2031	1863.2	1937.6	1937.7	1894.6	2086.7	1973	2256	2291.2	2135.8	2227.67	118.575	45	24	14	413	45.7	5.52
KGT42017	DNA-binding protein	340	348.8	349.6	346.133	403.4	290.4	292.9	328.9	415.8	318.3	411.6	381.9	20.566	28	5	4	190	21.7	5.8
KGT42020	Rrf2 family transcriptional regulator	633.7	619	615.9	622.867	607.8	526	512.6	548.8	569.7	498.7	548	538.8	4.945	7	2	1	143	15.6	5.25
KGT42022	ABC transporter ATP-binding protein	586.9	614.8	605.1	602.267	418.8	523.9	561.2	501.3	416.1	410.8	400.5	409.133	31.078	20	6	6	294	32.8	6.55
KGT42023	5'-nucleotidase	1037.6	1146.4	909.1	1031.03	1092.2	839.4	755.4	895.667	1436.5	1846.2	1418.7	1567.13	41.832	37	14	9	275	31.1	6.42
KGT42025	flagellar motor protein MotA	42.7	44.9	41.1	42.9	28	34.9	35.3	32.7333	32.5	37.1	46.7	38.7667	4.879	7	2	2	264	28.9	6.93
KGT42027	hypothetical protein IY08_22815	2678.6	2661.6	2657.2	2665.8	1906.4	3505	2594.3	2668.57	2260.6	2586.9	2040	2295.83	63.352	66	22	8	148	17.1	6.32
KGT42028	succinate dehydrogenase	2801.7	2656.3	2735.9	2731.3	3290.1	2676.6	2762	2909.57	2990.3	4026.1	3225.3	3413.9	145.575	80	48	13	253	28.2	8.27
KGT42029	succinate dehydrogenase	17315.8	17162.4	15740.7	16739.6	14588.5	16995.6	16103.1	15895.7	15578.5	18980.6	15997.5	16852.2	527.978	76	207	37	597	65.9	6.02
KGT42030	succinate dehydrogenase	1130.2	971.6	881.4	994.4	805.7	1112.6	800.1	906.133	818.7	1072.5	750.9	880.7	2.961	7	2	2	208	23.8	9.39
KGT42031	hypothetical protein IY08_22835	674.6	750.9	605.7	677.067	393.6	583.1	546.4	507.7	520.2	556.8	519.7	532.233	45.382	77	11	8	149	17.4	5.68
KGT42033	thioredoxin	4163	4077.4	4185.5	4141.97	4468.3	4061.7	3989.8	4173.27	2485.4	2890.9	2551.2	2642.5	109.299	59	88	5	104	11.5	4.6
KGT42034	electron transfer flavoprotein subunit alpha	22635.3	22330.5	22486.6	22484.1	21572.4	13767	16491.4	17276.9	17219.5	21862.1	19282.1	19454.6	392.658	90	279	26	325	34.3	5.21
KGT42035	electron transfer flavoprotein subunit beta	22298.4	21721.3	21583.3	21867.7	23025.1	14165	16073.6	17754.6	17475.5	21855.3	19920.8	19750.5	343.556	95	343	21	257	28.1	4.45
KGT42036	enoyl-CoA hydratase	3936.1	3607.3	4233.4	3925.6	3747.9	3052.5	2967.2	3255.87	2991.5	3871	3349.1	3403.87	141.852	66	57	12	258	27.9	6.43
KGT42037	TetR family transcriptional regulator	816.6	894.1	802.6	837.767	615.7	807.1	763.5	728.767	842.9	911.4	808.8	854.367	42.847	34	11	7	210	23.8	6.4
KGT42038	long-chain fatty acid--CoA ligase	2440.2	2529.2	2320.7	2430.03	2283.4	2483.4	2504.8	2423.87	2812	2192.6	2542.9	2515.83	100.673	43	27	19	561	63.4	5.69
KGT42040	ferrichrome ABC transporter substrate-binding protein	2474.8	2256.7	2800.5	2510.67	1279.1	1488	1384.7	1383.93	1026.8	1070.6	1031.7	1043.03	105.565	49	26	15	324	36	8.31
KGT42043	hypothetical protein IY08_22895	212	219.1	207.5	212.867	216.3	238.6	210.9	221.933	238.9	226.2	232.6	232.567	33.946	48	8	6	167	18.7	5.77
KGT42049	bacitracin ABC transporter ATP-binding protein	214	227.2	212.6	217.933	273.3	228	226.8	242.7	358.8	190.8	354	301.2	12.933	8	3	2	307	34.5	7.53
KGT42051	PhoP family transcriptional regulator	349	363.1	358.6	356.9	422.7	407.9	416.5	415.7	528.8	441.8	580.7	517.1	30.693	27	7	6	230	26.2	5.41
KGT42052	hypothetical protein IY08_22940	372.3	281.3	369	340.867	472.3	258.8	357.6	362.9	226.6	252.2	236	238.267	10.543	30	3	3	57	6.5	10.84
KGT42053	hypothetical protein IY08_22945	37.4	37	32.5	35.6333	33.4	36.7	51.5	40.5333	19	24.6	20.3	21.3	11.053	22	2	1	64	7	10.52
KGT42054	50S rRNA methyltransferase	1115.8	1173	1056	1114.93	1040.6	1270.6	1169	1160.07	1463.6	1181.1	1365.6	1336.77	39.82	22	11	9	399	45.5	9.06
KGT42055	heme-degrading monooxygenase IsdG	2864.1	2255.9	3937.3	3019.1	3228.9	2402.9	3262	2964.6	2072.7	1547.2	1821.7	1813.87	67.217	72	19	6	107	12	8.38
KGT42057	iron ABC transporter ATP-binding protein	1234.6	1095.1	1521.3	1283.67	1523.1	1775.4	1853.4	1717.3	1455.3	1374.5	1271.8	1367.2	69.348	56	15	11	256	28.7	5.27
KGT42059	heme ABC transporter substrate-binding protein	272.8	248.1	341.8	287.567	246.2	244.5	282.5	257.733	202.6	216.1	211	209.9	31.987	31	7	6	293	32.2	8.76
KGT42061	cell surface protein	2031.4	1685.9	2624.4	2113.9	1673.2	2015.6	2470.1	2052.97	1364.3	1152.1	1126.2	1214.2	48.768	28	11	5	237	26.1	8.85
KGT42065	recombination and DNA strand exchange inhibitor protein	5065.4	5240.2	5018.6	5108.07	6148.9	5711	6628.6	6162.83	6743.7	6894.3	6965	6867.67	201.518	44	52	32	786	88.1	6.3
KGT42066	hypothetical protein IY08_23020	2316.4	2286.6	2328.2	2310.4	2171.8	2242.3	2304.2	2239.43	2407	2059.8	2408.3	2291.7	201.452	52	45	25	572	64.6	5.25
KGT42068	cell division protein ZapA	778.9	772.6	731.9	761.133	1227.3	892.9	1041.8	1054	1202.7	756.5	1131.4	1030.2	25.245	27	8	2	89	10.1	8.94
KGT42069	ribonuclease HIII	1682.1	1764.5	1604.4	1683.67	2115.1	1987.2	2421.5	2174.6	2162.2	2754.1	2144.9	2353.73	42.635	27	11	8	311	34.2	9.63
KGT42073	asparaginyl-tRNA synthetase	8242.6	8326.1	7314.6	7961.1	5627.1	5667.4	5778.2	5690.9	5596.9	4920.5	5351.2	5289.53	280.232	68	98	29	463	53	5.19
KGT42074	phenylalanyl-tRNA synthase subunit beta	11346.8	11107.8	10577.2	11010.6	13153.5	8632.8	9930.7	10572.3	12318	10229.8	11665.9	11404.6	563.85	75	153	44	806	88.4	5.2
KGT42075	phenylalanine--tRNA ligase	2783.7	2605.5	2742	2710.4	3369.9	2123.1	2327.4	2606.8	2894	2598.3	2824.8	2772.37	144.51	38	33	12	344	39	5.88
KGT42076	23S rRNA methyltransferase	635.8	613.1	567.4	605.433	549.2	433.2	480.6	487.667	428.4	429.7	436.2	431.433	41.348	28	8	5	265	29.2	5.29
KGT42077	small acid-soluble spore protein SspI	168.1	159.7	182.8	170.2	109.3	169	189.8	156.033	142.4	98.7	132.5	124.533	29.833	70	5	2	69	7.7	4.65
KGT42083	multidrug effluc protein	1002	1049.1	943.4	998.167	1058.1	1014.1	1021.7	1031.3	910.8	891.9	888.4	897.033	33.858	24	11	4	217	23.4	5.17
KGT42084	TetR family transcriptional regulator	176.9	217.7	163.6	186.067	165.1	159.5	157.6	160.733	139.3	115.7	125.8	126.933	6.465	8	2	2	205	23.5	7.31
KGT42085	peptidase M28	8739	9404.2	8516.3	8886.5	5262.8	11833.7	7628.7	8241.73	7966	8267.9	6956	7729.97	254.682	68	111	20	361	39.4	5.72
KGT42086	dUTPase	849.3	867.6	754.9	823.933	571	720.7	582	624.567	772.8	629.1	689.7	697.2	90.189	53	18	7	163	19.2	5.16
KGT42087	50S ribosomal protein L20	6544.6	8042.1	5400.3	6662.33	3424.1	7673	4775.4	5290.83	3986.3	3866.9	4138.8	3997.33	69.681	53	52	9	118	13.6	11.25
KGT42088	50S ribosomal protein L35	6304	6436.6	5281.7	6007.43	7021.7	5760.1	5677	6152.93	4692.8	6826.5	5074.9	5531.4	65.735	47	41	5	66	7.5	11.93
KGT42089	translation initiation factor IF-3	3267	2974.8	3041.5	3094.43	4546.6	2672.9	2979.6	3399.7	2961.2	2921.7	3361.8	3081.57	95.841	50	35	6	166	18.9	9.79
KGT42090	threonyl-tRNA synthase	18791.8	19117.5	17422.9	18444.1	15137.8	14809.8	15553.6	15167.1	15651.6	13692.5	15387.7	14910.6	447.099	66	182	39	645	74	5.53
KGT42091	hypothetical protein IY08_23145	713.3	631	667.5	670.6	536.8	1568.7	1118.3	1074.6	593.8	675.7	511.8	593.767	29.42	19	6	6	293	35.3	7.84
KGT42092	hypothetical protein IY08_23150	217.6	219	208.9	215.167	164.2	240.5	231.1	211.933	198	181.6	180	186.533	16.999	75	4	3	65	7.7	5.83
KGT42093	primosomal protein DnaI	532.3	544.9	531	536.067	404.4	556.5	534.9	498.6	518.4	537.9	480.8	512.367	67.897	30	11	8	312	35.7	7.81
KGT42094	Replication initiation and membrane attachment protein	664.6	677.6	616	652.733	474.8	554.6	520	516.467	519.5	619.8	497.2	545.5	37.596	22	10	9	469	54.7	6.4
KGT42095	transcriptional regulator NrdR	3956	3956	3963.3	3958.43	4803.6	4834.7	5163.6	4933.97	5468.9	4992.8	5602.3	5354.67	139.293	65	48	12	153	18	6.27
KGT42096	S-adenosylmethionine decarboxylase	2149.8	1995	2387.3	2177.37	2794.3	2087.9	2021.7	2301.3	1401.1	2140.2	1488.4	1676.57	79.166	55	23	7	130	14.5	4.92
KGT42097	glyceraldehyde-3-phosphate dehydrogenase	4146.7	4073.9	3650.3	3956.97	4843	4537.9	4301.4	4560.77	6271.2	8994.3	6874.7	7380.07	190.745	76	57	18	342	37.5	6.47
KGT42098	dephospho-CoA kinase	563.7	611.3	598.2	591.067	664.7	507.2	559.4	577.1	599.6	638.5	777.8	671.967	54.463	45	10	7	200	22.7	5.74
KGT42100	5-hydroxymethyluracil DNA glycosylase	455.5	477.9	416.6	450	382.5	467.6	418.1	422.733	445.4	504.2	470.5	473.367	51.754	34	11	8	276	31.7	7.21
KGT42101	DNA polymerase I	7687.7	7918.8	7476.6	7694.37	7169.5	8282.5	8376.2	7942.73	9258.3	7345.6	8871.5	8491.8	398.883	55	96	45	877	99.3	5.16
KGT42103	chemotaxis protein CheY	1820.2	1722.5	1752.2	1764.97	1715.5	1368.7	1542.3	1542.17	1589.8	1670	1716.1	1658.63	94.844	55	23	10	239	27.6	5.03
KGT42104	enoyl-CoA hydratase	2032.9	2154	1874.3	2020.4	2314.1	2484.1	2570.8	2456.33	3030.5	3005.6	3187.3	3074.47	34.108	29	14	5	157	17.7	6.33
KGT42105	malate dehydrogenase	4996.7	4886.2	5061.5	4981.47	6062.5	6523.5	6335.8	6307.27	5913.5	5350.9	5886.5	5716.97	217.732	61	88	14	312	33.5	5.25
KGT42106	isocitrate dehydrogenase	27964.6	27819.6	27608.1	27797.4	24612.3	23979.7	24906.5	24499.5	28366.9	24865.6	26545.8	26592.8	341.128	79	246	32	430	46.9	5.15
KGT42107	citrate synthase	11729.4	12170.4	11748.4	11882.7	8449	11729.7	10908.4	10362.4	10589	8199.1	9252	9346.7	394.424	73	172	23	371	41.8	5.58
KGT42112	pyruvate kinase	12814.6	12977.6	12243.2	12678.5	17570.1	12997.5	15244.1	15270.6	18772.9	17140.9	18591.2	18168.3	514.312	67	302	30	585	62.2	5.33
KGT42113	6-phosphofructokinase	6108.5	6233.2	5708.4	6016.7	5829.7	6049	5952.4	5943.7	6924.2	6682.9	7289.3	6965.47	286.082	67	97	18	319	34.3	6.29
KGT42114	acetyl-CoA carboxylase subunit alpha	2426.9	2391.9	2608.7	2475.83	2665.9	2261.9	2673.1	2533.63	2308.4	2075.5	2365.4	2249.77	136.709	41	37	11	324	36.5	6.1
KGT42115	acetyl-CoA carboxyl transferase	1330.1	1221.9	1566.1	1372.7	1605.7	1174.9	1511.1	1430.57	1368.8	1128.4	1277	1258.07	128.085	54	29	14	289	32.2	6.44
KGT42116	GntR family transcriptional regulator	1210.3	1341.9	1188.2	1246.8	648.1	912.9	763.8	774.933	715.3	723.8	657.5	698.867	48.369	40	12	8	214	24.9	6.38
KGT42117	malate dehydrogenase	2067	1874.8	2367	2102.93	2294.5	1724.3	1655.9	1891.57	1711.7	1744.8	1845.9	1767.47	139.667	60	39	15	412	44.1	5.29
KGT42118	DNA polymerase III DnaE	1266.2	1286.1	1232.7	1261.67	1018.3	1320.4	1251.7	1196.8	1366.3	1207.6	1291.2	1288.37	55.732	13	15	12	1108	126.7	6.52
KGT42121	oligoribonuclease	2317.8	2434.4	2145	2299.07	1254.9	1693.2	1408.2	1452.1	1365.4	1165.1	1333	1287.83	122.028	59	32	13	310	34.9	5.05
KGT42124	hypothetical protein IY08_23320	613.8	621	773.9	669.567	663.4	599.4	641.2	634.667	702.3	508.4	721.6	644.1	39.088	20	8	7	437	48.6	6.86
KGT42126	metal-dependent hydrolase	2154.4	2130.9	2564.8	2283.37	2362.4	2196.8	2425.7	2328.3	2511.7	2354.8	2685.9	2517.47	183.518	70	49	12	227	24.9	5.68
KGT42127	metallopeptidase	5286.6	5093.9	5317	5232.5	4998.7	4616.6	4476.3	4697.2	4345	5779.8	4701.3	4942.03	255.782	82	66	22	365	40.7	5.43
KGT42131	hypothetical protein IY08_23355	2897.1	2878.4	3203	2992.83	2072.3	2547.1	2207.2	2275.53	1670.5	1865.2	1842.1	1792.6	71.901	85	24	7	114	13.6	4.75
KGT42132	acetyltransferase	1054	1053.6	964.4	1024	918.3	1171.5	972.7	1020.83	1104.1	992.7	1133.5	1076.77	16.783	17	5	5	262	30.5	6.27
KGT42133	hypothetical protein IY08_23365	269.2	275	250.8	265	274.2	262.3	271.4	269.3	290.6	274.5	298.5	287.867	21.82	24	4	2	110	12.6	4.84
KGT42134	hypothetical protein IY08_23370	125.6	130.6	118	124.733	109.8	129.6	112.6	117.333	130.3	108.9	121.6	120.267	2.747	7	1	1	140	15.7	9.51
KGT42135	alanine dehydrogenase	1973.2	1949	1964.7	1962.3	2046.1	1764.7	1838.9	1883.23	1841.4	2306.3	1868.9	2005.53	450.803	90	187	11	377	40	5.35
KGT42136	3-ketoacyl-ACP reductase	1187.5	1252.2	1197.7	1212.47	844.2	1242.8	1154.6	1080.53	1233.7	896.2	1098.6	1076.17	48.542	28	11	7	263	29.4	6.65
KGT42137	universal stress protein UspA	8844.6	8602.3	8663.9	8703.6	9546.4	8741.9	8657.5	8981.93	11096.9	11358.9	12439.6	11631.8	179.891	86	132	15	152	16.7	5.94
KGT42140	argininosuccinate lyase	3590.6	3400.8	4057.8	3683.07	2899.8	3813.4	3868.7	3527.3	3156.1	2833.2	2781.9	2923.73	186.952	50	46	18	462	52	5.27
KGT42141	argininosuccinate synthase	7942.8	7316.8	9674	8311.2	6114.9	5842.6	6211.5	6056.33	4697.4	4003.2	4108	4269.53	272.204	65	91	20	401	44.6	5.29
KGT42142	radical SAM protein	168.7	174.8	188.2	177.233	204.8	130.9	144.9	160.2	173.3	205.6	168.7	182.533	33.819	63	6	5	105	12.7	5.01
KGT42145	ABC transporter substrate-binding protein	986.1	1001.4	1060.2	1015.9	861.8	1124.9	1162.4	1049.7	990.6	877.9	974.7	947.733	59.154	25	14	7	277	31.9	8.25
KGT42148	acetate kinase	3923.1	4057.9	3582.5	3854.5	4021.3	3165.4	3566.5	3584.4	3775	3130.7	3693.1	3532.93	228.729	73	68	18	397	43.2	5.33
KGT42149	DNA methylase	102	104.8	99.6	102.133	54.4	103.6	86.7	81.5667	80.7	68.3	77.2	75.4	29.333	18	4	4	328	36.9	5.05
KGT42150	peroxidase	5737.5	5552.2	7086.3	6125.33	5641.8	4512.6	4142.7	4765.7	4779.2	4658.3	4556	4664.5	245.952	91	100	13	166	17.9	5.17
KGT42151	spore protein	157	182.2	198.4	179.2	244.2	219.5	312.8	258.833	213.9	303.2	224.9	247.333	21.757	20	3	2	131	14	6.27
KGT42152	Yvgn And cofactor Nadph	35.7	38	41.3	38.3333	21.7	70.2	55.1	49	23.8	32.5	22	26.1	4.209	5	1	1	212	24.3	9.74
KGT42153	inorganic polyphosphate kinase	2282.9	2346.9	2087.3	2239.03	2757.5	2116.9	2233.4	2369.27	2412.1	2247.7	2501.4	2387.07	191.359	69	52	12	267	30.3	6.04
KGT42154	amidohydrolase	2409.1	2584.6	2593.9	2529.2	1636	2249.4	2100.1	1995.17	1802.6	1722.4	1684.5	1736.5	93.556	47	23	18	522	59.2	5.41
KGT42155	3-demethylubiquinone-9 3-methyltransferase	1193.6	1304.3	1323.4	1273.77	927.6	1231.9	1111.1	1090.2	891.3	1210.9	954.6	1018.93	116.271	61	40	5	143	15.8	4.61
KGT42156	acyl--CoA ligase	7492.1	7486.5	7900.7	7626.43	7476.4	9005.3	9954.1	8811.93	7889.5	7197.1	6903.4	7330	343.637	66	91	32	528	59.7	5.9
KGT42157	spore protein	366.7	406.3	422	398.333	771.8	471.6	742.3	661.9	813.7	896.2	754.5	821.467	48.078	88	14	3	65	6.8	6.62
KGT42158	thiamine biosynthesis protein ThiI	2822.1	3020.8	2395.9	2746.27	2018.8	2773.9	2559.6	2450.77	2486.7	2259.7	2365.8	2370.73	124.447	46	26	16	404	45.8	7.09
KGT42159	cysteine desulfurase	920.6	965.9	947.8	944.767	841.7	1024.4	1009.3	958.467	999.4	862	922.4	927.933	47.858	33	9	7	380	41.7	7.28
KGT42160	septation ring formation regulator EzrA	6016.9	6268.8	5407	5897.57	4643.5	6078.2	5263.1	5328.27	6434.3	6838.8	6632.4	6635.17	219.492	49	48	29	570	66.4	4.83
KGT42163	transcriptional regulator	157.6	181.3	151.9	163.6	91.5	157.6	116.1	121.733	112.8	97.7	107.7	106.067	8.096	13	2	2	212	25.4	6.95
KGT42164	GAF domain-containing protein	859.4	868.3	846	857.9	1007.2	594.9	669.1	757.067	656	857.6	745.2	752.933	40.162	26	9	4	159	17.4	5.11
KGT42166	30S ribosomal protein S4	24753.8	27741.4	20823.4	24439.5	17539.1	25362.5	20504.8	21135.5	16787.9	19530.1	17209.3	17842.4	217.835	74	229	17	200	23	9.91
KGT42170	cytoplasmic protein	1641.1	1580	1556.5	1592.53	1633.1	1439	1537.2	1536.43	1465.7	1385.1	1371.7	1407.5	49.667	19	17	10	500	55.3	4.97
KGT42171	hypothetical protein IY08_23565	1390.7	1411.6	1433.2	1411.83	1600.8	1411	1529.3	1513.7	1669.1	1473.8	1764.8	1635.9	97.712	56	30	7	140	16.2	5.77
KGT42173	hypothetical protein IY08_23575	2143.7	2222.3	2069.4	2145.13	1740.3	2110.2	1886.6	1912.37	1936.8	2065	1948	1983.27	29.239	38	9	9	226	26.3	5.81
KGT42175	tyrosine--tRNA ligase	3137.1	3208.5	2909.5	3085.03	2591.8	2252.1	2384.5	2409.47	2194.2	2509.9	2322	2342.03	176.9	45	37	17	418	47	5.11
KGT42179	acetyltransferase	1258.2	1155	1230.1	1214.43	1347.5	1308.2	1151.6	1269.1	996	1360.1	1066.6	1140.9	69.024	47	14	7	185	20.2	5.59
KGT42180	acetyl-CoA synthetase	22288.9	21405.3	22848.6	22180.9	19024.4	20550.5	21789.4	20454.8	18498	15002.2	17179.5	16893.2	489.929	72	218	39	572	64.3	5.43
KGT42181	acetoin dehydrogenase	1397.7	1491.8	1423.6	1437.7	1329	1132.3	1342.7	1268	1349.3	1447.8	1349.5	1382.2	75.545	31	21	6	210	24.6	6.21
KGT42182	acetoin utilization protein AcuB	321.2	311	329.8	320.667	344	281.8	263.7	296.5	324.8	309.1	295.6	309.833	91.204	74	19	10	214	23.8	5.55
KGT42183	histone deacetylase	540.6	599.7	534.1	558.133	539.1	534.6	559.8	544.5	605.9	511	585.9	567.6	64.911	31	17	10	397	44.5	5.86
KGT42184	proline iminopeptidase	59.7	81.6	62.4	67.9	55	58.7	69.8	61.1667	76.8	53.4	68.2	66.1333	3	3	1	1	288	33.2	6.46
KGT42186	transcriptional regulator	190.4	134.6	160	161.667	148.3	132.3	152.6	144.4	199.9	142.2	152.6	164.9	18.965	28	4	4	229	26.4	5.69
KGT42187	histidine kinase	155	160.2	153.9	156.367	153.3	154.7	193.1	167.033	161.3	173.5	158.6	164.467	13.101	8	3	3	484	54.8	5.17
KGT42189	virulence factor MviM	1814	1778.2	1755.8	1782.67	1851.4	2429	2216.4	2165.6	2511.2	2385.9	2334.8	2410.63	155.88	59	32	12	308	35.1	6.35
KGT42192	catabolite control protein A	4527.7	4494.7	4362	4461.47	7630.4	4829.7	5571.2	6010.43	6714.1	5348.8	6621.5	6228.13	203.742	61	65	19	332	36.9	5.59
KGT42195	sex pheromone	300.2	297.9	318.7	305.6	284.6	231.8	220.7	245.7	267.8	337.9	273.7	293.133	19.946	14	6	5	340	37.9	7.3
KGT42196	hypothetical protein IY08_23700	1742.4	1746	1841.4	1776.6	2561	2040.8	2152.4	2251.4	2404.7	2070	2394	2289.57	88.461	91	25	9	108	12.7	5.08
KGT42197	general stress protein	1290.3	1259.5	1326.1	1291.97	956.8	999.8	1071.1	1009.23	985.5	897.6	956	946.367	73.321	50	14	6	185	20.9	8.79
KGT42198	aminopeptidase	4821.1	4809.3	4737.1	4789.17	4559.1	3873.7	3794.3	4075.7	3927.9	4061.8	4271.2	4086.97	219.184	59	78	16	371	41.8	5.16
KGT42200	GNAT family acetyltransferase	1378.1	1462.6	1394.5	1411.73	911.2	1562.3	1326.1	1266.53	1170.7	1182.7	1083.6	1145.67	52.363	52	14	6	163	19.2	6.21
KGT42201	alanine acetyltransferase	2485.6	2543.6	2345.7	2458.3	1783.2	2042.7	2091.6	1972.5	1879.5	1697.2	1825.1	1800.6	106.895	46	24	9	182	21.1	7.2
KGT42202	UDP-N-acetylmuramate--alanine ligase	6196.6	6289.5	6031	6172.37	7513	6507.5	7219.8	7080.1	7803.3	7684	7615.7	7701	285.052	60	68	27	436	49.2	5.8
KGT42203	nicotinate phosphoribosyltransferase	1705.4	1724.3	1666.2	1698.63	1674.5	1622	1720.8	1672.43	1864.8	1688.9	1782	1778.57	98.342	46	22	14	372	42	5.55
KGT42205	thiamine transporter	38.1	34.3	38.9	37.1	55.7	32.8	44.1	44.2	45.2	38.4	40.3	41.3	16.631	18	4	1	114	13.3	4.56
KGT42206	tRNA-binding protein	3045.3	2790.5	2940.5	2925.43	4638.8	2578.6	3192.5	3469.97	3733.8	3463.7	3745.2	3647.57	106.275	73	36	12	204	22.3	4.67
KGT42207	hypothetical protein IY08_23760	1795.5	1694.9	1662.3	1717.57	2940.7	1741.2	2460.4	2380.77	2747.2	2457.2	2921.1	2708.5	102.352	40	19	9	270	31	5.49
KGT42208	thioredoxin	4117.3	4003.8	4386.6	4169.23	3104.3	4590.1	3908.1	3867.5	2837.5	2816.1	2811	2821.53	148.891	87	79	9	104	12.5	4.45
KGT42209	NTPase	305.4	304.1	331.2	313.567	356.7	349.6	361.7	356	341.2	407.1	359.4	369.233	83.409	71	14	8	169	18.4	5.27
KGT42210	peptidase M28	3432.8	3556.8	3265.2	3418.27	2002	5193.1	3319.8	3504.97	3301.5	3824.1	2891.7	3339.1	258.147	76	70	18	357	39.2	6.74
KGT42211	peptidase M4	1513.9	1531.2	1480.5	1508.53	2112.7	1268.5	1533.2	1638.13	2021	2371.9	2313.3	2235.4	44.257	66	13	6	103	11.3	6.29
KGT42212	hypothetical protein IY08_23785	1445.2	1586.3	1414.3	1481.93	1547.6	1473.4	1730.2	1583.73	1653.1	2216.9	1651.6	1840.53	91.995	44	31	9	284	32.9	6.2
KGT42213	tRNA (guanine-N7)-methyltransferase	1056.5	1178.3	1035.8	1090.2	965.1	1296.8	1125	1128.97	1180.6	1149.5	1328	1219.37	85.055	47	17	9	217	25.6	6.35
KGT42215	phosphotransferase	35.4	44.4	39.4	39.7333	28	42.5	33.1	34.5333	35.3	26.6	33.5	31.8	21.255	14	3	2	265	30.9	5.26
KGT42216	pullulanase	57.7	63.4	54.5	58.5333	62.8	65.2	67.3	65.1	65.4	71	70.1	68.8333	3.77	3	6	1	713	81.5	6.07
KGT42217	2'-5' RNA ligase	199.9	214.4	212.6	208.967	202	200.1	165.6	189.233	192.1	175.1	169.4	178.867	10.43	15	2	2	181	21.4	6.28
KGT42218	dipeptidase PepV	8159.9	7916.5	8493.5	8189.97	11096.2	6808.5	8134.1	8679.6	8890.3	10121.4	9759	9590.23	408.259	73	119	30	468	51.2	5.02
KGT42219	hypothetical protein IY08_23825	206.3	181.5	183.7	190.5	176.8	148.1	207.3	177.4	166.8	186	157.8	170.2	5.922	15	1	1	73	8.5	9.91
KGT42220	pseudouridine synthase	1090.6	1098.3	1019.3	1069.4	1376.1	1148.6	1311	1278.57	1520.2	1538.6	1618.5	1559.1	88.953	52	18	12	242	27.5	5.03
KGT42221	cell division protein	184.7	193.5	193.1	190.433	172.9	230.3	195.9	199.7	184.8	139.4	176.3	166.833	3.45	1	1	1	550	60.4	9.82
KGT42222	hypothetical protein IY08_23840	740.1	800.5	686.8	742.467	870.5	722.8	868.6	820.633	856.6	841.8	920.6	873	73.308	27	15	9	423	46.2	8.18
KGT42225	hypothetical protein IY08_23855	2129.6	1960.7	2504.6	2198.3	1798.1	1422	1450.1	1556.73	1446.4	1805.2	1582.9	1611.5	45.795	34	14	6	143	16.1	5.29
KGT42227	Sporulation protein cse60	581.7	651.9	756	663.2	537.3	1074.6	1168.9	926.933	656.8	659.6	620.7	645.7	19.596	37	4	3	60	7	4.72
KGT42229	transcription factor YdeB	196.5	206.9	212.3	205.233	198.6	233.1	299.9	243.867	256	268.9	253.6	259.5	15.866	41	5	4	164	19	5.27
KGT42233	molybdenum cofactor biosynthesis protein MoaD	41.9	36.7	36	38.2	40.7	70.7	48.9	53.4333	50	47.2	50	49.0667	12.616	26	2	1	77	8.4	4.17
KGT42234	molybdopterin (MPT) converting factor, subunit 2	168.8	181.3	138.9	163	112.3	148.6	141.3	134.067	156.5	195.1	160.3	170.633	20.58	19	4	3	154	17.8	6.05
KGT42235	molybdopterin-guanine dinucleotide biosynthesis protein B	214.7	240.1	195.3	216.7	161.1	217.2	196.9	191.733	205.9	185.1	207.1	199.367	4.765	6	1	1	171	19.5	8.29
KGT42236	molybdopterin molybdenumtransferase	293.4	339.6	280.7	304.567	330.7	314.6	316.6	320.633	408.8	299.7	367.9	358.8	36.228	23	10	7	429	46.8	5.44
KGT42238	thiamine biosynthesis protein MoeB	98.2	99.9	83.3	93.8	161.2	94.2	132.5	129.3	151	232.6	207.8	197.133	16.598	13	6	3	337	37.9	6.99
KGT42239	molybdenum cofactor biosynthesis protein A	765.5	746.1	785.6	765.733	590.8	691.4	586.2	622.8	726.6	455	652	611.2	1.115	2	1	1	337	38.4	7.01
KGT42243	sulfurtransferase	2714.1	2747.4	2536.5	2666	4235.6	2834.4	3025.1	3365.03	3249.5	3478.8	3081.3	3269.87	83.827	85	30	8	101	11.6	4.77
KGT42245	homoserine acetyltransferase	599.4	622.4	694.2	638.667	474.7	765.7	739.5	659.967	573	590.2	498.5	553.9	52.927	25	12	8	374	42.5	6.02
KGT42250	Cof	1320.3	1339.4	1402.5	1354.07	1090.3	924.7	804.2	939.733	833.9	948.6	950.2	910.9	27.141	36	5	4	140	16	4.94
KGT42252	acetyltransferase	15.5	22.4	23.1	20.3333	20.4	24.4	19.4	21.4	22.3	17.4	30.5	23.4	12.428	29	2	2	142	16.2	7.97
KGT42253	leucyl-tRNA synthetase	7559.9	7619.3	7634.2	7604.47	6256.2	5510	5548.8	5771.67	5720.9	5003.4	5711	5478.43	438.402	73	133	43	802	91.3	5.03
KGT42256	potassium transporter	285	288.5	283.5	285.667	291.8	309.1	312	304.3	319.3	293	290.4	300.9	23.848	18	5	2	165	18.5	5.58
KGT42257	integrase	1776.8	1826.7	1661.7	1755.07	1247.7	2076	1712.9	1678.87	1950.9	1928.5	1850.9	1910.1	82.458	64	19	13	188	21.5	8.63
KGT42259	bacitracin ABC transporter ATP-binding protein	2089.7	2057.1	1972.1	2039.63	2836.2	2017	2218.7	2357.3	2526.7	2255.8	2358	2380.17	111.909	59	26	4	253	27.4	5.94
KGT42263	hypothetical protein IY08_24045	309.8	283.7	279.1	290.867	176.7	254.2	199.7	210.2	241.6	189.6	230.6	220.6	26.297	25	6	6	319	36.6	6.2
KGT42264	rRNA methyltransferase	45.7	52.9	46.3	48.3	64	48.8	43	51.9333	49.3	39.6	54.9	47.9333	5.202	8	1	1	190	21	5.58
KGT42266	ABC transporter permease	99.4	110.3	195.5	135.067	107.8	113.9	97.2	106.3	120.9	95.9	117.7	111.5	1.01	3	1	1	226	26.3	9.48
KGT42269	tetraprenyl-beta-curcumene synthase	1314.8	1406.1	1304.9	1341.93	1005.4	1513	1372.5	1296.97	1098.2	1103.8	1094.1	1098.7	63.782	36	17	9	354	41.2	6.13
KGT42271	transferase	990.6	932	1031.3	984.633	1282.1	997.4	1134.4	1137.97	1390.5	1554.7	1568.1	1504.43	50.636	33	11	5	170	18.8	6.93
KGT42274	molybdopterin-guanine dinucleotide biosynthesis protein A	172.7	175.4	158.4	168.833	155.1	165.3	151.4	157.267	212.9	174.1	166.3	184.433	28.577	26	5	4	200	22.5	5.4
KGT42275	molybdenum cofactor biosynthesis protein B	1964	1938.1	2004.4	1968.83	1738.3	2723.3	2367.1	2276.23	2700.7	3058.5	2480.3	2746.5	127.669	60	23	12	169	18.5	7.14
KGT42278	acetyltransferase	513.3	541.2	495.1	516.533	476.9	508.6	477.7	487.733	613	472.5	607.8	564.433	18.407	20	5	5	174	20.5	6.64
KGT42279	S-adenosylmethionine synthetase	7676	7264.2	8079.1	7673.1	9712.4	5748.8	7357.9	7606.37	6969.7	7017.8	7045.3	7010.93	211.576	60	80	18	399	43.3	5.31
KGT42280	phosphoenolpyruvate carboxykinase	7194.5	6982.1	6257.2	6811.27	5524.4	6018.9	4819.2	5454.17	5609.7	6376.9	6195.4	6060.67	218.452	58	59	23	528	57.9	5.4
KGT42284	heme biosynthesis protein HemY	873.2	899.6	834.7	869.167	1337	920.3	1013.4	1090.23	1225.9	839	1315.3	1126.73	50.611	50	14	5	107	12.2	5.06
KGT42286	hypothetical protein IY08_24160	386.8	421.8	411.2	406.6	407.9	446.3	450.3	434.833	458.3	411.1	447.6	439	43.338	29	12	7	306	34.8	5.4
KGT42289	alpha/beta hydrolase	380.5	421.6	493.6	431.9	328.3	866.2	697.2	630.567	444	396.4	417.9	419.433	44.027	28	8	6	269	30.1	6.96
KGT42292	hypothetical protein IY08_24190	26.5	25.4	31.4	27.7667	26	45.5	42.3	37.9333	28.8	21.5	21.4	23.9	8.279	17	1	1	98	11.8	4.61
KGT42293	hypothetical protein IY08_24195	1128.9	1300.4	1294.9	1241.4	1197.1	1391	1728.7	1438.93	940.3	766.2	864	856.833	60.424	38	13	10	335	37.1	7.46
KGT42298	HAD family hydrolase	206.7	256.7	233.5	232.3	243.8	250.2	236.9	243.633	297	307.4	314	306.133	16.82	14	4	3	223	26.1	5.9
KGT42300	7,8-dihydro-8-oxoguanine-triphosphatase	1995.2	2038.5	1912.5	1982.07	1962.8	1924.6	2074.7	1987.37	2133.1	2088	2094.4	2105.17	46.287	53	16	8	159	18.6	6.95
KGT42306	S-ribosylhomocysteinase	6306.9	6345.7	7117.5	6590.03	4688	5399.1	4901.7	4996.27	4955.5	4016.2	4575.8	4515.83	186.777	76	112	7	157	17.8	5.72
KGT42308	carbonic anhydrase	2978	2864.4	2859.9	2900.77	2840.1	3007.3	3043	2963.47	3701.2	2935.3	3649.9	3428.8	112.219	73	32	10	187	21	5.44
KGT42309	cytochrome D ubiquinol oxidase subunit I	223.1	293.9	273.9	263.633	167.3	457.5	360.8	328.533	630.4	874.5	575.3	693.4	28.396	12	6	4	449	50.9	9.22
KGT42313	membrane protein	158	138.2	141.5	145.9	117.5	204.2	178.1	166.6	178.2	206.7	173.1	186	24.21	12	3	2	290	31.3	9.11
KGT42314	lipoprotein	582.5	566.9	536.4	561.933	468.3	396.6	401.1	422	320.6	422.3	350.7	364.533	26.708	22	7	6	272	30	9.77
KGT42317	phage-shock protein	4206.3	3825.3	4125.7	4052.43	7224.2	4186.8	4622.2	5344.4	4568.6	5226.1	5291.8	5028.83	159.964	67	59	14	221	25.3	5.92
KGT42318	hypothetical protein IY08_24325	292.7	313.9	267.7	291.433	189.8	196.3	191.2	192.433	141.9	164.5	145.1	150.5	1.54	4	1	1	192	21	8.63
KGT42320	ferrous iron transporter B	370.1	359.1	349.3	359.5	270.2	415.6	368.3	351.367	378.6	317.5	344.4	346.833	76.458	22	16	10	662	73.1	7.18
KGT42321	iron transporter FeoA	726.7	702.4	839.7	756.267	820.7	1028.9	999.2	949.6	856.8	804.9	844.9	835.533	25.945	49	6	3	75	8.4	9.52
KGT42324	PhoB family transcriptional regulator	321.4	325.8	339.3	328.833	339.1	374.5	362.8	358.8	412.6	496.9	385.1	431.533	15.611	13	4	3	229	26.4	5.08
KGT42329	hypoxanthine phosphoribosyltransferase	1308.6	1228.2	1611.3	1382.7	988.7	970.2	974.1	977.667	1011.4	1000.4	1107.3	1039.7	84.366	75	14	9	175	19.8	5.07
KGT42330	bis(5'-nucleosyl)-tetraphosphatase	1085.7	1008.6	1093.2	1062.5	1610.3	835.8	974	1140.03	1062.8	1199.6	1069.3	1110.57	59.034	32	12	8	300	32.9	5.78
KGT42331	hypothetical protein IY08_24390	117.4	115.8	98.7	110.633	91	91.9	92.4	91.7667	102	104.9	102.3	103.067	32.22	46	4	4	169	20.2	5.1
KGT42332	hypothetical protein IY08_24395	186.3	204.8	181.1	190.733	209.8	210.1	228.7	216.2	258.7	183.3	245.8	229.267	32.793	34	9	6	223	26.4	4.39
KGT42334	lipoyl synthase	225.9	245.9	268.2	246.667	327.9	216.8	269.3	271.333	287.3	221	295.1	267.8	9.045	19	3	3	252	29.4	4.5
KGT42339	ABC transporter permease	167	161.6	174.3	167.633	106.9	150.9	114.7	124.167	119.3	81.7	86.8	95.9333	11.648	7	4	4	649	73.1	9.44
KGT42340	bacitracin ABC transporter ATP-binding protein	1682.5	1641.6	1633.6	1652.57	2079.8	1397.4	1719.1	1732.1	1793.6	1423.8	1780.1	1665.83	94.284	62	23	11	256	28.2	6.57
KGT42341	AraC family transcriptional regulator	416.5	410.9	455.3	427.567	371	369.3	398.2	379.5	329.4	397.5	348.4	358.433	36.28	21	8	5	290	33	5.43
KGT42345	transcriptional regulator	1387.4	1523.7	1458.4	1456.5	1369.7	1253.1	1439	1353.93	1293.7	1231	1296.7	1273.8	157.417	88	36	14	231	26.6	5.1
KGT42346	membrane protein	880.9	976.8	874.9	910.867	553.6	973	779.2	768.6	727.2	701.1	701.9	710.067	13.485	12	5	5	340	39.8	8.02
KGT42349	bacitracin ABC transporter ATP-binding protein	1368	1438.3	1461.8	1422.7	1412.1	1469.4	1802.8	1561.43	1554.8	1432.6	1490.9	1492.77	36.691	27	8	7	250	28	6.62
KGT42353	GntR family transcriptional regulator	51.3	56.8	46.1	51.4	50.6	62.7	46.2	53.1667	55.7	55.6	61.5	57.6	12.054	16	4	4	241	27.7	6.81
KGT42355	2-dehydro-3-deoxyphosphooctonate aldolase	1465.6	1404.6	1556.8	1475.67	2240	1348.8	1655.6	1748.13	1768.4	1760.1	1793.5	1774	58.605	55	17	10	251	27	5.71
KGT42356	L-seryl-tRNA selenium transferase	358.8	349.5	350.9	353.067	290.2	338	309.1	312.433	347.9	292.5	335.7	325.367	28.211	18	6	6	367	40.2	6.34
KGT42357	amidohydrolase	238.5	200.3	239.8	226.2	243.8	172.2	218.4	211.467	228	177.4	224.9	210.1	1.195	2	1	1	366	40.6	5.86
KGT42359	histidine kinase	168	177.9	180.5	175.467	169.3	173.2	194.3	178.933	168	180.9	172.6	173.833	12.823	6	2	2	368	42.2	5.4
KGT42360	DeoR faimly transcriptional regulator	715.8	762.2	735.5	737.833	818.9	821	860.6	833.5	782.5	716.6	776.5	758.533	43.499	54	10	9	232	26.5	6.04
KGT42361	N-acylamino acid racemase	400.2	397.3	416.4	404.633	394.6	437.7	434	422.1	449.6	490.6	475	471.733	24.989	14	5	4	368	41.5	5.12
KGT42363	O-succinylbenzoic acid--CoA ligase	269.7	290.2	267.9	275.933	265	275.2	262.5	267.567	325.6	467.9	323	372.167	10.272	7	4	2	494	54.9	5.25
KGT42364	dihydroxynaphthoic acid synthetase	4661.7	4697.5	4465.3	4608.17	3723.3	4032.9	3716.4	3824.2	4389.3	4106.6	4012.7	4169.53	138.795	56	52	11	272	29.6	5.68
KGT42365	esterase	113.7	120.6	97.6	110.633	69.8	114.4	97.5	93.9	87	81.8	88.7	85.8333	3.919	4	2	1	270	30.7	6.37
KGT42366	2-succinyl-5-enolpyruvyl-6-hydroxy-3-cyclohexene-1-carboxylate synthase	1211.8	1211.4	1167.4	1196.87	1103.2	1081.7	1088.7	1091.2	1228.5	1129.4	1177.9	1178.6	30.316	14	10	7	584	65	5.68
KGT42367	isochorismate synthase	562.3	382.1	369.1	437.833	533.9	363.1	375.8	424.267	743.1	542.4	560.8	615.433	49.03	34	12	11	464	51.8	5.38
KGT42369	hypothetical protein IY08_24595	274.4	264.4	334.5	291.1	156.9	220.6	249.2	208.9	136.3	138.4	146.7	140.467	32.599	33	5	5	243	28.1	4.41
KGT42370	cold-shock protein	10316	10181.9	9340.6	9946.17	16604	9886.1	9889.7	12126.6	10982	10854.5	9898	10578.2	78.14	89	428	4	66	7.2	4.65
KGT42371	hypothetical protein IY08_24605	7340.2	7920.6	6812.1	7357.63	5073.6	11211.8	7000.8	7762.07	8182.4	8866.9	7358	8135.77	200.91	71	62	14	260	27.9	5.25
KGT42375	maltodextrin phosphorylase	9207.2	9448.3	9448.5	9368	5891.3	9658.5	7932.4	7827.4	7743.9	5476.2	6301.9	6507.33	333.956	58	85	37	802	92.9	5.94
KGT42376	glycogen synthase	3863.2	4055.3	3921.5	3946.67	3072.3	3569.5	3427.3	3356.37	3260.7	2932.5	2844.9	3012.7	169.86	44	40	18	476	54.9	4.88
KGT42377	glycogen biosynthesis protein glgD	3359.1	3376	2765.2	3166.77	3289.3	3028.8	3447.2	3255.1	3786.3	3259.5	3263.4	3436.4	140.829	45	38	15	344	38.6	8.35
KGT42378	glucose-1-phosphate adenylyltransferase	6240.4	6421.3	6041.7	6234.47	6107.1	6152.2	6140.6	6133.3	6365.9	5352.9	5844	5854.27	330.213	73	90	23	376	42.1	4.75
KGT42379	glycogen branching protein	5809.3	6052.1	5630.1	5830.5	4803.9	6518.6	5674.7	5665.73	5393.5	4410.2	4972.9	4925.53	318.419	76	78	35	645	75.9	5.85
KGT42381	lactate dehydrogenase	5538.6	5737.9	5524.7	5600.4	4884.9	5107	5035.1	5009	5271.2	4201.7	4864.8	4779.23	260.18	82	81	13	314	34.6	5.19
KGT42386	RNA-binding protein Hfq	385.2	391.9	383.3	386.8	464.6	598.6	580	547.733	686.6	785.2	665.7	712.5	36.769	59	12	3	74	8.6	8.5
KGT42387	tRNA delta(2)-isopentenylpyrophosphate transferase	1302.4	1401.3	1257.3	1320.33	1227.8	1310.2	1392.5	1310.17	1436.6	1233.9	1390.4	1353.63	62.911	34	16	10	317	36.6	5.86
KGT42390	PTS fructose transporter subunit IIC	1480.8	1395.4	1383.5	1419.9	1807.6	1184	1310.1	1433.9	1878	1604.1	1715.7	1732.6	74.164	19	16	12	618	65.3	7.21
KGT42392	DeoR faimly transcriptional regulator	260.4	276.3	260.6	265.767	283.2	254.2	255.9	264.433	294.1	186.7	269.9	250.233	34.472	30	7	7	250	28.1	7.03
KGT42393	butanol dehydrogenase	2959.1	2957	2847.1	2921.07	1966.8	2017.8	2031.7	2005.43	1929.4	1813.9	1956	1899.77	112.97	55	35	19	387	42.7	5.69
KGT42397	GABA permease	777.7	700.5	877.1	785.1	625.8	814.6	695.5	711.967	541.7	571.8	538.5	550.667	6.029	3	4	2	464	50.3	9.63
KGT42398	chitinase	811.7	960.8	908.4	893.633	419.4	941.6	717.5	692.833	479.5	499.1	470.5	483.033	41.246	27	9	7	360	39.4	7.46
KGT42401	DNA-binding protein	1323.2	1301.3	1292.4	1305.63	2265.4	1518.4	1736.2	1840	2144.7	1753.9	2027.6	1975.4	77.823	66	35	3	90	9.7	9.13
KGT42403	ATPase P	6919.8	6548.5	7256.6	6908.3	7448.2	6289.2	7130.5	6955.97	9031.6	6958	8358.4	8116	244.949	45	57	31	806	86.7	6.58
KGT42404	copper resistance protein CopZ	2098.3	2178.8	2167.4	2148.17	3910.6	2669.7	3172.5	3250.93	3639.4	3466.2	3329.7	3478.43	64.602	100	142	4	68	7.3	4.13
KGT42405	transcriptional regulator	445.7	430.4	462.3	446.133	481.4	552.1	560.4	531.3	412.6	407.1	406.6	408.767	19.333	52	7	4	100	11.3	7.5
KGT42406	methionine ABC transporter substrate-binding protein	236.2	220.9	218.4	225.167	163.2	177	160.6	166.933	162.8	187.4	152.9	167.7	39.118	18	15	2	268	29.7	8.73
KGT42408	IroE protein	2355.7	2200.4	2845	2467.03	1935.7	2484.7	2324.5	2248.3	2073.9	1690.3	1785.3	1849.83	96.548	59	23	11	272	30.8	6.16
KGT42409	ABC transporter ATP-binding protein	1315.1	1182.8	1481.7	1326.53	1128	1458	1454.9	1346.97	1265.3	1396.7	1164.3	1275.43	68.56	49	18	11	273	30.7	5.85
KGT42412	iron-uptake system-binding protein	7377.4	6506.5	8562.2	7482.03	5747.6	5322.8	6026.9	5699.1	3696.1	5362.8	3450.2	4169.7	270.908	61	93	15	321	35.6	9.09
KGT42413	exodeoxyribonuclease III	282.9	285.7	273.6	280.733	202.1	277.2	268.7	249.333	239.5	167.5	208.6	205.2	14.228	13	3	3	252	29.7	5.26
KGT42417	peptidase T	6078.5	5979	6460.2	6172.57	7134.4	5712	6395.3	6413.9	6724.6	6395	7501.6	6873.73	220.644	65	77	18	410	45.9	4.82
KGT42419	hypothetical protein IY08_18895	489.7	479.3	423	464	367.7	563.1	461.8	464.2	365.2	463.7	367.6	398.833	20.24	25	5	3	105	11.6	5.4
KGT42420	phosphoglycerate mutase	523.6	516.4	513.8	517.933	457.2	504.1	474.7	478.667	548.7	498.3	566.9	537.967	22.162	21	5	3	191	22.6	5.36
KGT42421	2-hydroxy-6-oxo-6-phenylhexa-2,4-dienoate hydrolase	126.6	116.4	116.7	119.9	95.6	113.8	189	132.8	110.6	107.8	107.5	108.633	23.523	27	5	5	271	31.3	4.93
KGT42432	GntR family transcriptional regulator	408.9	406.6	448.9	421.467	493.1	538.3	550.8	527.4	588.3	544.8	536.8	556.633	43.508	16	8	6	477	53.6	6.48
KGT42433	hypothetical protein IY08_18965	74	81	79.2	78.0667	69.3	105	100.3	91.5333	81.3	95.6	79.4	85.4333	3.93	13	1	1	63	7	9.7
KGT42435	aryl-phospho-beta-D-glucosidase	865	881.9	980.7	909.2	531.7	1129.5	898	853.067	677.2	647.9	600.7	641.933	30.991	17	7	6	469	54.7	5.82
KGT42439	NAD(FAD)-utilizing dehydrogenase	27.7	26.9	25.3	26.6333	20.9	27.4	29	25.7667	19.9	21.2	26.1	22.4	2.12	2	1	1	445	50.1	6.21
KGT42441	GTP-binding protein	1018	1070.6	948.6	1012.4	734	1170.1	958.1	954.067	988.7	854.2	901.8	914.9	69.52	18	14	13	927	108.6	5.06
KGT42443	DNA mismatch repair protein MutL	175.3	145.6	136.3	152.4	153.8	188.2	192.3	178.1	194.6	159.1	195.7	183.133	59.472	23	10	9	647	74	5.5
KGT42444	DNA mismatch repair protein MutS	2685	2799.4	2698.8	2727.73	2592.3	2800.8	2779.1	2724.07	2981.8	2620.5	2845.7	2816	138.35	33	29	22	890	100.9	5.3
KGT42445	spore coat protein	2443.3	2889	2886.1	2739.47	3875.4	6334	6471.3	5560.23	4161.2	3267.2	3183.4	3537.27	94.578	65	67	9	180	20.3	4.48
KGT42446	master regulator for biofilm formation	4031.9	3525.6	4253.6	3937.03	5973.6	2423	2984.4	3793.67	3707.8	3853.1	4253.8	3938.23	145.893	77	36	13	143	15.8	5.24
KGT42447	dimethylallyladenosine tRNA methylthiotransferase	4541.7	4643.3	4292.6	4492.53	4666.9	4807.3	4945.9	4806.7	5201.3	4721.6	5133.8	5018.9	248.481	62	62	27	509	58.3	6.51
KGT42448	2-oxoacid ferredoxin oxidoreductase	3575.1	3328.2	3787	3563.43	2750.4	3061.3	2960.8	2924.17	2760.7	2668.6	2570	2666.43	181.127	72	58	13	288	31.4	6.13
KGT42449	2-oxoglutarate ferredoxin oxidoreductase subunit alpha	11291.9	10906.5	10812.4	11003.6	11506.3	9721.3	10249.9	10492.5	9772.7	8843.5	9893.1	9503.1	382.306	69	125	31	585	64.4	6.02
KGT42450	diguanylate cyclase	1087.7	1046.6	1137.3	1090.53	851.1	1286.9	1147	1095	886.1	803.9	830.8	840.267	40.966	35	8	8	307	35.1	5.94
KGT42451	stage V sporulation protein S	619.1	625.4	643	629.167	909.8	612.9	762.1	761.6	770.9	634.4	745.3	716.867	73.109	71	28	3	86	8.9	6.62
KGT42452	metallophosphoesterase	1520.8	1557.5	1491.7	1523.33	1516.9	1841	1906.2	1754.7	2017.1	2361.1	2141.3	2173.17	147.332	70	32	14	264	29.1	7.4
KGT42453	ribonuclease	11255.8	11299.4	9629.4	10728.2	10812.5	9361.7	10939.8	10371.3	11401.2	10927.8	11261.1	11196.7	221.112	53	74	29	521	58.8	5.55
KGT42454	topoisomerase I	43.7	52.8	40.7	45.7333	67.8	60.6	97.7	75.3667	131.4	159.9	142.1	144.467	1.256	4	1	1	207	24.7	9.55
KGT42455	damage-inducible protein CinA	1869.7	1839.2	1839.2	1849.37	1688.1	1688	1714.6	1696.9	2086.3	1769.1	1933	1929.47	179.546	62	36	20	412	45.5	5.53
KGT42457	transcriptional regulator	379.3	367.9	403.3	383.5	329	331.7	327.1	329.267	277.7	394.1	302.8	324.867	37.82	28	6	6	303	33.7	5.77
KGT42458	hypothetical protein IY08_19105	1288	1279.4	1243.7	1270.37	908.9	1272.5	1108.8	1096.73	1057.5	888.1	943.6	963.067	106.739	44	23	7	261	30.4	5.45
KGT42459	hypothetical protein IY08_19110	2021.1	2249.9	2131.3	2134.1	1484.3	2168.5	2208.8	1953.87	1748.5	1449.7	1673.7	1623.97	53.277	67	20	5	82	9.4	4.74
KGT42461	zinc protease	4040.8	4100.4	4624.6	4255.27	4720.2	3605.1	4032.1	4119.13	4147.9	2991.3	4128	3755.73	134.226	50	37	18	428	48.9	5.08
KGT42462	zinc protease	3594	3628.3	3711.6	3644.63	2235.1	3215.4	2686.6	2712.37	2996.6	2111.1	2630.6	2579.43	172.1	65	47	20	424	48.9	5.3
KGT42465	heme ABC transporter ATP-binding protein	1566.4	1544.7	1527	1546.03	1709.3	1567.7	1470.1	1582.37	1901.3	2040.6	2056.3	1999.4	128.893	47	24	19	510	56.2	6.62
KGT42466	CD4+ T-cell-stimulating antigen	14173	13901.4	13651.4	13908.6	22154.9	15200.2	16065.2	17806.8	22138.3	30540.5	26874.5	26517.8	374.756	70	156	34	361	39.1	8.47
KGT42467	GntR family transcriptional regulator	1394	1326.5	1309	1343.17	2156.2	1121.4	1541.2	1606.27	1856.7	1385.4	1881.6	1707.9	80.916	59	19	11	241	27.5	6.62
KGT42468	cell division protein FtsK	1047.1	1091.3	996.9	1045.1	1335.6	968.4	1099.4	1134.47	1285.4	1143.7	1306.3	1245.13	52.836	14	12	10	793	88.3	6.52
KGT42471	Zn-dependent hydrolase	7673.2	7759.5	7122.6	7518.43	5953.7	8953.5	7889.7	7598.97	7604.2	6894	7084.6	7194.27	296.084	63	68	31	556	60.9	5.8
KGT42472	dihydrodipicolinate synthase	3238.2	3374.8	3499.5	3370.83	3689.1	3495.5	3940.8	3708.47	4492.9	4394.5	4322.7	4403.37	277.884	96	60	18	292	31.2	5.22
KGT42473	aspartate kinase	6183.6	6252.6	6020	6152.07	6769.7	6012.9	6951.7	6578.1	7347.6	6462.5	7152.9	6987.67	275.009	72	73	20	410	44.2	6.1
KGT42474	aspartate-semialdehyde dehydrogenase	5283.4	4895.8	5443	5207.4	8317.3	4559	5354.3	6076.87	6743.3	6252	6912.2	6635.83	266.992	86	82	21	348	38	5.58
KGT42475	dipicolinate synthase subunit B	3262.1	3859	4086.4	3735.83	3083.8	3484.3	3913.2	3493.77	2933.9	2137.3	2505.4	2525.53	137.086	67	34	11	199	21.7	8.38
KGT42476	dipicolinate synthase subunit A	1342.2	1577	1625.8	1515	978.8	948.8	1187.8	1038.47	845.2	789.2	714.7	783.033	47.553	34	10	8	300	32.5	6.38
KGT42477	hypothetical protein IY08_19205	28.3	32.7	32.9	31.3	35.8	30.1	51.5	39.1333	35.4	35.8	31.5	34.2333	5.757	16	1	1	83	9.3	5.21
KGT42478	zinc protease	5412.3	5425.3	5613.2	5483.6	3581.3	5209.8	4774	4521.7	4047.7	4620.1	3982.4	4216.73	236.879	58	59	17	413	46.9	5.38
KGT42480	polynucleotide phosphorylase	13707.3	13121.9	13996.7	13608.6	19151.8	11730.5	13176.9	14686.4	15145.8	13018.6	15702.9	14622.4	500.02	64	164	38	712	78.2	5.17
KGT42481	30S ribosomal protein S15	4188.2	3931.5	4021.4	4047.03	3475.4	4927.1	3937.2	4113.23	3188.1	4534.7	3787.8	3836.87	45.745	49	41	4	89	10.6	10.64
KGT42482	riboflavin biosynthesis protein RibF	1668	1653.4	1547.2	1622.87	1671.8	1571.7	1508.6	1584.03	1828	1506.5	1744.7	1693.07	131.775	57	26	15	323	36.9	6.9
KGT42483	tRNA pseudouridine synthase B	921.9	901.1	860.1	894.367	1129.5	767.1	910	935.533	1057	880.3	1017.9	985.067	68.072	39	14	9	307	34.7	6.47
KGT42484	ribosome-binding factor A	1215.7	1142.8	1162.6	1173.7	1140.8	928.6	1003.6	1024.33	934.8	1043.6	997.9	992.1	46.477	45	12	6	118	13.5	9.2
KGT42486	translation initiation factor IF-2	15326.4	15233.6	14565.9	15042	16304.7	15899.4	18805.5	17003.2	19342.1	17799.2	18872.4	18671.2	604.388	65	217	39	686	75.7	5.12
KGT42487	50S ribosomal protein L7	455.5	479	467.6	467.367	499.1	466.2	508	491.1	446.9	466.7	481.8	465.133	31.262	51	7	5	103	11.6	10.05
KGT42488	RNA-binding protein	1337.5	1284.9	1393.7	1338.7	2183.4	1358.8	1757.3	1766.5	1740.1	1898.7	1826.4	1821.73	44.121	43	12	6	90	10.3	9.63
KGT42489	transcription elongation factor NusA	4214.4	4097.1	4250.8	4187.43	5387.6	4055.3	4610.4	4684.43	5137	4618.6	5224.1	4993.23	253.144	62	109	19	368	41.2	4.96
KGT42490	ribosome maturation protein RimP	1951.5	1843.8	1858.2	1884.5	2592	1512.2	1789.3	1964.5	2077.3	1736.7	2159.4	1991.13	61.59	81	22	9	156	17.7	4.79
KGT42491	DNA polymerase III PolC	3243.8	3330.4	3110.8	3228.33	3390.5	3424.7	3539.2	3451.47	3691.7	4734.5	3806.6	4077.6	163.824	29	42	33	1433	161.6	5.38
KGT42492	prolyl-tRNA synthetase	4417.6	4440.7	4098.5	4318.93	4632.4	3326.8	3709.5	3889.57	4025.1	4525.1	3887.1	4145.77	220.978	49	46	23	566	63	5.21
KGT42493	zinc metalloprotease	2715.2	2741.3	2642.7	2699.73	1668.7	3719.5	2444.5	2610.9	2097.5	1864.8	1938.3	1966.87	114.488	40	28	17	418	46.9	6.06
KGT42494	1-deoxy-D-xylulose 5-phosphate reductoisomerase	995.9	949.8	1076.2	1007.3	1059	970	1055.8	1028.27	1046.2	1033.7	1029.1	1036.33	91.072	45	17	13	380	42.3	6.01
KGT42497	ribosome recycling factor	9540.9	8489.9	9327.1	9119.3	11096.4	4808.2	5856.9	7253.83	4709.8	7886	6113.2	6236.33	87.59	62	62	13	185	20.6	5.9
KGT42498	uridylate kinase	2214.2	2273.6	2311.1	2266.3	2084.6	1863.8	1891.3	1946.57	2092.6	2435.1	2331.6	2286.43	121.452	71	36	11	240	25.9	5.53
KGT42499	elongation factor Ts	16694.3	15397.1	17258.1	16449.8	31625.3	14372.5	17383.2	21127	22832.7	22907.8	23570.1	23103.5	400.287	77	260	22	295	32.5	5.34
KGT42500	30S ribosomal protein S2	25386.8	26140.7	22081.6	24536.4	17554.5	20073.8	19613.2	19080.5	16070.2	16526.9	17005.4	16534.2	264.655	68	236	17	233	26.5	9.11
KGT42501	transcriptional repressor CodY	7031.1	6741.9	7166.4	6979.8	10360.7	6266.7	7788.7	8138.7	8425.7	8018.8	8750.7	8398.4	235.265	81	107	15	259	28.8	5.05
KGT42502	Clp protease ATPase	13255.4	12944.7	13913.6	13371.2	13743	11720.6	12718.7	12727.4	11692.5	9289.4	12130.8	11037.6	290.003	62	144	28	463	52.2	5.31
KGT42503	ATP-dependent protease subunit HslV	2693.2	2895.8	2768.6	2785.87	1875.5	3495.8	3125.5	2832.27	2929.2	2897.9	2590	2805.7	80.738	62	33	7	180	19.4	6.52
KGT42504	recombinase XerC	117.4	131.5	130.7	126.533	105.4	138.2	143.1	128.9	110.1	104	125.7	113.267	2.176	3	1	1	299	34.6	9.22
KGT42505	tRNA (uracil-5-)-methyltransferase	3702.3	3566.3	3632.6	3633.73	4266	3165.2	3307.6	3579.6	3174	3258.6	3330.1	3254.23	260.19	69	60	21	434	48	5.67
KGT42506	DNA topoisomerase I	5110.8	5456.3	4776.4	5114.5	4531.5	5351	5140	5007.5	5013.6	4621.2	4410.4	4681.73	219.262	50	57	26	692	79.1	8.27
KGT42508	succinyl-CoA synthetase subsunit alpha	9448.2	8887.5	9332.9	9222.87	17708.6	8813.2	11298.9	12606.9	14697.2	11771.5	13901.6	13456.8	297.303	76	187	15	300	31.2	5.38
KGT42509	succinyl-CoA synthetase subunit beta	17469.9	17039.3	17376.4	17295.2	18354.3	15429.1	16141.4	16641.6	19411.8	16746.9	18523.6	18227.4	390.651	87	208	32	386	41.6	5.12
KGT42511	GTPase	797.9	821.6	820.9	813.467	534.9	663.2	535.7	577.933	695.1	458.1	645.7	599.633	60.934	44	11	9	296	33.4	8.91
KGT42512	signal peptidase I	946.7	1012.3	1005.5	988.167	874.5	872.3	929	891.933	760.8	810.7	794.2	788.567	46.845	54	11	9	183	21.1	8.92
KGT42513	50S ribosomal protein L19	8527.8	9568.7	7176.6	8424.37	4714.5	9569.2	6681.2	6988.3	6604.5	6134.8	6411.5	6383.6	64.792	54	74	7	114	13.2	11.41
KGT42514	tRNA (guanine-N1)-methyltransferase	83.4	79.3	78.5	80.4	116.1	70.1	82.2	89.4667	90.8	88.6	90.9	90.1	5.097	7	2	2	244	27.9	5.82
KGT42515	16S rRNA processing protein RimM	483.1	508.2	485.2	492.167	732.7	535	562.6	610.1	578.4	619.6	629.6	609.2	45.134	63	12	6	171	19.4	5.26
KGT42517	30S ribosomal protein S16	8547.2	8223.3	7730	8166.83	14290.1	9202.7	10147.2	11213.3	11864.9	10798.4	12538	11733.8	74.969	49	135	5	90	10.1	10.14
KGT42518	signal recognition particle	7973.2	7544.7	7347.4	7621.77	7593.6	6262.3	6808.4	6888.1	7940.7	6819.3	8220.1	7660.03	221.343	65	72	29	449	49.5	9.2
KGT42519	hypothetical protein IY08_19415	2593.9	2579.9	2629.5	2601.1	2891.2	2713.6	2526.5	2710.43	3620.5	4312.2	3705.1	3879.27	76.406	81	27	8	110	13.3	4.77
KGT42520	cell division protein FtsY	4721.3	4725.6	4637.9	4694.93	6060.4	4433.7	5422.7	5305.6	6736.2	7098.9	7083.1	6972.73	131.24	48	40	15	329	36.4	5.1
KGT42521	chromosome segregation protein SMC	4636.1	4808	4185.8	4543.3	4709.6	4495.8	4913.5	4706.3	4479.7	4897.8	4455.7	4611.07	257.423	45	64	45	1189	135.9	5.34
KGT42522	ribonuclease III	2611.1	2693.3	2490.2	2598.2	1375.6	2062.6	1610.5	1682.9	1564.9	1528.9	1439	1510.93	96.27	51	24	11	245	28	6.43
KGT42523	acyl carrier protein	4310.5	4205.2	5201.6	4572.43	6824.9	6120.8	5987.4	6311.03	5585.4	3907.8	4962.9	4818.7	44.812	48	152	3	77	8.5	4.01
KGT42524	3-oxoacyl-ACP reductase	4110	3879.3	4180.2	4056.5	3436	2963.1	3191.3	3196.8	3301.2	2939.3	3094	3111.5	196.637	76	60	17	246	26.1	8.05
KGT42525	malonyl CoA-ACP transacylase	1832.5	1770.7	1908.5	1837.23	2243.9	1782	1972.3	1999.4	2137.2	2021.1	2219.5	2125.93	127.204	60	35	14	314	33.7	5.05
KGT42526	phosphate acyltransferase	1010.9	1024.6	1041.6	1025.7	1380.8	1012.2	1128.2	1173.73	1391.5	1430.8	1384.7	1402.33	62.419	41	18	12	330	35.4	6.19
KGT42527	fatty acid biosynthesis transcriptional regulator	974.5	1030.8	858.1	954.467	1235	1007.8	1206.2	1149.67	1206	1361.6	1300.9	1289.5	61.037	45	14	8	197	22.8	6.55
KGT42528	ATP-dependent DNA helicase	398.3	395.6	413.3	402.4	456	415.2	443	438.067	517	471	507	498.333	36.87	13	11	9	682	77.6	7.01
KGT42529	hypothetical protein IY08_19465	10031.5	9837.4	10219.4	10029.4	11794.8	8197.5	9867.6	9953.3	9670.2	9834.5	9956.5	9820.4	378.973	71	167	32	558	60.6	4.77
KGT42530	hypothetical protein IY08_19470	598.2	548.4	542.6	563.067	667.6	666.3	651.8	661.9	874.4	637.3	748	753.233	34.865	76	16	5	120	13.1	5.94
KGT42531	50S ribosomal protein L28	4151.4	4331.6	3496.8	3993.27	2390.6	2011.6	1958.5	2120.23	1730.8	2226.4	1820.4	1925.87	15.26	37	7	4	62	6.9	12.02
KGT42533	thiamine pyrophosphokinase	199.9	186.9	195.7	194.167	161.8	169.4	166.6	165.933	185.8	257.7	176.9	206.8	32.164	22	5	3	226	25.4	4.7
KGT42534	ribulose-phosphate 3-epimerase	1518.4	1459.8	1389.9	1456.03	1740.1	1607	1738.9	1695.33	1588.9	1726.6	1646	1653.83	23.708	17	9	4	214	23.2	5.69
KGT42535	GTPase RsgA	1310.3	1300.7	1281.3	1297.43	1736.4	1453	1553.7	1581.03	1786.6	1517.4	1723.7	1675.9	58.18	33	12	8	293	33.1	5.73
KGT42536	urocanate hydratase	9082.6	9309.2	8410.4	8934.07	6472.7	8802.2	7718.9	7664.6	7092.9	8288.1	7272.1	7551.03	340.876	59	89	27	552	60.8	5.25
KGT42537	histidine ammonia-lyase	3780.2	3966.7	3193.4	3646.77	2242.1	3585.5	2526.1	2784.57	2622.9	2675	2454.7	2584.2	156.913	35	37	13	505	55.3	5.87
KGT42538	anti-terminator HutP	666.9	696.5	659	674.133	1026.3	783.2	857.2	888.9	1340.6	1088.9	1157	1195.5	45.429	58	10	6	146	15.8	8.16
KGT42539	methyltransferase	107.3	76.4	77.1	86.9333	85	101.4	109.4	98.6	96.7	104.8	100.8	100.767	4.966	3	1	1	315	36.3	6.83
KGT42542	hypothetical protein IY08_18485	761.2	708.5	727.8	732.5	1088	616.3	690.7	798.333	933	759.5	964.7	885.733	36.195	43	7	5	98	11.8	4.94
KGT42543	hypothetical protein IY08_18490	19.5	18.2	17.6	18.4333	23.8	22.7	18.8	21.7667	19	15.9	23.9	19.6	9.858	16	3	2	143	16.9	9.04
KGT42544	membrane protein	173.9	173.1	177.4	174.8	75.6	134.5	69.3	93.1333	76.5	85.1	75.2	78.9333	5.258	7	1	1	168	19.2	9.82
KGT42547	hydrolase	190.4	174.5	188.5	184.467	190.5	164.3	147	167.267	225.6	207.4	212.1	215.033	22.516	10	3	2	381	41.7	6.33
KGT42548	bacitracin ABC transporter permease	283.7	293.3	294.8	290.6	159.1	171.7	149.3	160.033	147.8	148.7	149.1	148.533	2.016	2	1	1	314	35.8	9.29
KGT42555	DNA mismatch repair protein MutT	42.4	40.4	38.8	40.5333	37.6	49.3	48.6	45.1667	38.8	67.7	43.6	50.0333	4.638	7	1	1	137	15.9	4.56
KGT42560	chromosome segregation protein	418.7	412.5	416.8	416	580.2	368.2	439.6	462.667	568.6	814	603.4	662	18.1	10	4	4	339	40	6.21
KGT42562	multidrug ABC transporter ATP-binding protein	1162.8	1196.9	1054.7	1138.13	952.5	1116.4	1012.8	1027.23	1142.1	1027.6	1050	1073.23	63.147	23	14	10	587	67	8.41
KGT42563	ABC transporter ATP-binding protein	1186.7	1207.5	1117.6	1170.6	976.5	1218.9	1176.4	1123.93	1084.9	1131.7	1058.7	1091.77	69.169	22	17	10	583	64.9	7.62
KGT42565	1-phosphatidylinositol phosphodiesterase	83.2	78.7	82.3	81.4	74.3	95.3	100.9	90.1667	76.2	96.8	78.6	83.8667	2.35	9	1	1	146	17.5	8.81
KGT42566	transketolase	10588.2	10372.3	10334.2	10431.6	11309.1	7373.2	7741.1	8807.8	8121.5	9035.5	8529.6	8562.2	333.706	58	170	26	666	72.4	5.07
KGT42572	hypothetical protein IY08_18640	195.1	189.6	195.4	193.367	339.4	324.7	384	349.367	402.4	330.2	389.8	374.133	19.147	39	9	3	79	9.2	9.31
KGT42573	resolvase	212.8	227.3	203.9	214.667	209.3	227.7	240.8	225.933	226.2	336.5	217.3	260	3.868	7	2	2	218	25.3	7.68
KGT42574	LexA family transcriptional regulator	776	752.3	764.4	764.233	856.1	818.7	954.7	876.5	902.3	856.3	880	879.533	79.877	53	22	8	206	22.9	5.87
KGT42575	GNAT family acetyltraansferase	375.9	365.1	404.7	381.9	529.3	503.6	508.8	513.9	899.2	790.9	872.9	854.333	15.266	13	4	4	267	28.9	5.25
KGT42576	hypothetical protein IY08_18660	178.4	191	187.2	185.533	187.9	220	182.7	196.867	227	230.6	249.6	235.733	1.68	4	1	1	180	20.5	7.93
KGT42578	glutamine synthetase	9963.2	10247.4	10008.3	10073	7775.3	11083.4	8477.5	9112.07	6854.9	7012.3	7034.8	6967.33	320.661	67	183	18	444	50.1	5.19
KGT42579	transcriptional regulator	141.3	142	151.9	145.067	148.8	130	143.4	140.733	133.6	132.3	145.7	137.2	13.915	25	3	2	129	15.2	9.64
KGT42580	hypothetical protein IY08_18680	799.5	797.9	749.8	782.4	451.5	625.5	588.5	555.167	535.8	413.4	490.2	479.8	60.679	48	15	12	423	46.1	5.31
KGT42581	GTPase	76.2	95.5	86.5	86.0667	117.5	100.9	98.4	105.6	116.3	101.7	112.2	110.067	21.235	13	5	3	424	48.4	6.83
KGT42585	integrase	3130.1	3200	3026.6	3118.9	1967.6	3354.1	2596	2639.23	2570.5	2269.2	2246.3	2362	119.27	44	29	16	321	37.7	9.2
KGT42587	collagenase, partial	351.4	343	381.9	358.767	196.8	430.5	372	333.1	206.7	260.1	204.8	223.867	16.394	5	5	5	924	104.7	5.49
KGT42589	GCN5 family acetyltransferase	1467.2	1513.1	1373.9	1451.4	1206.4	1403.8	1326.4	1312.2	1478.4	1390.8	1466.5	1445.23	50.111	69	15	8	172	19.5	5.39
KGT42590	glyoxalase	6592.4	6707.5	6389.4	6563.1	9111.1	6774.6	8398.4	8094.7	8046.5	6909	7779.2	7578.23	161.869	55	77	14	302	33.8	5.12
KGT42591	vancomycin B-type resistance protein VanW	669.7	608.1	614.8	630.867	441.2	491.1	417.8	450.033	347.7	287.7	358.1	331.167	25.404	24	6	5	303	32.4	7.33
KGT42592	hypothetical protein IY08_17850	217.7	221.8	221.3	220.267	276.3	323.7	299.5	299.833	360.3	306.5	321.4	329.4	11.129	30	4	3	109	13.3	7.42
KGT42593	hypothetical protein IY08_17855	848.5	789.3	768.6	802.133	924.9	797.4	880.7	867.667	1077.9	977.1	1092.5	1049.17	39.627	31	10	9	363	42.3	4.79
KGT42594	hypothetical protein IY08_17860	427	425.2	483.8	445.333	437.5	580.2	549.2	522.3	536.3	552.1	539	542.467	40.62	37	8	4	115	13.7	4.88
KGT42596	cold-shock protein	27758.4	27002.3	25325.9	26695.5	48468.3	28352.1	30220.2	35680.2	31777.6	28855	29754.3	30129	111.646	89	776	6	66	7.4	4.83
KGT42598	flavodoxin	5945.5	6417.5	7534.8	6632.6	4185.1	6060.7	5781.9	5342.57	3955.9	3114.2	3520.3	3530.13	159.212	54	138	8	147	16.2	4.06
KGT42602	acetyltransferase	62.3	66.9	60	63.0667	33.1	59	44.5	45.5333	56.2	56.1	43.8	52.0333	18.455	22	5	3	185	20.6	5.08
KGT42603	reticulocyte-binding protein	127.6	124.2	120.6	124.133	63.9	121.2	88.3	91.1333	107.6	86.9	82.5	92.3333	14.495	2	4	2	2490	258.7	4.35
KGT42604	short-chain dehydrogenase	573	568.2	569.2	570.133	677.9	513.5	537.2	576.2	658.9	605.2	654	639.367	46.233	46	12	8	249	28	5.26
KGT42605	acetyltransferase	1225.9	1410.8	1087.5	1241.4	1134.4	1211.7	1136.3	1160.8	1744.3	1171.8	1727.2	1547.77	74.605	52	14	12	277	31.4	5.24
KGT42608	nucleoside hydrolase	382.2	438.1	544.2	454.833	298.4	806.6	616.7	573.9	442.1	412.5	383.5	412.7	37.193	24	6	5	310	34.4	8.37
KGT42611	betaine-aldehyde dehydrogenase	14354.9	13757.6	17495.2	15202.6	13058.1	12528	13093.2	12893.1	12261.6	10071.6	11467.4	11266.9	509.558	84	236	28	494	53.6	5.78
KGT42612	3-ketoacyl-ACP reductase	1677.9	1546.7	1773.4	1666	1475.9	1570.1	1519.4	1521.8	1683.5	1615.4	1596.2	1631.7	82.661	33	16	7	246	26.5	6.57
KGT42613	cytochrome C biosynthesis protein	162.8	156.9	181.9	167.2	122.6	148.6	170.7	147.3	136.6	151.1	129.5	139.067	3.97	22	1	1	49	5.6	8.57
KGT42614	squalene-hopene cyclase	335.3	382.9	391.7	369.967	321.4	497.4	416.4	411.733	296.9	326.3	286.7	303.3	13.705	8	8	4	617	70	8.03
KGT42620	ATP-binding protein	247.3	261.5	242.2	250.333	204.1	206.5	229.5	213.367	233	257.5	210.5	233.667	29.054	24	6	6	349	38.3	5.55
KGT42626	molybdenum cofactor biosynthesis protein A	44.1	48.3	43.6	45.3333	41.8	63.3	73.2	59.4333	59.1	105.7	69.3	78.0333	6.266	4	1	1	338	38.9	7.36
KGT42627	formate dehydrogenase	239.7	293.8	183.8	239.1	191.5	134.1	147.7	157.767	205	172.3	162.1	179.8	4.747	5	1	1	265	30	6.79
KGT42628	hypothetical protein IY08_18035	589.8	604.2	607.2	600.4	585.5	576.8	485.3	549.2	741.2	773	797.5	770.567	29.624	65	6	5	114	13	6.54
KGT42629	hypothetical protein IY08_18040	993.5	970.5	840.5	934.833	1884.5	979	1058.3	1307.27	1660.8	2672.3	1946.7	2093.27	25.917	40	6	5	160	17.6	5.02
KGT42630	oxidoreductase	2035.7	2105.9	1879.4	2007	2811.8	2344.4	2290.4	2482.2	2823.8	4196.4	3007.9	3342.7	196.59	36	48	22	979	108.8	5.52
KGT42636	phosphonate ABC transporter permease	1690.5	1756.6	2047.8	1831.63	1436.2	3044.6	3345.3	2608.7	1448.2	1343	1351.2	1380.8	116.587	23	24	21	1120	131.6	7.02
KGT42638	glyoxalase	991.1	1013.1	1123.3	1042.5	769.5	811.1	946.4	842.333	728	589.3	715.6	677.633	50.637	54	10	5	112	12.7	6.15
KGT42639	hypothetical protein IY08_18095	58.8	58.5	57.2	58.1667	39.3	51	51.8	47.3667	36.8	37.6	38	37.4667	19.415	31	3	3	111	12.9	4.53
KGT42641	methyltransferase	514.3	643.7	600.5	586.167	223.6	418.2	302.9	314.9	289.2	278.7	247	271.633	5.144	4	2	1	239	27.4	5.48
KGT42642	peptide ABC transporter substrate-binding protein	54516.1	54416.7	54922.6	54618.5	50384.9	53345.3	55586	53105.4	51785.7	62639.6	51001.4	55142.2	562.857	67	596	41	564	63.4	8.46
KGT42643	peptide ABC transporter substrate-binding protein	10866.3	11376.9	10761.9	11001.7	7557.5	11678.7	10578.9	9938.37	9550.3	10939.7	9691.9	10060.6	329.194	67	163	29	571	64.3	8.9
KGT42644	peptide ABC transporter substrate-binding protein	42898.8	45246.5	37623.3	41922.9	34857	40170.4	37162.8	37396.7	33964.5	52551.1	40111.9	42209.2	619.92	77	369	45	567	63.8	8.59
KGT42645	LytR family transcriptional regulator	98.7	98.7	89.3	95.5667	89.4	114.4	128.3	110.7	95.8	122.9	102.4	107.033	5.982	4	2	1	345	38.6	8.92
KGT42650	TetR family transcriptional regulator	94.2	99	95.6	96.2667	53.2	101.4	83.4	79.3333	79.9	77.6	69.2	75.5667	8.973	13	2	2	197	23.6	7.59
KGT42651	oxidoreductase	1059.6	1070.3	1094.3	1074.73	728.2	1022.2	909.9	886.767	876.9	756.7	755.5	796.367	39.526	31	8	7	343	38.5	6.21
KGT42652	DNA gyrase subunit A	5308.3	5477.9	4878.9	5221.7	5261.4	6414.5	6429.4	6035.1	6821.7	6154.2	6532.3	6502.73	243.151	42	56	31	807	91.5	6.65
KGT42653	DNA gyrase subunit B	3131.3	3121.4	2994.4	3082.37	3803.2	3149.5	3716.5	3556.4	3857.7	3611.4	3927.2	3798.77	156.511	44	38	24	654	72.9	6.13
KGT42655	CoA-binding protein	6659	6372.7	7091.2	6707.63	7794.5	5968.4	6380.9	6714.6	6507.1	6505	6554.1	6522.07	106.979	73	45	14	137	15.6	5.25
KGT42656	serine protease	1258.8	1106.8	1242	1202.53	1000.7	996.3	958.9	985.3	709.5	1194.4	793.7	899.2	117.374	43	18	13	413	43.9	5.92
KGT42657	PhoB family transcriptional regulator	2639.6	2620.2	2676.5	2645.43	3924.1	2759.3	3315.1	3332.83	3962.4	3887.7	4324.6	4058.23	135.962	66	31	14	225	25.7	5.17
KGT42659	ribonucleoside-triphosphate reductase	1164.7	1143.9	1148.3	1152.3	1415.5	1280.4	1198.2	1298.03	2581.3	2798.8	2968.6	2782.9	133.432	32	28	15	619	69.6	6.57
KGT42661	hypothetical protein IY08_18205	1465.1	1468.9	1373.9	1435.97	1420.2	1177.7	1321.3	1306.4	1261.2	1236.1	1250.3	1249.2	28.149	48	13	5	96	11	4.53
KGT42662	hypothetical protein IY08_18210	1491.9	1557.8	1452.3	1500.67	1222.8	1568	1527.7	1439.5	1550.8	1391.9	1518.1	1486.93	31.678	42	16	7	139	16.2	6.57
KGT42663	glycosyl hydrolase	3885.1	4872.7	4880.1	4545.97	3529.3	8761.4	6696	6328.9	4751.9	4638.1	4252.5	4547.5	200.087	65	55	23	430	48.1	9.28
KGT42664	small acid-soluble spore protein Tlp	496.1	480.6	471.2	482.633	312.1	401.9	326.2	346.733	369.7	361	344.5	358.4	19.25	55	5	4	65	7.4	4.63
KGT42667	DNA polymerase III subunit epsilon	916.5	953.9	866.1	912.167	689.8	1114.9	965.3	923.333	879	1101.6	937.8	972.8	51.672	33	11	9	315	36.2	6.65
KGT42668	thiol:disulfide interchange protein tlpA	731.9	721.5	860	771.133	787.2	742.9	881	803.7	806.5	865.8	810.6	827.633	42.095	37	12	6	191	21.4	8.46
KGT42670	aconitate hydratase	30214.6	29405.3	29204.4	29608.1	37184.7	26527.6	29516.6	31076.3	34688.5	35522	34962.9	35057.8	811.083	76	463	57	907	99	5.03
KGT42674	spore protein P	305.7	335.2	270.8	303.9	153.4	177.7	128.2	153.1	189.4	204.6	136.6	176.867	6.894	28	2	1	40	4.7	10.37
KGT42677	hypothetical protein IY08_18290	3485.8	3456.6	3625.5	3522.63	2088.6	3257.2	2348.5	2564.77	2590.7	2401.2	2385.2	2459.03	49.684	72	28	10	135	16	4.88
KGT42678	alanyl-tRNA synthetase	876.7	872.2	857.7	868.867	1059.2	729.1	777.6	855.3	1012.8	1240.9	1044.1	1099.27	41.723	16	11	7	411	46.3	5.6
KGT42679	DNA mismatch repair protein MutT	271	280.1	290.5	280.533	234.6	180	198.8	204.467	258	285.9	254.8	266.233	3.24	5	1	1	147	16.6	4.94
KGT42683	acetyl-CoA acetyltransferase	222.1	239.8	205.4	222.433	214	250.2	251.9	238.7	267.4	268	264.1	266.5	6.861	6	2	2	363	39.2	6.9
KGT42686	fatty-acid--CoA ligase	2022	1995.9	2066.7	2028.2	1855.9	2258.1	2369.3	2161.1	1963.9	1572.1	1648.6	1728.2	127.12	40	31	16	537	60.4	5.96
KGT42690	hypothetical protein IY08_18355	63.4	60.4	64.8	62.8667	66.6	71.1	83.6	73.7667	78.3	86.1	80.9	81.7667	14.867	73	3	2	67	7.6	8.76
KGT42692	hypothetical protein IY08_18365	881.7	846.5	863.4	863.867	1407	943.5	982	1110.83	1902.4	1555.1	2064.6	1840.7	16.232	43	19	5	70	7.9	9.41
KGT42693	hypothetical protein IY08_18370	503.4	487.9	469.4	486.9	1189.4	469.7	631.7	763.6	739.6	673.4	912.7	775.233	53.84	83	15	7	82	9.5	4.6
KGT42694	N-acetylmuramoyl-L-alanine amidase	179.3	209.8	199.3	196.133	167	275.1	283.6	241.9	221.7	235	201.9	219.533	24.858	31	6	3	150	17.2	7.59
KGT42695	serine/threonine protein phosphatase	790.1	764.1	801.4	785.2	494.8	649.1	682	608.633	523.7	587.9	519.3	543.633	16.044	14	4	4	273	31.3	6.44
KGT42697	glyoxalase	1662.1	1627.4	1429.1	1572.87	1736.5	1113.7	1344.3	1398.17	1334.3	1216.5	1232.7	1261.17	73.514	82	17	9	123	14.3	5.9
KGT42698	histidine kinase	734.7	740.8	737.5	737.667	636.2	771.7	692.4	700.1	861.6	643.6	799	768.067	41.513	19	9	9	510	58.6	6.18
KGT42699	carboxylesterase	695	728.5	726.5	716.667	715.2	629.7	688.2	677.7	694.2	762.3	644.6	700.367	67.46	65	13	8	202	22.5	5.78
KGT42700	ring-cleaving dioxygenase	1227.7	1362.3	1519.1	1369.7	923.3	1209.7	1151.9	1094.97	1059.7	900.9	996.6	985.733	67.703	33	16	9	312	35.4	5.2
KGT42704	oxidoreductase	2423.4	2574.1	2445.8	2481.1	1855.8	2556.8	2507.6	2306.73	2405	2074.5	2138.4	2205.97	183.634	62	46	13	375	41.3	5.47
KGT42706	formimidoylglutamase	495.6	480.2	446.6	474.133	550.9	402.8	492.8	482.167	533.1	519.7	533.9	528.9	53.473	26	9	7	323	35.6	5.64
KGT42707	imidazolonepropionase, partial	1595.1	1524.9	1540.8	1553.6	1856.9	1216.7	1346.4	1473.33	1516.3	1520.7	1511	1516	125.219	46	32	12	353	38.7	5.29
KGT42709	histidine kinase	8660.9	8276	8737.1	8558	5146.6	8756.7	6785.4	6896.23	6228.4	5545.3	5611.3	5795	242.778	77	75	22	371	43.9	5.85
KGT42713	hypothetical protein IY08_17750	279.2	272.6	260.2	270.667	409.4	560.4	292.3	420.7	274.2	412.6	357.4	348.067	17.666	8	5	2	124	13.9	9.54
KGT42721	collagen-binding protein	12676.2	12162.5	12933	12590.6	9378	17218.4	15018.4	13871.6	9042.6	13133.3	10550.3	10908.7	352.2	37	124	39	1093	120.6	6.77
KGT42725	hypothetical protein IY08_15995	52	46.9	50.9	49.9333	49.8	52.1	63.3	55.0667	56.9	50.3	45.4	50.8667	5.817	16	2	2	179	20.7	5.43
KGT42728	bacitracin ABC transporter ATP-binding protein	210.2	194.6	205.4	203.4	186.5	203.2	190.5	193.4	171	225.6	167.5	188.033	2.756	3	1	1	253	28.4	6.89
KGT42733	short-chain dehydrogenase	16.5	17.4	18.7	17.5333	16	27.8	23.1	22.3	17.3	20.9	18.9	19.0333	8.427	13	2	2	254	27.1	5.22
KGT42735	amidohydrolase	3005.9	2830.5	3367.1	3067.83	3700.2	3029.4	3887.8	3539.13	3265.4	2371.4	2767.4	2801.4	161.026	51	35	16	401	42.9	5.9
KGT42737	glyoxalase	916.6	934.2	1065.4	972.067	512.2	743.6	630.9	628.9	479.8	530.8	491.9	500.833	57.053	65	14	6	130	15	4.75
KGT42738	beta-lactamase	14.1	17.1	19.5	16.9	9.2	19.8	20.2	16.4	13.1	5.5	13.9	10.8333	11.148	6	3	3	691	75.7	8.54
KGT42739	monooxygenase	1412.3	1465.6	1655.6	1511.17	1242.1	1367.2	1310.4	1306.57	979.8	800.1	948.7	909.533	49.429	57	17	8	101	12	4.83
KGT42742	cytoplasmic protein	35.6	42.6	34.3	37.5	29	65.2	55.7	49.9667	30.3	35.2	30.4	31.9667	4.499	9	1	1	128	14.3	7.71
KGT42745	ErfK/YbiS/YcfS/YnhG family protein	554.3	578.3	564	565.533	491.1	380.4	381.5	417.667	414	422.1	494.9	443.667	31.838	12	6	5	481	53.8	8.91
KGT42754	NADPH--cytochrome P450 reductase	32.2	38.2	41.9	37.4333	40	40.7	37.7	39.4667	35.4	31.5	31.8	32.9	5.423	2	2	2	1065	120.7	5.9
KGT42757	cytochrome C biogenesis protein CcmE	947.6	949.5	932.6	943.233	681.9	764.6	690.7	712.4	609.6	640.1	634.5	628.067	33.92	17	8	6	331	35.5	5.54
KGT42759	RTCB protein	1919	1922.5	1992.5	1944.67	2331	3033.5	3097.3	2820.6	2505.3	2491.8	2384.7	2460.6	74.235	39	26	15	319	37	7.68
KGT42760	hypothetical protein IY08_16185	376.2	358.8	427.5	387.5	603.5	566.8	674.8	615.033	756.4	168.3	681.8	535.5	18.809	74	3	3	72	7.9	7.12
KGT42761	SAM-dependent methyltransferase	235.7	249.3	230.6	238.533	180.9	229.3	216.5	208.9	215.4	166.1	221.5	201	12.977	16	3	3	304	35	5.27
KGT42762	CRISPR-associated protein Cas2	455	461.4	446.9	454.433	389.7	564.6	515.7	490	501.4	421.4	457.5	460.1	41.754	53	12	8	196	22.7	7.3
KGT42764	hemin ABC transporter ATP-binding protein	133.2	134.1	131.6	132.967	138.6	157.1	159.6	151.767	240.9	273.9	254.1	256.3	28.013	39	7	6	223	24.8	8.98
KGT42766	ArsR family transcriptional regulator	29.9	30.2	27.6	29.2333	28.1	28.9	30.9	29.3	30.9	25	27.7	27.8667	14.658	13	3	2	207	23.9	6.8
KGT42768	hypothetical protein IY08_16225	2586.3	2520.5	2927.3	2678.03	3369.1	3046.4	3516.7	3310.73	3051.7	2965.1	3221.2	3079.33	83.236	59	22	8	156	18.3	5.82
KGT42770	heme response regulator HssR	505	512.1	520.1	512.4	528.3	528.7	571.6	542.867	636.3	606.6	664.3	635.733	21.251	28	6	5	225	26.2	6.01
KGT42771	MarR family transcriptional regulator	224.4	241	250.3	238.567	197.4	262	244.4	234.6	252.9	296.5	260.6	270	6.807	13	2	2	150	17.6	8.98
KGT42772	GNAT family acetyltransferase	582.5	592.5	613.2	596.067	424.5	549.2	576.5	516.733	490.9	479.9	474.5	481.767	28.076	27	5	4	172	20	5.53
KGT42773	protease	411.5	415.3	401.3	409.367	465.4	397.3	453.6	438.767	437	480.4	460.9	459.433	18.756	30	5	4	207	24.2	5.63
KGT42774	membrane protein YxkD	430.2	437.6	384.5	417.433	254.8	278.5	290	274.433	284.2	309.5	278.8	290.833	10.307	9	2	2	279	30.6	8.47
KGT42777	PbsX family transcriptional regulator	2018	2059.1	2786.5	2287.87	813.4	1374.7	1041	1076.37	897.8	889.5	868.5	885.267	90.673	76	19	7	136	15.4	4.77
KGT42778	hypothetical protein IY08_16280	1083	1050.8	1158.2	1097.33	623.7	952.1	894.3	823.367	746.5	697.5	684.6	709.533	44.926	41	8	6	169	19.8	4.89
KGT42779	hypothetical protein IY08_16285	5035.9	4998.2	5058.5	5030.87	5547.3	4514.5	5085.6	5049.13	4779.3	4023.4	4616.7	4473.13	283.689	73	99	23	415	47.9	4.97
KGT42780	3-phosphoglycerate dehydrogenase	7374.5	6854.6	7393.6	7207.57	5823.6	5148.2	5696.2	5556	5151.2	4285	4734.4	4723.53	242.579	75	74	23	390	43.2	6.34
KGT42781	MFS transporter	7809.2	7574.6	8421.1	7934.97	7537	7689.7	8291.3	7839.33	7541.4	6290.5	6739.2	6857.03	270.426	80	85	24	360	40.4	5.92
KGT42783	hypothetical protein IY08_16305	99.4	115.2	107.6	107.4	144.8	86.2	102.7	111.233	144.9	124.7	146.3	138.633	22.546	17	5	5	355	41	7.99
KGT42784	hypothetical protein IY08_16310	2798.4	2651.3	2510.9	2653.53	2292.2	2051.8	1772.1	2038.7	2018.8	2035	2099.2	2051	66.137	55	19	13	262	29.1	8.73
KGT42785	hypothetical protein IY08_16315	464.4	478.7	422.1	455.067	389.8	482	457.6	443.133	681.7	759.7	610.9	684.1	22.105	36	6	4	121	13.4	8.37
KGT42786	beta-lactam antibiotic acylase	1190	1190.6	1250.2	1210.27	1389.9	2171.4	1983.3	1848.2	1925.7	2100	1901.9	1975.87	71.442	18	17	14	796	90	6.57
KGT42790	membrane protein	2949.3	2809.1	2516.5	2758.3	2650.1	1870.6	1766.7	2095.8	1692.8	2183.5	1994.2	1956.83	60.888	33	14	9	318	36.6	8.22
KGT42791	hypothetical protein IY08_16345	128.1	114.7	131.1	124.633	98.6	114.2	88.2	100.333	114.1	111.5	108.6	111.4	5.645	9	1	1	109	12.3	8.97
KGT42794	cytoplasmic protein	1207.2	1193.9	1124.7	1175.27	1024.4	1232.5	1050	1102.3	1070	1175.5	1066.4	1103.97	24.32	33	5	5	162	19.9	4.84
KGT42795	DNA alkylation repair protein	457.4	447.5	438.4	447.767	413.5	409.6	386.6	403.233	426.1	339.8	403.2	389.7	23.457	20	6	5	235	26.5	6.57
KGT42797	SMI1/KNR4 family protein	211.4	222.4	272.8	235.533	143	178.8	145.3	155.7	174.8	173.4	195.8	181.333	1.368	6	1	1	142	16.8	4.53
KGT42798	hypothetical protein IY08_16380	35.7	37.1	43.3	38.7	47.3	68.7	66	60.6667	58.4	44.3	57.1	53.2667	14.13	43	3	3	129	15.1	4.51
KGT42801	membrane protein	786.8	802	771.8	786.867	545.8	972.6	730.2	749.533	788.6	1025.6	884.7	899.633	55.983	43	12	8	270	30.9	4.69
KGT42803	cytoplasmic protein	1011.8	969.4	1121.5	1034.23	1776.4	1110.1	1276.6	1387.7	1597.4	1715.2	1762.2	1691.6	70.91	68	23	8	205	22.9	4.35
KGT42806	morn repeat protein	665.3	661.8	734.4	687.167	842.8	768.3	794.9	802	978.9	943	966.1	962.667	39.301	31	12	5	152	17.5	4.5
KGT42811	hypothetical protein IY08_16455	73.8	73	74.3	73.7	124.3	89.9	112.9	109.033	133.1	102.6	131.8	122.5	5.348	8	2	1	118	13.7	4.81
KGT42812	hypothetical protein IY08_16460	351.2	372.8	321	348.333	395.4	282.1	320.1	332.533	410	445.3	459.1	438.133	10.56	22	2	2	110	12.8	4.61
KGT42813	hypothetical protein IY08_16465	40.3	42.7	53.7	45.5667	27.5	33	31.9	30.8	31.1	29	26.7	28.9333	14.285	49	3	3	84	9.6	8.15
KGT42815	SMI1 / KNR4 family protein	539.2	564.8	523.7	542.567	508.8	527.9	496.7	511.133	549.2	516.4	557.3	540.967	16.213	27	5	3	144	17	4.58
KGT42819	hypothetical protein IY08_16495	38.1	37.2	45	40.1	31	29.5	30.6	30.3667	33.4	27.9	35.8	32.3667	15.265	32	3	3	151	18	4.5
KGT42821	SMI1/KNR4 family protein	425.3	436.4	456.8	439.5	531	536.6	595.4	554.333	607.1	590.2	579.1	592.133	58.83	47	10	8	217	23.9	5.21
KGT42825	SMI1/KNR4 family protein	183.2	169.5	178	176.9	245.5	167.7	205.3	206.167	233.1	215.8	258.6	235.833	8.103	19	2	2	163	18.8	4.6
KGT42827	hypothetical protein IY08_16540	255.4	298.5	270.4	274.767	378.4	233.4	265.6	292.467	324.9	282.5	329	312.133	63.173	79	13	7	156	18	4.68
KGT42830	GNAT family acetyltransferase	1811.8	1730.5	1704.1	1748.8	1274.5	2072.8	1649.5	1665.6	1911.3	1666	1737.4	1771.57	27.285	54	9	9	163	19.9	4.63
KGT42831	ankyrin	2595.1	2659	2525.1	2593.07	3859.6	2592.2	3132.2	3194.67	3952.7	4090.2	4614.6	4219.17	105.986	51	37	9	169	19	5.14
KGT42832	membrane protein	2819.4	2611.1	2993.3	2807.93	3836.5	2806.5	2799.8	3147.6	2876.9	3119.1	3390.9	3128.97	103.092	38	26	17	557	61.1	7.87
KGT42833	MFS transporter	87.9	100.4	93.3	93.8667	73.3	64.6	68.1	68.6667	73.2	67.9	78.4	73.1667	1.72	6	1	1	108	12.2	4.74
KGT42834	hypothetical protein IY08_16585	3211.9	3066.4	3330	3202.77	2874.6	2998.2	3063.4	2978.73	3105.8	3399.2	3086	3197	111.152	49	27	14	239	27.7	5.02
KGT42835	hypothetical protein IY08_16590	670.6	671.7	679.1	673.8	1036.8	671.2	654.5	787.5	782.5	916.7	851	850.067	5.767	15	4	2	101	11.2	5.48
KGT42836	EsaC-like protein	1772.7	1627.7	1637.2	1679.2	2780.5	1478	1669.2	1975.9	1774.4	2369	1987.2	2043.53	65.245	61	15	10	140	16.2	5.69
KGT42839	hypothetical protein IY08_16610	1496.4	1483.3	1335.6	1438.43	2000.8	2121.5	2325.1	2149.13	1063.3	1399.3	1041	1167.87	22.995	50	8	3	66	7.7	7.97
KGT42842	3-oxoadipate enol-lactonase	1539.2	1602.2	1815.6	1652.33	1301.4	1679	1506.4	1495.6	1488.6	1179	1392	1353.2	68.958	39	18	9	300	34.3	5.4
KGT42843	MarR family transcriptional regulator	200.9	206.8	167.9	191.867	166.6	212.4	172.6	183.867	243.5	223	234	233.5	41.715	41	7	4	138	16.2	5.9
KGT42845	6-aminohexanoate hydrolase	832.3	882.3	864.8	859.8	1038.8	1136.6	1057.2	1077.53	1192.3	1349.3	1216.7	1252.77	43.652	24	11	10	419	47.4	5.91
KGT42847	short-chain fatty acid transporter	142.2	155.1	153.1	150.133	125.1	150.8	142.8	139.567	128.4	169.9	127.1	141.8	2.203	2	1	1	448	48.3	6.86
KGT42850	zinc finger SWIM domain-containing protein	213.1	179.1	267.6	219.933	242.9	271.7	296.7	270.433	243.6	150.6	255.1	216.433	24.985	26	3	3	129	14.9	4.98
KGT42852	hypothetical protein IY08_16675	160.4	169	154	161.133	110.3	115.8	140.9	122.333	91.3	73.4	83.7	82.8	10.216	22	2	1	63	7.4	4.88
KGT42855	cobalt ABC transporter ATP-binding protein	316	300.5	266.4	294.3	192.4	317.1	242.8	250.767	208.5	229.2	208.2	215.3	12.155	7	3	3	551	62.5	5.82
KGT42858	cell wall anchor protein	1182.8	1252	1136.3	1190.37	848.6	1249.9	1086.4	1061.63	895.8	1059.8	874.5	943.367	69.093	19	14	10	612	67.4	5.19
KGT42859	ribonuclease	1093.1	1064.9	1161.8	1106.6	1315.3	1150.6	1232.5	1232.8	1571.5	1498.2	1511.9	1527.2	90.873	70	24	8	159	17.6	5.63
KGT42860	membrane protein	182.1	178.1	183.3	181.167	139.9	252.9	227	206.6	173.7	175	158	168.9	25.678	9	4	3	476	51.4	9.11
KGT42865	regulatory protein	496.6	477.5	494.1	489.4	749.3	458	520.2	575.833	653.8	628.3	633	638.367	20.668	32	5	5	158	17.5	8.62
KGT42866	histidine--tRNA ligase	1202.7	1120.5	1217.6	1180.27	819	1331.6	1218.1	1122.9	826.6	709.1	714.5	750.067	72.153	39	15	12	425	47.9	5.12
KGT42868	hypothetical protein IY08_16755	116.4	117.5	173.6	135.833	101.4	153.1	190.1	148.2	100.7	102.1	87	96.6	3.77	4	1	1	199	21.6	8.22
KGT42870	NAD(P)H nitroreductase YfkO	4133.9	3963.5	4351.1	4149.5	3215.1	3545.1	3340.5	3366.9	3440.8	3033.1	3132.2	3202.03	75.334	47	21	12	227	26.5	5.4
KGT42872	pyruvate kinase	57.7	54.6	66.4	59.5667	49	67.9	64.4	60.4333	53.2	71.2	58.2	60.8667	5.574	4	1	1	352	39	5.41
KGT42875	lipoprotein	4462.2	3780.8	6623.6	4955.53	2257.3	2697.3	3325.4	2760	1700.3	1641	1554.9	1632.07	81.551	39	28	10	238	25.8	8.94
KGT42876	3-ketoacyl-ACP reductase	188.3	201.4	217.7	202.467	178.6	176.4	186	180.333	175.4	167.5	174.6	172.5	2.754	3	1	1	252	27.8	6.8
KGT42877	ABC transporter permease	126.4	137.5	129.2	131.033	150.6	136.3	114.7	133.867	145.5	104.7	136.9	129.033	1.073	1	1	1	552	62.5	9.47
KGT42878	ABC transporter	2065.6	2101.5	2043.9	2070.33	1933.2	2035.9	2117.3	2028.8	2329.5	2365.3	2308.2	2334.33	53.09	36	20	8	241	27.2	5.87
KGT42881	DNA-binding protein	104.6	92.6	102.4	99.8667	119.4	106.5	81.9	102.6	150.5	91.7	149.5	130.567	9.824	35	2	2	66	7.6	7.52
KGT42884	protein tyrosine phosphatase	1481.4	1501.4	1392.2	1458.33	1301	1369.4	1480.2	1383.53	1471.6	1504.9	1383.5	1453.33	68.258	37	22	11	340	38.6	4.86
KGT42886	acetyltransferase	184.7	182.8	193.5	187	209.2	224.9	208.7	214.267	233.1	138.6	220	197.233	8.061	13	3	3	240	28.1	4.68
KGT42887	hypothetical protein IY08_16850	57.4	61.8	56.5	58.5667	59.3	99.5	74.7	77.8333	69.2	48.5	66.7	61.4667	3.858	4	1	1	279	33.3	5.94
KGT42888	DNA mismatch repair protein MutT	1198.6	1283.1	1385.2	1288.97	1153.4	1319.7	1332.9	1268.67	1169.5	1180.5	1229.3	1193.1	66.42	66	16	7	148	17.2	4.81
KGT42889	tryptophan--tRNA ligase	1758	1763.6	1685.8	1735.8	2175.5	1647.6	1975.1	1932.73	1855.5	1499.7	1731.4	1695.53	84.103	33	21	10	332	37.6	6.27
KGT42893	acetyltransferase	1368.9	1372.7	1524.4	1422	1700	1850.1	1871.8	1807.3	1770.3	1421.1	1650.8	1614.07	69.739	62	18	7	153	17.4	7.33
KGT42898	lipoprotein	24.8	22.6	23.8	23.7333	20.4	28.8	21.9	23.7	22.9	24	28.2	25.0333	5.895	16	2	2	125	14.2	8.07
KGT42900	hypothetical protein IY08_16915	383.5	379.4	363.9	375.6	291.1	355.4	380.2	342.233	377.8	404.3	369	383.7	32.055	13	6	3	182	20.4	9.25
KGT42902	membrane protein	404.9	366.1	430.7	400.567	723.3	378.4	477.2	526.3	559.4	550.9	500.6	536.967	27.898	12	9	3	442	50.5	4.75
KGT42905	glucose-1-phosphate cytidylyltransferase	449.1	556.6	466.5	490.733	340.3	317.6	271.4	309.767	276.4	240.6	207.6	241.533	9.326	12	3	3	255	28.9	7.65
KGT42907	SAM-dependent methyltransferase	42.8	46.6	52.8	47.4	37.3	52.3	45.9	45.1667	48.1	38.7	38.8	41.8667	4.505	4	1	1	407	46.5	7.8
KGT42914	6-phosphogluconolactonase	3573.4	3414.7	4418.5	3802.2	4262.5	3272.7	3346.3	3627.17	3724.2	3274.5	3507.1	3501.93	129.99	51	36	16	355	39.1	5.27
KGT42917	transaldolase	27.9	32.7	34.4	31.6667	20.5	33.4	27.8	27.2333	28.2	16.4	32.5	25.7	33.052	27	5	3	222	24	5.47
KGT42918	6-phosphogluconate dehydrogenase	1190.2	1288.4	1221.6	1233.4	788.9	988.3	1032.9	936.7	713.8	714.3	711.1	713.067	52.344	25	13	6	297	32.7	5.24
KGT42919	transketolase	1251.4	1276.2	1437.4	1321.67	1614.1	1264.9	1457.3	1445.43	1223.4	1222.4	1157.7	1201.17	49.739	15	12	9	664	72.2	5.25
KGT42920	glucose-6-phosphate dehydrogenase	258.4	293	284.9	278.767	246.6	272.2	307.6	275.467	230.7	197.1	207.5	211.767	13.409	7	3	3	494	57.2	5.15
KGT42921	quinone oxidoreductase	1024.3	1365.1	1050	1146.47	1517.3	1148.4	1247.3	1304.33	1516.4	1298.6	1419.3	1411.43	72.853	46	16	11	331	35.6	7.05
KGT42925	nucleotidase	363.2	380.9	414.6	386.233	479.7	521.6	521.4	507.567	565.2	481	600.3	548.833	21.69	22	4	4	189	22.4	6.1
KGT42928	HxlR family transcriptional regulator	239.7	264.3	250.8	251.6	285.5	248.8	282.4	272.233	273.3	263.6	264.5	267.133	5.969	20	3	2	105	12.3	4.92
KGT42929	nitroreductase	2086.1	2239.3	2462.7	2262.7	1113.8	2157.6	1738.4	1669.93	1099.4	1260	1018.5	1125.97	94.626	65	22	14	199	22.7	5.44
KGT42930	hypothetical protein IY08_17080	131.7	142.3	190.5	154.833	106.5	164.8	173.5	148.267	104.4	63.1	103.1	90.2	32.198	39	10	4	158	18	6.2
KGT42935	ArsR family transcriptional regulator	738.9	675.4	803.4	739.233	1083.4	800	846.9	910.1	835.3	792.7	979.1	869.033	48.832	41	8	4	117	13.1	5.55
KGT42937	group-specific protein	50.1	50.3	50.2	50.2	61.5	62.5	69.2	64.4	72.9	50.7	71.9	65.1667	7.022	14	2	1	111	12.6	4.7
KGT42938	Rrf2 family transcriptional regulator	64.5	75.6	61.1	67.0667	51.6	67.9	78.1	65.8667	65.7	69.3	74.6	69.8667	2.379	7	1	1	137	15.4	7.5
KGT42941	GntR family transcriptional regulator	121.2	142.1	117.4	126.9	155.6	165.7	175	165.433	203.3	183.4	193.3	193.333	12.134	12	2	2	245	27.7	6.57
KGT42942	oxidoreductase	1264.1	1285.3	1190.9	1246.77	1442.1	1708.3	1548.9	1566.43	1817	3242.8	1904.4	2321.4	57.681	42	15	11	353	39.9	5.95
KGT42943	XoxI	267	268.3	248.5	261.267	247.3	217.3	250.4	238.333	215.6	292.6	245.3	251.167	4.958	9	1	1	138	15.5	4.51
KGT42944	collagenase	225.4	237.4	240.8	234.533	213.2	264.3	211.7	229.733	238.3	260.2	248.5	249	8.067	9	3	3	458	49.4	5.33
KGT42945	esterase	203.3	202.2	198.2	201.233	175.8	195.7	205.4	192.3	231.7	183.9	223.7	213.1	46.488	57	7	6	188	21.4	5.1
KGT42946	hypothetical protein IY08_17165	776.9	856.1	840.7	824.567	563.3	716.8	684.2	654.767	618.2	453.2	588.4	553.267	44.94	22	17	4	274	31.3	5.14
KGT42947	aminoglycoside phosphotransferase	364.2	419.3	358	380.5	320.6	349.3	347.4	339.1	369.3	373.7	373.5	372.167	14.748	11	3	3	282	32.9	5.54
KGT42948	SMS protein	1181.8	1126.2	1147.2	1151.73	877.1	861.9	832.8	857.267	1022.9	924.4	978.9	975.4	70.268	43	15	9	249	28.8	5.39
KGT42950	isomerase	598.7	602.7	660.7	620.7	496.1	380.8	420.2	432.367	378.4	594	415.4	462.6	38.334	33	8	7	299	32.9	4.81
KGT42951	short-chain dehydrogenase	1591	1558.2	1536.8	1562	1102.4	1696.6	1292.9	1363.97	1379.7	1339.5	1239.5	1319.57	55.496	50	13	10	234	26.1	6.61
KGT42952	GNAT family acetyltransferase	405.2	420.4	442.5	422.7	744.4	451.4	553.9	583.233	526.5	566.4	654.1	582.333	13.652	14	3	3	187	22.5	6.8
KGT42953	acetyltransferase	1778	1830.5	1658.3	1755.6	975.6	1832.7	1466.4	1424.9	1292.7	1227.9	1164	1228.2	79.351	61	15	11	182	21	8.06
KGT42955	NAD(P)H oxidoreductase	2014.4	2168.8	2514.8	2232.67	1343.1	1399.9	1371.2	1371.4	1338.5	1410.8	1367.4	1372.23	90.524	53	20	8	177	20.8	5
KGT42965	transcriptional regulator	1372.8	1434.7	1401.9	1403.13	1922.3	1378.9	1419.9	1573.7	2091.1	1957.1	2172.1	2073.43	67.79	75	17	10	159	17.9	4.78
KGT42969	cytoplasmic protein	806.8	774	937.5	839.433	869.1	469.6	556.7	631.8	626.4	561.5	722.8	636.9	40.585	41	9	3	113	13.2	5.6
KGT42970	PadR family transcriptional regulator	81.6	92.6	79	84.4	119.2	98.3	105	107.5	127.2	121.3	135.6	128.033	12.706	28	2	2	106	12.4	8.09
KGT42972	hydroxylamine reductase	583.8	633.4	571.8	596.333	550.4	602.6	616.2	589.733	942.8	719.8	956.2	872.933	65.629	27	13	7	428	47.2	5.39
KGT42974	hypothetical protein IY08_17325	479.8	485.2	505.7	490.233	451	504.7	457.6	471.1	562.1	643.6	483.9	563.2	13.207	20	3	2	93	11	9.28
KGT42977	hypothetical protein IY08_17340	123.7	116.1	134.9	124.9	135	119.4	150.9	135.1	139.8	208.4	138.8	162.333	24.503	40	4	2	82	9.6	5.4
KGT42984	N-acyl homoserine lactonase	1705.7	1631	1968.6	1768.43	2949.7	2315.2	2462.6	2575.83	2958.4	1887.6	2865	2570.33	54.535	33	14	8	250	28.1	4.94
KGT42985	D-alanine/D-serine/glycine permease	81	70.2	90.2	80.4667	58.7	46.6	58	54.4333	76.6	68.7	54.3	66.5333	1.765	2	1	1	463	50.3	9.45
KGT42990	short-chain dehydrogenase	1110.6	1111.7	1240.5	1154.27	930.1	1082.4	956.7	989.733	1061.5	712.7	1004	926.067	66.479	46	12	8	247	26.5	5.91
KGT42991	deacetylase	3808	3802.1	3806.7	3805.6	5424.8	3691.3	4295.8	4470.63	4876.7	4072.1	4807.4	4585.4	184.863	75	39	13	220	24.9	6.92
KGT42992	hypothetical protein IY08_17420	73.7	63.3	63.1	66.7	90.8	69.7	79.6	80.0333	68.3	64.9	81.1	71.4333	38.395	48	7	4	116	13.2	6.38
KGT42993	membrane protein	167.7	152.2	154.1	158	109.9	175.4	144.4	143.233	154.7	192.5	138.7	161.967	3.287	2	1	1	441	47.6	6.01
KGT42995	iron-hydroxamate ABC transporter substrate-binding protein	68.1	65.8	62.3	65.4	18.7	27.2	16.5	20.8	10.1	23	18.3	17.1333	34.176	21	6	4	302	34	8.47
KGT42999	hypothetical protein IY08_17460	75	76	68	73	42.2	66.4	60.2	56.2667	48.7	53.9	53.1	51.9	13.362	18	3	3	328	37.3	8.94
KGT43000	formate dehydrogenase	26.2	24.9	24.9	25.3333	14.1	17.6	19.3	17	19.1	12.6	21.5	17.7333	2.18	9	1	1	151	17.3	6.19
KGT43001	damage-inducible protein DinB	857.6	874.7	886.2	872.833	809.1	1208.3	983.4	1000.27	935.9	888.8	863.8	896.167	28.458	38	8	6	162	19.1	7.34
KGT43002	hypothetical protein IY08_17475	39.5	42	40	40.5	51.7	69.7	64.7	62.0333	62.1	68.8	56.5	62.4667	12.575	16	2	2	158	17.5	8.4
KGT43003	hypothetical protein IY08_17480	1322.4	1438.9	1228.1	1329.8	678.2	1616.3	1162.3	1152.27	873.7	1231	804.9	969.867	25.48	32	9	4	170	18.1	9.17
KGT43008	phosphoglycerate mutase	1079.7	1101.2	1015	1065.3	866	948.9	955	923.3	1101.5	923.6	948.5	991.2	108.692	58	24	11	236	26	5.17
KGT43010	mannonate oxidoreductase	49.2	50.8	47.7	49.2333	51.9	54.5	68.6	58.3333	75.4	55.8	76.3	69.1667	9.362	6	3	3	633	71.6	7.14
KGT43014	oligoendopeptidase F	3907	3999	4036.2	3980.73	3237.1	3477.5	3175.8	3296.8	2894.7	2986.9	2916	2932.53	204.434	51	50	26	595	68.6	5.64
KGT43023	glycerophosphodiester phosphodiesterase	7196	7114.1	7145.9	7152	2931.2	3619.5	1703.2	2751.3	3031.4	3012.1	2803.2	2948.9	144.096	55	45	17	314	35.9	8.48
KGT43024	FAD-binding monooxygenase	124.9	126.6	120.5	124	113.4	149.9	130.1	131.133	133.4	133.2	134.1	133.567	21.129	11	5	4	539	59.5	6.18
KGT43027	NADPH:quinone reductase	487.6	533.1	551.8	524.167	474.2	489.2	659.2	540.867	431.4	317.2	384.7	377.767	20.639	12	5	3	333	36.5	9.39
KGT43028	hypothetical protein IY08_17615	1829.4	1843.2	1760.2	1810.93	1884.7	1920.9	2059.8	1955.13	1958	1825.5	1893.2	1892.23	112.025	36	23	16	488	55.1	5.54
KGT43029	histidine kinase	18154.2	17369.5	19462	18328.6	10114.7	21536.6	15349.8	15667	12217	11341.9	10695.2	11418	317.417	78	194	24	364	43	6.54
KGT43031	transcriptional regulator	229.5	223	229	227.167	240.9	222	223.8	228.9	225.4	337.6	244	269	10.658	13	4	2	199	22.9	5.41
KGT43034	2-hydroxy-acid oxidase	4561.8	4520.5	4877.4	4653.23	4601.2	4483.5	4794.7	4626.47	4434.1	3614.4	3895.5	3981.33	205.767	52	52	21	463	50.9	6.11
KGT43036	alanine acetyltransferase	757.6	809.9	893.3	820.267	380.1	938.4	726.6	681.7	554.3	468.1	484.1	502.167	46.987	50	12	6	167	18.8	5.12
KGT43041	Zn-dependent hydrolase	2422.3	2500.5	2349.5	2424.1	2370.5	2433.2	2243.8	2349.17	3184.5	2531.4	3177.3	2964.4	86.09	29	19	14	478	54.1	6.27
KGT43042	pyridine nucleotide-disulfide oxidoreductase	2344.1	2389.6	2440.8	2391.5	2251.6	2676.1	2527.8	2485.17	3329.6	3666.4	3880.7	3625.57	94.986	43	24	16	399	45.3	8.53
KGT43043	hypothetical protein IY08_17700	27.8	31.5	28.2	29.1667	18.4	29	31.8	26.4	22.9	17.8	21.7	20.8	3.479	10	2	2	224	26.3	5.52
KGT43044	glucose-1-phosphate cytidylyltransferase	414	539.5	428.4	460.633	273.9	384	307.1	321.667	325.1	279.9	272.2	292.4	9.807	9	3	2	249	28.7	5.54
KGT43047	CDP-glucose 4,6-dehydratase	67	82.2	85.2	78.1333	66.9	90.2	70.3	75.8	74.5	78	67.4	73.3	3.152	5	2	2	362	41.5	7.43
KGT43053	stress protein	735.6	772.1	739.2	748.967	984.3	1082.7	972.8	1013.27	1284.3	2105.4	1600.5	1663.4	80.705	32	40	4	180	19.7	8.88
KGT43054	DSBA oxidoreductase	717.9	772.7	865.1	785.233	457.2	577	620	551.4	425.7	520.5	410.7	452.3	21.097	54	8	4	79	9.4	5.2
KGT43062	MerR family transcriptional regulator	104.5	112.9	112	109.8	161.9	96.8	111.9	123.533	146.2	111.1	137.7	131.667	14.028	15	2	2	184	20.4	5.9
KGT43065	hypothetical protein IY08_15880	1449	1432.1	1411.2	1430.77	1057.6	1220.4	1097.8	1125.27	830.3	1190	1006.4	1008.9	75.936	40	19	13	357	40.9	6
KGT43069	bacitracin ABC transporter ATP-binding protein	173.6	176.4	142.4	164.133	120.1	129.9	114.3	121.433	117.2	286.9	118.5	174.2	1.145	3	1	1	256	28.4	7.49
KGT43072	hypothetical protein IY08_15920	436	412.9	358.8	402.567	442.9	755.6	513.1	570.533	402.7	1570.9	576.5	850.033	20.508	36	5	4	161	17.6	7.12
KGT43078	arsenate reductase	72	72	71.7	71.9	183.2	86.7	151.9	140.6	160.3	68	115.6	114.633	2.502	7	2	1	134	15	5.11
KGT43080	hypothetical protein IY08_15780	173.8	186.6	180.5	180.3	197.2	200.2	240.5	212.633	249.8	231.9	264.9	248.867	3.534	10	2	2	145	16.7	4.89
KGT43083	squalene-hopene cyclase	1916.7	2017.2	2108.9	2014.27	1380.1	1850.6	1647.7	1626.13	1633.3	1527.9	1556.7	1572.63	121.942	83	31	9	169	19.1	6.19
KGT43086	ABC transporter	331.6	335.7	357.6	341.633	210	341.5	322.1	291.2	201.4	287.6	246.5	245.167	7.285	9	3	2	232	26.4	6.32
KGT43091	hypothetical protein IY08_15730	524.6	527.7	566.9	539.733	675.3	417.3	463.1	518.567	505.7	525.4	559.1	530.067	24.078	35	4	4	120	13.6	5.58
KGT43099	hemolysin BL-binding component precursor	210.3	243	191.1	214.8	198.8	235.1	277.3	237.067	205.3	252.8	205.7	221.267	36.438	13	6	5	466	52.3	6.39
KGT43100	hemolysin	1198.5	1236.1	1030	1154.87	856.7	1044.5	946.5	949.233	976.9	1482	1092.2	1183.7	46.074	21	10	7	375	41.7	5.81
KGT43101	hemolysin BL lytic component L1	143.7	158.8	136.1	146.2	119.5	152	150.6	140.7	153.3	163.7	164.3	160.433	14.806	14	4	4	406	43.8	6.07
KGT43102	hemolysin BL lytic component L2	137.9	134.4	143.4	138.567	141.3	180.7	177	166.333	174.2	240.1	184.2	199.5	6.901	6	3	3	439	49.3	5.36
KGT43110	transcriptional regulator	587.4	578.5	572.9	579.6	361	730.6	524.1	538.567	480.3	461.4	411.2	450.967	25.138	14	6	4	314	36.6	6
KGT43115	D-alanyl-D-alanine carboxypeptidase	163.9	171.7	160.8	165.467	106.9	108.9	99	104.933	111.4	105.6	112.2	109.733	7.094	9	5	3	385	41.5	8.85
KGT43116	erythromycin esterase	1040.2	838	874.1	917.433	794.5	768.8	740.9	768.067	1161.2	915.2	842.6	973	20.785	20	7	7	443	50.1	9.01
KGT43117	5'-nucleotidase	2285.2	2261.7	2155.1	2234	1481.4	2741.2	1625.4	1949.33	1219	1519.2	1274.2	1337.47	209.385	58	110	16	529	57.8	6.4
KGT43118	bromoperoxidase	6334	6124.8	6913.5	6457.43	4119.4	5277.9	4862.9	4753.4	4151.1	4518.4	5258	4642.5	190.508	73	90	16	278	30.9	5.12
KGT43119	hypothetical protein IY08_15570	5293.6	5718	4909	5306.87	4621.8	8979.7	6370.5	6657.33	6810.4	5595.4	6408.2	6271.33	185.141	93	96	15	214	23.4	5.24
KGT43120	hydrolase	9732.6	9687.2	10384.1	9934.63	5327.5	8344.9	6716.7	6796.37	5515.6	6092.6	5605	5737.73	248.691	70	112	11	214	23.8	5.57
KGT43121	hypothetical protein IY08_15585	1297.1	1310.5	1438.9	1348.83	1320	1183.8	1334.9	1279.57	1499.4	2616	1508.8	1874.73	29.857	29	8	6	197	22.7	8.13
KGT43122	amidohydrolase	6996.3	6894	7037.1	6975.8	3743	5395.8	4893.6	4677.47	4406	4342.6	4369.9	4372.83	365.273	72	99	34	611	68.1	5.91
KGT43128	ATP synthase F0F1 subunit alpha	151.1	244.4	141.7	179.067	267.8	185.1	375	275.967	296.4	214.6	227.6	246.2	11.174	6	2	2	341	39.1	5.24
KGT43130	general stress protein	52.4	46.7	53.9	51	69.8	50.5	51	57.1	51.7	61.4	57.5	56.8667	17.777	23	3	2	128	14.9	5.21
KGT43131	hydrolase	12975.8	13209.4	14794.4	13659.9	7685.9	17817.3	13284.8	12929.3	9267.2	11459.8	9497.1	10074.7	398.679	67	147	27	512	58	5.86
KGT43135	deoxyribodipyrimidine photolyase	378.2	431.2	356.9	388.767	296.6	367.6	310.5	324.9	358.2	348	322.8	343	7.088	5	3	3	476	55.7	8.56
KGT43137	transcriptional regulator	52.6	53.9	46.4	50.9667	58.9	36.4	47.6	47.6333	82.1	45.5	83.3	70.3	2.597	7	1	1	141	16.1	9.14
KGT43141	PadR family transcriptional regulator	209.1	198.1	197.1	201.433	135.9	245.6	227.1	202.867	225.3	254.4	194	224.567	14.113	6	2	2	193	22.9	7.43
KGT43143	FAD-dependent oxidoreductase	18.5	26	21.9	22.1333	21.3	29.9	27.7	26.3	31.3	9.8	22.2	21.1	3.427	4	1	1	405	46.6	5.66
KGT43147	autoinducer kinase	21.7	28.2	30	26.6333	16.8	22.3	17.8	18.9667	24.3	26	22	24.1	12.074	6	2	2	520	57.2	5.2
KGT43149	aldolase	2929.3	3297	3623	3283.1	2977.1	7219.2	6031.6	5409.3	3423.5	2761.8	2857.1	3014.13	219.271	72	55	14	260	28	5.3
KGT43150	DNA polymerase subunit beta	176.2	177.5	182.3	178.667	173.5	251.6	234.1	219.733	189.5	138.8	152.3	160.2	27.705	27	6	4	234	26.9	6.44
KGT43151	antibiotic biosynthesis monooxygenase	7839.8	7918.3	8705.3	8154.47	6582.8	9270	9291.7	8381.5	7086.9	6945.3	6798.3	6943.5	123.263	87	112	10	108	12.4	6.54
KGT43153	ArsR family transcriptional regulator	93.2	95.1	90.7	93	60.6	103.7	89.1	84.4667	65.2	71.8	70.6	69.2	4.669	5	2	2	347	41	6.4
KGT43154	hypothetical protein IY08_14810	24.8	21.8	29.5	25.3667	14.2	17.4	19.8	17.1333	13.8	12.6	17.7	14.7	8.674	18	1	1	163	18.9	5.15
KGT43156	gamma-glutamyl phosphate reductase	2694.8	2626.9	3071.3	2797.67	3074.9	3085.3	3455	3205.07	2966.1	2556.3	2773.1	2765.17	137.84	57	37	18	415	45.6	5.45
KGT43157	gamma-glutamyl kinase	604.3	588.8	652.3	615.133	483.6	833.5	721.9	679.667	680.8	635.5	647.8	654.7	85.358	29	16	8	367	39.3	6.55
KGT43159	hypothetical protein IY08_14835	285.4	309	277.4	290.6	351.9	319.4	286.4	319.233	343.4	304.8	369.2	339.133	29.91	21	10	10	546	62.2	5.17
KGT43160	IclR family transcriptional regulator	940.1	906.6	920.3	922.333	771.3	896.5	927.8	865.2	826.7	606.8	701	711.5	45.266	46	13	9	249	27.8	6.98
KGT43163	fatty acid desaturase	184.1	190.1	135.8	170	95	129.8	107.2	110.667	114.6	121.5	110.3	115.467	6.117	3	1	1	343	39.8	9.72
KGT43164	peptidase M6	120797	121535	129122	123818	75597.8	141438	127747	114928	84646.5	95784.7	86756	89062.4	783.001	64	1594	40	795	87.2	5.78
KGT43170	phosphoglycolate phosphatase	936.5	1015.9	841.6	931.333	822.4	856.9	830.5	836.6	1091.7	1126.3	1146	1121.33	31.319	32	10	7	192	22.5	5.44
KGT43171	uridine kinase	528.2	529.8	481.2	513.067	391.4	569.9	434.3	465.2	482.4	473.7	470.2	475.433	17.7	16	4	3	193	23.9	6.35
KGT43172	acetyltransferase	1203.1	1141.9	1083.6	1142.87	766.9	1133.7	910.6	937.067	1084.2	1077.9	979	1047.03	39.38	36	12	6	180	20.8	6.95
KGT43173	glyoxalase	586.1	741.2	717.2	681.5	221.7	543	383.8	382.833	230.7	266.3	254	250.333	26.541	39	7	4	127	14.6	4.7
KGT43177	magnesium chelatase	2960.6	2889.9	2970.4	2940.3	2620.3	2743.8	2848.3	2737.47	2849.7	2567.9	2565.9	2661.17	136.145	54	30	14	309	34.6	5.33
KGT43178	hypothetical protein IY08_14935	481.3	485.6	518.3	495.067	384.2	533.4	462	459.867	401.6	417.2	391.2	403.333	42.834	29	10	10	388	44.9	8.13
KGT43179	hypothetical protein IY08_14940	348.5	341.6	351.7	347.267	356.7	444.3	424.2	408.4	407.4	330.9	389.4	375.9	6.035	4	2	2	369	42.5	9.74
KGT43187	acetylornithine aminotransferase	24.3	29.6	26.4	26.7667	26.2	28.2	28.7	27.7	27	25.2	27.8	26.6667	1.73	4	1	1	405	45.4	5.31
KGT43188	catalase	391.8	402.9	463.5	419.4	321.8	631.2	599	517.333	404	385.7	345.8	378.5	49.529	29	12	10	459	52.6	6.55
KGT43191	adenine deaminase	3034	3137.7	2911.4	3027.7	2329.3	2842.9	2799.6	2657.27	2960.2	2747	2736.3	2814.5	125.854	41	34	20	584	66.9	6.06
KGT43192	D-alanyl-D-alanine carboxypeptidase	14.9	15.2	19.4	16.5	7.7	11.5	15.9	11.7	14.2	7.7	11.3	11.0667	3.646	6	1	1	388	41.8	8.6
KGT43194	hypothetical protein IY08_15025	183.3	176	187.8	182.367	140.3	138.1	139.7	139.367	146	110.8	161.6	139.467	5.457	5	1	1	246	29.3	8.66
KGT43195	hypothetical protein IY08_15030	151.7	152.9	162.7	155.767	145.4	170.2	204.3	173.3	171.6	444	157.8	257.8	15.327	10	3	3	369	42.3	9.01
KGT43196	ATPase AAA	1416.2	1441.5	1561.5	1473.07	1320.4	1440.6	1429.2	1396.73	1425.8	1078.1	1350.3	1284.73	121.286	59	21	13	310	34.6	5.72
KGT43198	hypothetical protein IY08_15045	106.6	116.9	90.3	104.6	89.9	90.5	78.3	86.2333	98	92.1	103.8	97.9667	20.412	24	3	3	165	19.1	4.53
KGT43200	hypothetical protein IY08_15055	333.1	331.4	327.7	330.733	212.9	325.2	263.1	267.067	285.4	228.5	241.3	251.733	19.21	23	5	5	243	29.2	6.71
KGT43202	hypothetical protein IY08_15065	487.1	500.8	565.4	517.767	414.7	451.4	423.3	429.8	522.3	425.3	547.2	498.267	41.355	33	8	5	144	17.2	4.34
KGT43205	monooxygenase	1008.4	1085.8	1155.9	1083.37	647.9	808.7	713.6	723.4	431.3	644.8	486.7	520.933	58.547	71	14	6	97	10.9	5.15
KGT43206	NAD(P)H nitroreductase	2073.3	2131.1	2473.8	2226.07	1505	1438.9	1383.2	1442.37	1254.9	1408.3	1308.8	1324	108.452	82	26	13	212	23.5	4.93
KGT43207	MarR family transcriptional regulator	887.9	910.5	961.7	920.033	693.2	683.5	580.5	652.4	565.6	652.3	610.4	609.433	44.103	61	10	7	142	16.3	5.6
KGT43209	hypothetical protein IY08_15105	618.1	618.1	612.8	616.333	541	533.9	489.8	521.567	557.8	517.8	541.6	539.067	24.683	18	5	3	214	24.6	5.77
KGT43210	DNA mismatch repair protein MutT	604	700.2	642.7	648.967	538.5	738.9	637.8	638.4	648.7	549.1	588.4	595.4	32.219	34	8	5	155	18.3	5.58
KGT43211	WGR domain family protein	78.9	86.5	71.4	78.9333	60.7	77	62	66.5667	66.9	81.4	64.5	70.9333	13.966	15	3	3	263	31.2	4.56
KGT43212	cell wall assembly protein	581	612.9	737.3	643.733	291	336	316.9	314.633	249.4	238.2	258.4	248.667	18.35	18	7	3	143	16.6	4.83
KGT43217	6-aminohexanoate hydrolase	96.4	95.7	101	97.7	52.8	97.8	75.8	75.4667	85.2	62.2	78.3	75.2333	2.28	3	1	1	315	35.8	5.43
KGT43219	cytosine deaminase	438.6	465.4	494.6	466.2	565.8	528.4	621.5	571.9	619.8	597.3	635.9	617.667	45.21	40	9	5	169	19.5	8.7
KGT43220	acetyltransferase	367.7	423.3	396.5	395.833	319.9	358	380.4	352.767	310.5	370.7	282.8	321.333	5.664	11	3	2	156	18	7.59
KGT43225	hypothetical protein IY08_15190	231.7	239.2	234.4	235.1	205.3	260.2	257.7	241.067	280.4	272.4	269.5	274.1	24.305	34	5	3	146	16.3	8.35
KGT43227	membrane protein	1286.8	1329.9	1329.6	1315.43	776.4	1270.2	1043.3	1029.97	1185.6	963.2	1137.7	1095.5	61.81	46	16	8	274	31.9	4.88
KGT43228	hypothetical protein IY08_15205	582.7	588.4	550.7	573.933	472.6	689.7	592.5	584.933	568.8	525.8	548	547.533	50.242	49	10	6	153	18.4	4.81
KGT43229	uridine kinase	358.8	330.1	400.6	363.167	448.8	371.1	424.2	414.7	390	364.3	391.9	382.067	21.978	21	4	4	222	25.6	8.48
KGT43230	serine/threonine protein phosphatase	277.6	282.1	280.4	280.033	248.5	271.6	258.6	259.567	288.2	247.5	295.1	276.933	83.585	75	16	12	247	28.4	5.15
KGT43231	aminoglycoside phosphotransferase	79.1	96.4	82.8	86.1	53.3	86.3	68.1	69.2333	71.8	69.6	58.8	66.7333	5.273	6	2	2	308	36.6	6.48
KGT43232	hypothetical protein IY08_15225	527.6	534.4	583.3	548.433	382.4	348	380.6	370.333	345.5	273	333.9	317.467	50.583	29	11	7	265	30.7	5.91
KGT43234	acetyltransferase	2368.3	2374	2404.3	2382.2	2331.5	2665.8	2883	2626.77	2708.6	2706.2	2656.4	2690.4	149.995	88	37	11	149	17.2	5
KGT43235	gamma-aminobutyrate permease	42.5	40.9	62.8	48.7333	30.6	41.2	37.4	36.4	29.3	21.3	18	22.8667	5.714	2	1	1	488	52.8	9.11
KGT43236	Fe-S cluster assembly protein HesB	289.4	308.7	350	316.033	574	290.4	423.4	429.267	462.7	469.3	501.1	477.7	3.41	28	3	2	101	11.5	4.94
KGT43237	DNA alkylation repair protein	152.1	170.3	167.4	163.267	135.8	216.7	173.4	175.3	192.2	135.4	163.9	163.833	28.175	21	4	4	256	30	7.97
KGT43238	hypothetical protein IY08_15255	23.7	23.7	20.7	22.7	12	21.8	17.2	17	15.7	19.4	19.7	18.2667	3.548	6	1	1	326	38.5	6.23
KGT43241	DNA mismatch repair protein MutT	1086.7	1065.7	1025.2	1059.2	913.3	759.5	746.9	806.567	822.1	657.8	860.5	780.133	17.856	37	7	7	174	20	5.06
KGT43244	penicillin-binding protein	109.2	133.1	105.6	115.967	50	65.9	54.7	56.8667	40.7	52.3	44.3	45.7667	7.456	4	3	2	717	81.3	8.47
KGT43245	NAD-dependent deacetylase	324.4	321	330.1	325.167	365.1	349.4	370.5	361.667	388.8	365.4	398.6	384.267	59.736	43	11	8	242	27.6	6.73
KGT43246	pyrrolidone-carboxylate peptidase	1169.7	1268.3	1073.3	1170.43	915.5	921.1	905.2	913.933	924.3	620.3	819.3	787.967	43.566	62	10	7	215	23.6	5.41
KGT43249	LamB/YcsF family protein	358.1	341.4	393.7	364.4	254.6	261.6	266.9	261.033	273.3	379.5	241.5	298.1	50.191	39	7	6	253	27.6	5.44
KGT43250	KipI antagonist	568.5	628.4	489.5	562.133	323.3	574.5	489	462.267	386.6	412.4	348.6	382.533	27.419	18	6	5	331	37.3	7.81
KGT43252	IclR family transcriptional regulator	723.3	782.7	624.6	710.2	575.7	768.6	738.1	694.133	698	555.6	625.5	626.367	51.252	28	12	6	250	28.3	5.54
KGT43253	signal peptidase I	2273.6	2253.2	2296.1	2274.3	1545.2	1521.2	1226.6	1431	992.4	1228.2	1045	1088.53	49.001	39	13	7	183	20.6	8.72
KGT43254	copper homeostasis protein	1146.5	1159.6	1194.1	1166.73	1663.2	1221.5	1384.9	1423.2	1642	1396.6	1629.2	1555.93	150.209	72	33	11	225	24.6	5.24
KGT43257	acyl-CoA dehydrogenase	807.5	806.3	807.4	807.067	512.7	784.5	675.7	657.633	642.9	505.1	590.9	579.633	39.628	24	7	6	382	42.7	5.91
KGT43259	GNAT family acetyltransferase	462.4	453	465.9	460.433	347.2	573.7	500.4	473.767	470.7	492.6	442.7	468.667	40.441	37	9	6	195	22.7	8.78
KGT43261	acetyltransferase	312.6	330.5	325.2	322.767	237.2	341	307.9	295.367	274.6	267.7	288.2	276.833	14.296	14	4	4	292	33.1	5.34
KGT43262	acetyltransferase	183.4	197.7	205.2	195.433	168.9	201.6	259.9	210.133	184.4	172	166.9	174.433	16.297	43	7	5	171	20.4	5.49
KGT43264	hypothetical protein IY08_15400	264.4	260.9	236.5	253.933	215.1	352.9	290.7	286.233	299	226.8	263.2	263	18.145	48	5	4	144	17	5.54
KGT43265	acetyltransferase	776.1	806.6	857.4	813.367	456.6	817.8	673.3	649.233	588.7	526.9	528.2	547.933	33.332	44	8	6	168	19.3	6.37
KGT43270	peptide ABC transporter substrate-binding protein	430.4	436	466.9	444.433	296.1	343.9	339.5	326.5	295.5	243.4	287.2	275.367	22.983	48	5	3	106	11.5	6.15
KGT43272	hypothetical protein IY08_13835	522.1	546.8	476.4	515.1	538.7	505.9	534.7	526.433	595.2	565.4	616.1	592.233	57.487	76	12	8	144	16.6	5.81
KGT43273	chitin-binding protein	146.6	126.9	119	130.833	240.4	99.6	184.7	174.9	243.3	137	174.7	185	1.365	3	1	1	455	49.7	6.92
KGT43274	glycosyl transferase family 1	96.4	89.5	106	97.3	75.7	70.9	76.8	74.4667	71.7	70.1	72.6	71.4667	10.923	6	2	2	397	44.5	5.25
KGT43277	aminoglycoside phosphotransferase	45.4	50.4	45	46.9333	27.8	59.8	33.4	40.3333	44.5	35.5	43.1	41.0333	29.908	23	7	6	309	36.8	6.47
KGT43279	ubiquinone biosynthesis methyltransferase UbiE	104.3	90.5	106.6	100.467	107.1	107.9	98.5	104.5	129.7	117.9	120.6	122.733	20.714	20	4	3	235	27.5	5.26
KGT43280	cytoplasmic protein	155.6	162.7	162.6	160.3	217.3	117.4	159.5	164.733	127.4	180.9	150.8	153.033	10.522	28	3	3	117	13.7	7.4
KGT43282	acetyltransferase	130.2	129.9	136.9	132.333	111.9	148.2	131.3	130.467	124	113.3	131.8	123.033	9.806	20	2	2	138	16.3	7.02
KGT43284	membrane protein	81.2	77.1	73	77.1	91.4	80.7	91.1	87.7333	101.4	73.5	93.8	89.5667	7.776	13	2	2	258	29.3	5.73
KGT43285	phosphinothricin acetyltransferase	61.2	59.3	57.3	59.2667	54.5	49.5	59.6	54.5333	66.6	54.5	68.8	63.3	8.973	9	1	1	170	19.7	6.8
KGT43287	PadR family transcriptional regulator	51.4	55.7	56.1	54.4	53.1	68.1	82.7	67.9667	53.9	61.8	59.6	58.4333	4.124	11	1	1	114	13.5	5.27
KGT43289	helicase UvrD	895.1	913.1	837.1	881.767	804.4	1025.1	931.2	920.233	885	804.1	901.7	863.6	74.641	25	18	16	691	80	5.52
KGT43291	ATP-dependent DNA helicase	1404.4	1477.5	1427	1436.3	1289.3	1596.7	1388.5	1424.83	1542	1600.3	1525.1	1555.8	89.96	23	18	13	705	80.4	5.55
KGT43293	acetylglutamate kinase	941.8	1145.4	1096.5	1061.23	1147.4	1255.2	1362.8	1255.13	901.3	892.1	881.8	891.733	23.569	19	5	4	207	23.9	7.05
KGT43299	inorganic pyrophosphatase	8330.2	7672.8	8785.7	8262.9	9778.6	6406.6	7314.5	7833.23	7510.9	7811.4	7893.2	7738.5	337.322	84	114	22	309	33.7	4.75
KGT43300	chitin-binding protein	75.4	94.3	107.3	92.3333	71.8	135.8	116.4	108	80.4	77.7	78.1	78.7333	20.819	19	6	3	221	24.1	9.2
KGT43301	GCN5 family acetyltransferase	511.9	534.6	533.1	526.533	458.9	534.2	508.5	500.533	582.4	532.2	542.6	552.4	21.46	26	4	4	167	18.9	8.53
KGT43302	phosphohydrolase	283.3	261.1	304.5	282.967	272.7	332.8	299.2	301.567	288	261.7	270.6	273.433	29.693	36	6	5	213	24.5	6.13
KGT43310	histidine kinase	249.8	250.2	245.9	248.633	243.4	279.2	244.2	255.6	238.5	257.7	245.8	247.333	18.252	10	4	4	553	63.4	5.36
KGT43315	hypothetical protein IY08_14070	101	108.9	106.6	105.5	147.4	138.5	131.3	139.067	133.1	103.6	139.8	125.5	25.517	40	5	3	102	11.7	4.21
KGT43316	hypothetical protein IY08_14075	119	121.5	120.6	120.367	73.2	99.2	68.7	80.3667	82.3	101.8	63.4	82.5	2.363	6	1	1	149	16	10.3
KGT43317	hypothetical protein IY08_14080	236.1	224	230	230.033	227.2	251.1	294	257.433	334.5	404.1	338	358.867	9.449	10	2	2	254	28.7	6.42
KGT43318	acetyltransferase	45.7	54.4	52	50.7	35.4	56.4	42.3	44.7	43.7	49.4	43.2	45.4333	8.324	9	1	1	166	20	8.43
KGT43319	metal-dependent phosphohydrolase	32.1	45.9	36.6	38.2	29.2	35.7	28.3	31.0667	42	24.9	33.3	33.4	10.823	12	4	4	371	43	5.17
KGT43323	acetyltransferase	264.5	285.6	304	284.7	225.7	286.3	254.7	255.567	285.5	236.3	246.8	256.2	8.499	14	2	2	175	20.5	6.8
KGT43324	peptide ABC transporter substrate-binding protein	6925.4	7104.6	6556.8	6862.27	6507.9	5875.8	5559.1	5980.93	5562.6	6343.7	5705.5	5870.6	240.64	57	58	31	540	62	8.44
KGT43325	peptidase P60	4384.2	4439.9	4332.6	4385.57	3094.6	4214.8	3916.7	3742.03	3459.6	4109.3	3571.2	3713.37	209.876	69	74	20	333	37.2	7.62
KGT43326	mandelate racemase	2002	1976	1551.8	1843.27	1532.7	2199	1777.2	1836.3	1677.2	1615.5	1655.5	1649.4	95.116	43	24	12	353	39	7.01
KGT43330	AraC family transcriptional regulator	91.8	85.6	97.3	91.5667	72.5	85.9	95.5	84.6333	107.1	80.3	95.6	94.3333	11.76	20	2	2	198	22.1	5.25
KGT43331	ankyrin	831.4	801.5	836.2	823.033	992.8	818.7	860.9	890.8	1148.1	961.2	1246.4	1118.57	26.872	31	6	4	163	17.9	6.19
KGT43334	shikimate kinase	412.3	411.6	429.7	417.867	434.8	541.7	443.7	473.4	563.4	424	528.7	505.367	14.412	16	4	3	186	21.8	6.23
KGT43335	methyltransferase	1139.1	1134.1	1180.3	1151.17	978.4	1387	1198.5	1187.97	1318.8	1110.3	1219.8	1216.3	40.47	32	11	7	253	29.1	5.53
KGT43336	x-prolyl-dipeptidyl aminopeptidase	8643.7	8741.1	10084.6	9156.47	3802.5	8702.4	6728.9	6411.27	4182.6	4523.5	4203.6	4303.23	328.047	67	93	29	579	64.4	5.78
KGT43342	alpha/beta hydrolase	806.8	732.8	800.8	780.133	714.9	872.6	708.6	765.367	905.3	823.2	884.4	870.967	40.799	41	9	8	234	27.7	5.74
KGT43343	MTA/SAH nucleosidase	2152	2137.4	2276.8	2188.73	1297.1	1620.3	1313.4	1410.27	1654.8	1434.6	1580.2	1556.53	39.911	30	11	7	219	24.9	4.67
KGT43344	5'-methylthioadenosine nucleosidase	827.6	832.7	812.1	824.133	835.4	990.7	824.4	883.5	1131.7	1122.8	1124.9	1126.47	46.081	27	7	5	237	25.9	5.05
KGT43346	oligoendopeptidase F	667.1	770.1	715.7	717.633	675.5	699.2	681.4	685.367	717.4	758.9	779.1	751.8	23.519	13	6	6	527	61.7	5.14
KGT43347	DegV family EDD domain-containing protein	208.5	216.2	227.3	217.333	138.2	181.6	200.4	173.4	153	154.4	160.8	156.067	53.141	36	10	5	286	31.4	4.93
KGT43351	GCN5 family acetyltransferase	240.6	264.4	261.2	255.4	205.5	330.4	277.9	271.267	231.3	193.8	237.6	220.9	13.662	8	3	2	256	29.7	6
KGT43353	hypothetical protein IY08_14270	1014.2	1015.8	1007.7	1012.57	1315.3	1182.2	1338.7	1278.73	1110.9	1068.1	1025.8	1068.27	39.478	36	24	4	106	12	4.2
KGT43355	cytoplasmic protein	365.6	359.6	349.7	358.3	384.7	364	396.2	381.633	501	367.5	415.4	427.967	9.269	10	2	2	235	25.6	6.11
KGT43356	cytoplasmic protein	794.5	766.6	822	794.367	959.6	986.2	1185.1	1043.63	1247.1	1141.3	1137.5	1175.3	33.156	28	11	5	236	25.1	6.13
KGT43357	hypothetical protein IY08_14290	234.3	235.9	237.8	236	225.9	258.2	235	239.7	215.3	234.8	224.8	224.967	24.05	25	6	4	207	24.2	5.83
KGT43360	lipoprotein	1610.6	1653.6	1798	1687.4	1318.6	1370.7	1322.7	1337.33	1049	1126.1	1049.3	1074.8	37.438	36	9	8	223	25.1	7.91
KGT43364	nucleoside hydrolase	107.3	142	133.6	127.633	101	151.1	126.4	126.167	122.7	102.1	108.9	111.233	15.767	15	4	4	321	36.2	5.58
KGT43366	SAM-dependent methyltransferase	762.6	715.5	821.7	766.6	622.5	1091.3	851.4	855.067	801.5	645.8	738.6	728.633	57.654	41	15	9	261	30.4	7.23
KGT43373	aminotransferase	1052.7	1055.7	993	1033.8	867.7	931.1	875	891.267	890.1	887.1	917.9	898.367	87.227	39	17	13	399	44.4	5.11
KGT43374	hypothetical protein IY08_14380	1985.8	2021.9	1792.8	1933.5	1886.5	2564.2	2353	2267.9	2609.3	3508.2	2826.9	2981.47	37.683	40	14	6	132	15	6.64
KGT43375	pantothenate kinase	313	327.9	304.8	315.233	335.9	320.6	321.2	325.9	392.1	343.2	355.6	363.633	21.351	10	4	2	273	29.7	7.01
KGT43376	2'-5' RNA ligase	692.9	710.4	709.6	704.3	409.2	399.6	408.5	405.767	393.2	328.8	390.2	370.733	33.026	45	8	6	169	19.6	5.26
KGT43390	permease	219	217.6	234.6	223.733	238.5	283.6	296.3	272.8	246.1	341.8	279.3	289.067	2.161	2	1	1	361	40.2	9.32
KGT43391	hypothetical protein IY08_14465	490.2	523.9	465.1	493.067	310.2	442.8	410.2	387.733	447.3	361.1	395.3	401.233	19.51	29	5	5	273	31.7	5.55
KGT43393	alkanesulfonate monooxygenase	3405.7	3213.4	4868	3829.03	3194.7	4106.8	4414.6	3905.37	2924.2	2529.1	2516.8	2656.7	151.743	65	34	16	370	41.1	5.19
KGT43395	sulfonate ABC transporter substrate-binding protein	2642.4	2534.1	3243.8	2806.77	3108.7	3894	3816.2	3606.3	3064.5	2630.1	2807	2833.87	83.15	52	26	16	328	36.3	9.07
KGT43396	sulfonate ABC transporter ATP-binding protein	305.1	312.9	339.9	319.3	271.9	437.3	421	376.733	403.2	335.3	362.7	367.067	43.116	30	6	5	251	28.5	6.25
KGT43399	TPR repeat-containing protein	554.1	505.7	551.8	537.2	633.5	609.2	630	624.233	729.3	649.3	725.5	701.367	17.002	26	7	5	157	17.9	5.59
KGT43400	hypothetical protein IY08_14515	722.3	701.5	669.4	697.733	920.5	639	695.1	751.533	1177.2	1238.2	1325.2	1246.87	48.685	35	10	7	229	25.4	7.55
KGT43401	aminoglycoside 3-N-acetyltransferase	2093.7	2115	1873.2	2027.3	1595.8	2139.7	2004.9	1913.47	2255.2	2164.6	2062.4	2160.73	73.272	39	21	8	267	29.9	6.09
KGT43402	glutathionylspermidine synthase	622.7	656.3	580.9	619.967	518.2	673.7	580.6	590.833	844.8	687.7	809	780.5	36.64	18	8	7	415	48.8	4.88
KGT43403	lipoprotein	36.8	34.1	37.8	36.2333	84.1	45.4	91.7	73.7333	74.4	82.7	65.3	74.1333	9.256	6	1	1	202	21.8	7.81
KGT43405	membrane protein	38	34.9	27	33.3	35.6	31.1	30.4	32.3667	27.9	28.8	35.9	30.8667	1.243	5	1	1	312	34.4	8.24
KGT43407	acetyltransferase	629.9	616.8	691.9	646.2	568.4	611.3	680.1	619.933	614.6	430.5	622.3	555.8	58.1	54	11	6	166	19.1	8.31
KGT43409	nucleotidyltransferase	377.8	434.7	353	388.5	309	385.1	393	362.367	341.2	540.3	348	409.833	41.23	47	10	9	233	26.8	6.42
KGT43410	DNA alkylation repair protein	654.7	613.7	680.5	649.633	551.6	523.1	597.5	557.4	517	492.6	521.9	510.5	25.076	18	5	4	225	26	6.7
KGT43411	hypothetical protein IY08_14575	2109.7	2081	2498.9	2229.87	1765.7	2176.3	1879.8	1940.6	1258	1296.9	1414.3	1323.07	66.694	57	26	7	129	15	4.84
KGT43412	peptidoglycan N-acetylglucosamine deacetylase	357.8	357	319	344.6	354.4	339.8	385.9	360.033	316.5	359.2	345.3	340.333	16.718	15	5	3	275	30.8	6.8
KGT43414	glycerol phosphate lipoteichoic acid synthase	338.1	349.9	360.4	349.467	312.5	357.2	390.7	353.467	285.2	305.3	264.9	285.133	20.998	13	6	5	657	74.5	8.02
KGT43415	ABC transporter ATP-binding protein	8489.7	8374.1	8208.3	8357.37	6304.5	6987.5	6761.6	6684.53	7396	6072.3	6614.6	6694.3	283.236	66	74	31	541	61.1	5.15
KGT43417	TetR family transcriptional regulator	290.2	307.1	322.7	306.667	323	443.6	370.6	379.067	426.7	329.2	405.7	387.2	11.936	20	4	4	188	21.6	5.02
KGT43418	acetyltransferase	1875.1	1846.4	1868.1	1863.2	1066.2	1659.8	1243	1323	1325.8	1044.2	1212.8	1194.27	68.448	33	19	10	386	45.7	5.97
KGT43419	3-phosphoshikimate 1-carboxyvinyltransferase	7818.3	6843.4	7664.5	7442.07	7781.3	6686.8	8437.8	7635.3	6494	5418.8	6014.8	5975.87	272.124	67	82	21	429	45.3	5.54
KGT43420	prephenate dehydrogenase	4371	4226.1	4237.6	4278.23	2727.8	4277.8	3822.1	3609.23	3323	2626.8	2876.2	2942	216.105	71	47	21	366	40.9	6.3
KGT43421	histidinol-phosphate aminotransferase	3584.2	3341.8	3457.5	3461.17	2948.1	3813.9	3778.8	3513.6	3164.5	2171.3	2598.5	2644.77	163.064	68	37	18	366	41	5.47
KGT43422	chorismate synthase	5764.6	5388	5618.3	5590.3	8519.7	5856.8	7322.2	7232.9	7340.5	5605.4	6590.8	6512.23	418.939	76	137	17	390	42.3	6.55
KGT43423	chorismate mutase	15633.1	13858.6	15204	14898.6	17303.8	14512	16557.8	16124.5	15880.2	13195.5	14380.1	14485.3	450.889	82	222	24	358	40	6.05
KGT43424	reticulocyte-binding protein	844.6	904.3	771	839.967	590.7	962.5	753.4	768.867	825.2	817.5	743.6	795.433	86.963	19	21	18	1160	137.5	7.08
KGT43426	isochorismatase	589.2	583	582.4	584.867	680.5	713.9	725.4	706.6	693.3	652.1	713.3	686.233	53.049	41	11	5	176	19.4	6.61
KGT43427	2-aminoglycoside phosphotransferase	139.8	139	136	138.267	178.6	139.5	145.2	154.433	191.9	199.8	223.6	205.1	9.119	11	2	2	178	20.7	5.44
KGT43429	hypothetical protein IY08_14685	517.1	560.3	520.3	532.567	629.4	607.6	631.5	622.833	664.9	610.7	680	651.867	29.714	33	7	4	174	20.3	6.89
KGT43431	1,3-beta-glucan synthase regulator	103.1	98.4	107.3	102.933	175.1	100.2	121.5	132.267	151.3	160.2	175.9	162.467	11.602	25	4	3	140	16.6	4.49
KGT43432	enterotoxin	211.5	232.3	218.8	220.867	221.8	309.4	313.9	281.7	262.1	273.1	251.2	262.133	10.13	5	2	2	440	49.1	8.62
KGT43437	hypothetical protein IY08_14730	1567.6	1611.5	1494.5	1557.87	1513.5	1443.9	1418.7	1458.7	1729.6	1603.7	1672.9	1668.73	67.678	36	21	11	348	40.5	5.38
KGT43438	malate:quinone oxidoreductase	3647.6	3406.7	3361.8	3472.03	2545.2	3425.6	2958.3	2976.37	2904.1	3091.8	2858.2	2951.37	124.357	42	30	18	500	55.2	7.93
KGT43439	autoinducer 2-binding protein lsrB	174	183.3	183.2	180.167	202.2	203.3	232	212.5	195.4	221.1	181.1	199.2	6.358	7	2	2	347	38	9.03
KGT43444	tryptophan 2,3-dioxygenase	1809.1	1838.5	1579.9	1742.5	870.6	1519.9	1235.3	1208.6	1156.1	975	1028.2	1053.1	70.783	53	17	12	279	32.7	6.61
KGT43445	kynurenine formamidase	635.2	676.9	645.3	652.467	836.5	701	809.6	782.367	855.2	756.8	878.8	830.267	63.266	60	13	7	209	23.1	4.93
KGT43446	kynureninase	1162.6	1217.3	1054.8	1144.9	782.5	809.8	789.2	793.833	775.6	907.4	772.5	818.5	84.597	46	16	12	428	48.7	6.44
KGT43447	TetR family transcriptional regulator	447.4	465.8	459.1	457.433	332.6	440.4	362.3	378.433	372.1	371.2	365.6	369.633	53.516	46	9	7	203	23.9	8.97
KGT43448	NUDIX hydrolase	124.5	121.6	130.8	125.633	122.1	148.9	160.2	143.733	175.2	142.5	176	164.567	12.403	19	2	2	145	16.4	5.15
KGT43449	3-isopropylmalate dehydrogenase	20.1	20.1	16.9	19.0333	25.9	23.5	14.4	21.2667	20.6	26.3	23.6	23.5	5.256	10	1	1	152	17.7	4.55
KGT43451	hypothetical protein IY08_13670	53.5	49	43.7	48.7333	44.9	56.7	51.4	51	49.8	44.8	42.5	45.7	1.972	16	1	1	85	10.3	9.66
KGT43455	GNAT family acetyltransferase	1604	1556.9	1503.1	1554.67	1041.3	1691.6	1372.4	1368.43	1353.5	1379.6	1279.4	1337.5	72.854	45	16	10	198	22.8	6.7
KGT43456	cytochrome C	245.3	243	263.5	250.6	289.2	263.2	290.8	281.067	301.8	252.9	339.3	298	21.315	14	3	3	261	29.2	5.44
KGT43457	lipoprotein	331.3	374.5	319.3	341.7	192	254.1	200.5	215.533	184.2	197.3	176	185.833	19.237	26	5	4	165	19	6.55
KGT43458	methyltransferase	517.8	523	532.6	524.467	522.9	581	610.7	571.533	647.3	502.7	614.4	588.133	80.202	68	19	9	199	22.9	6.16
KGT43459	Rrf2 family transcriptional regulator	75.9	77.8	79.7	77.8	82.1	101.1	92.4	91.8667	104.5	121	116.1	113.867	15.884	23	2	2	133	15	7.9
KGT43461	hypothetical protein IY08_13720	856.6	753.2	735.5	781.767	1045.6	996.4	1135.9	1059.3	1094.7	965	1010.5	1023.4	41.588	33	9	6	197	21.7	6.81
KGT43462	dihydrolipoamide dehydrogenase	186	190.2	197.2	191.133	203	280.6	253	245.533	380.3	333.5	342	351.933	12.401	5	2	2	459	49.2	5.66
KGT43463	branched-chain alpha-keto acid dehydrogenase subunit E2	480.1	530.1	524.1	511.433	722.5	857.4	755.5	778.467	700.6	923.4	700	774.667	22.58	20	7	7	399	43.4	5.99
KGT43464	pyruvate dehydrogenase	1379.4	1340.4	1382.3	1367.37	1468	2169.2	1891.1	1842.77	2128	1834.7	1939.6	1967.43	82.818	45	20	14	344	37	5.19
KGT43465	acetoin:2,6-dichlorophenolindophenol oxidoreductase subunit alpha	384.2	384.8	397.3	388.767	914.6	887.4	789	863.667	1228.8	1185.3	1035.2	1149.77	47.74	24	10	6	332	36.2	5.19
KGT43466	DltD domain-containing protein	263.5	310.7	321.6	298.6	318.2	317.6	332.7	322.833	273.5	371.4	302.3	315.733	35.783	42	6	4	159	18.5	5.57
KGT43468	glutamate-rich protein grpB	300.9	300.8	320	307.233	273	350.8	386.3	336.7	349.3	382.1	346.5	359.3	4.036	8	2	2	169	20.1	6.89
KGT43469	DNA mismatch repair protein MutT	715	734.9	786.2	745.367	618.9	826.3	834.4	759.867	644.5	662.5	646.8	651.267	47.406	59	12	6	145	16.9	4.89
KGT43471	protein phosphatase	760.4	725.6	775.5	753.833	1012.3	825.9	851.2	896.467	812.4	894.6	846.7	851.233	65.776	25	16	7	258	29.5	6.61
KGT43472	HIT family hydrolase	1027.6	1004.5	1046.3	1026.13	1108.6	1253.2	1252.2	1204.67	1408.1	1295	1387.9	1363.67	33.818	33	12	5	161	18.5	6.33
KGT43479	chitosanase	13535.9	15374.4	15009.8	14640	4871.1	19585.4	6753.6	10403.4	8420.1	7837.1	6863.5	7706.9	309.971	60	147	19	453	50.7	8.65
KGT43481	GCN5 family acetyltransferase	388.9	364	399.1	384	371.7	424.9	428	408.2	451.5	334.1	376.6	387.4	33.896	31	6	4	152	17.5	7.42
KGT43483	DNA mismatch repair protein MutT	105.7	114.5	108.1	109.433	84.4	168.7	126.8	126.633	113	88.8	99	100.267	7.617	30	2	2	148	17.4	5.78
KGT43485	penicillin-binding protein	523.2	574.7	540.7	546.2	390	710	552.7	550.9	576.3	409.6	524	503.3	43.848	28	9	7	338	38.6	7.59
KGT43488	acetyltransferase	2008.1	1968	2262.5	2079.53	1386.1	1880.4	1828.5	1698.33	1465.9	1588.8	1329.8	1461.5	33.101	55	10	8	141	16.8	6.52
KGT43489	DNA mismatch repair protein MutT	237.9	239.7	260.1	245.9	190.6	298.5	265.5	251.533	254.1	213.9	246	238	31.27	27	7	3	147	16.8	5.74
KGT43490	DNA polymerase III subunit beta	1114.5	1166.9	1256.1	1179.17	1242.2	1479.4	1316.5	1346.03	1577.3	1562.6	1491.3	1543.73	55.399	33	13	11	376	41.6	5.92
KGT43491	hypothetical protein IY08_13295	785.2	756.2	895	812.133	644.5	1054.8	734.1	811.133	717.8	637.6	680.6	678.667	15.006	11	4	4	307	34.7	8.91
KGT43494	endoribonuclease L-PSP	787.9	866.8	860.5	838.4	553.9	625.7	652.4	610.667	535	652.4	562.2	583.2	29.009	51	8	5	131	14.6	5.03
KGT43495	cytoplasmic protein	947.3	982.2	1010	979.833	1110.9	967.7	1073.1	1050.57	1675.3	1194.4	1730.1	1533.27	72.35	44	16	8	271	31.8	4.49
KGT43496	enterochelin esterase	2229.6	2130.1	2400.3	2253.33	4808.6	2522.8	2705.8	3345.73	4999	4062.5	4906.2	4655.9	65.381	65	20	11	135	15.8	8.06
KGT43498	hypothetical protein IY08_13335	117.9	128.9	129.4	125.4	149.5	146.1	140.3	145.3	181.3	154.4	182.4	172.7	20.667	36	3	3	121	13.6	9.73
KGT43500	patatin	245	239.2	229.8	238	281.9	274.6	286.5	281	321.7	307.9	344.7	324.767	16.794	18	4	4	283	32.6	7.8
KGT43501	cytoplasmic protein	2166.3	2241.4	2233.8	2213.83	2259.4	3528.6	3292.2	3026.73	4117.1	3513	4107.7	3912.6	81.205	51	23	8	125	14.1	5.55
KGT43502	acetyltransferase	313.2	305.8	321.7	313.567	283.2	364.8	322.2	323.4	361.8	276.2	343.3	327.1	11.723	18	3	3	157	18.5	6.58
KGT43503	metal-dependent hydrolase	1019.3	1029.7	1002.7	1017.23	838.5	1207.3	1013.5	1019.77	1097.6	1050.2	941.9	1029.9	58.977	54	12	7	173	20.4	7.03
KGT43504	acetyltransferase	1414.6	1494.9	1456.8	1455.43	1168.7	1908.1	1724.2	1600.33	1734.1	1576.2	1608.2	1639.5	82.102	66	19	11	175	20.3	5.16
KGT43505	glutamate synthase	48	49.1	47.4	48.1667	29.3	60.4	55.9	48.5333	36.4	33.4	34.2	34.6667	10.34	8	2	2	440	50.9	8.29
KGT43508	hypothetical protein IY08_13385	630.1	642.2	678.3	650.2	657.5	746.9	781.3	728.567	727.2	582.1	717.4	675.567	67.055	69	15	7	126	15	7.43
KGT43509	GNAT family acetyltransferase	16.9	15.1	17.7	16.5667	14.4	18.5	24.6	19.1667	13.5	18.1	19.5	17.0333	8.497	10	1	1	187	21.4	6.33
KGT43516	oxidoreductase	280	328.6	308.7	305.767	348.8	273.5	374.3	332.2	370.3	552.6	436.5	453.133	29.904	22	7	6	371	39.8	6.19
KGT43517	hypothetical protein IY08_13430	93.2	97.6	90.7	93.8333	100.7	116.4	114.8	110.633	110.9	105.8	102.8	106.5	20.827	18	5	3	217	25.3	8.66
KGT43518	acetyltransferase	76.2	83.8	88.7	82.9	79.8	86.2	86.8	84.2667	116.6	84.1	75.5	92.0667	5.927	6	2	2	255	29.2	6.8
KGT43519	MepB	81.6	82.9	86.2	83.5667	76.9	80.7	90.1	82.5667	75.3	87.9	71.7	78.3	12.815	21	2	2	167	19.6	9.28
KGT43520	cytoplasmic protein	738.4	728.2	856.6	774.4	711.6	860	808.8	793.467	871.7	943.3	797.2	870.733	19.623	22	5	3	122	13.9	6.55
KGT43521	2-haloalkanoic acid dehalogenase	1286.6	1241.4	1373.2	1300.4	1441.3	1682.1	1614.6	1579.33	1704.1	1603.2	1838.4	1715.23	121.955	69	29	14	230	27	6.38
KGT43524	damage-inducible protein DinB	389.3	425.1	410.2	408.2	368.5	510	438.7	439.067	485.4	244.7	420.2	383.433	8.289	11	2	2	178	20.3	6.28
KGT43529	lipase	6828.3	6598.6	7047.1	6824.67	4687.5	4056.3	3989	4244.27	4026.1	4310.1	4018.8	4118.33	196.352	67	72	15	318	35.4	4.97
KGT43530	2,4-diaminobutyrate decarboxylase	620.1	631.1	516.2	589.133	290.1	395.8	328	337.967	364.2	482.6	325	390.6	48.692	22	10	9	484	54.5	6.13
KGT43531	AMP-binding protein	3133.3	3255.3	2995.1	3127.9	2360.9	2891.3	2684.6	2645.6	2801.6	2610.2	2445.2	2619	257.93	28	58	48	2338	269.1	5.38
KGT43532	dehydrogenase	1106.5	1178.6	1206.6	1163.9	888.7	1487.2	1208.9	1194.93	1257	1202.1	1198.3	1219.13	54.785	29	15	9	325	37.8	6.54
KGT43533	pullulanase	4090.7	3937.1	3308.8	3778.87	1551.5	3282.9	1672.6	2169	1720.7	1676.8	1709.7	1702.4	103.35	31	27	20	852	97.3	7.23
KGT43535	2', 3'-cyclic nucleotide 2'-phosphodiesterase	510.3	510.6	474.6	498.5	233.5	310.1	247.2	263.6	210.5	333	225.5	256.333	5.067	2	2	2	650	72.3	8.29
KGT43536	PadR family transcriptional regulator	3084.2	3194.5	3487.1	3255.27	1958.3	3564.6	2874.6	2799.17	2730.4	2248.2	2536.2	2504.93	117.385	77	32	10	171	20.2	5.33
KGT43537	AraC family transcriptional regulator	1813.1	1698.5	2188.8	1900.13	2806.7	1621.3	2060.6	2162.87	2061	1679.9	2012.8	1917.9	83.778	62	23	11	158	18.6	5.58
KGT43538	preprotein translocase subunit SecY	1213	1121.3	1261.4	1198.57	941	1178	1121.5	1080.17	964.8	933.8	909.9	936.167	29.297	15	8	5	434	47.7	9.92
KGT43542	acetyltransferase	1142.4	1177.4	1207.4	1175.73	1490.9	1215.9	1374	1360.27	1602.8	1360.9	1736.9	1566.87	92.587	40	23	6	284	31.4	5.06
KGT43543	hypothetical protein IY08_13565	181.5	172	187.1	180.2	166.3	160.4	175.2	167.3	153.5	151.6	161.4	155.5	1.751	8	1	1	111	12.9	9.5
KGT43544	peptide ABC transporter substrate-binding protein	3084	3384.4	3757.5	3408.63	2334.5	3006.5	3690.9	3010.63	2281.9	1989.9	1993.3	2088.37	148.62	66	43	19	389	43.3	6.46
KGT43546	cytoplasmic protein	51.1	48.4	38.1	45.8667	23.4	51.3	48	40.9	48.4	32.8	38.8	40	6.638	6	1	1	178	20.7	6.39
KGT43548	acetyltransferase	1098.1	1117.9	936	1050.67	926.4	1156.7	1020.1	1034.4	1410	1239.1	1323.6	1324.23	54.018	53	11	8	165	18.9	9.6
KGT43552	hydrolase	163.6	173.6	171	169.4	99.9	175.5	179.6	151.667	108.9	117.3	104.3	110.167	7.17	11	3	2	259	28.2	9.64
KGT43560	nucleoside hydrolase	195.4	197.6	224.6	205.867	223.7	355	316.6	298.433	243.1	167.1	215.6	208.6	6.8	9	3	2	316	35.9	7.11
KGT43562	hypothetical protein IY08_12765	5758.3	5580.3	5508.4	5615.67	7585.5	4449.4	5805.3	5946.73	6333.2	10874.3	6892.1	8033.2	142.113	92	60	14	144	16.2	4.75
KGT43590	hypothetical protein IY08_12920	226	245.8	240.2	237.333	408.6	333	365.3	368.967	444.5	380	459.6	428.033	11.672	40	3	2	67	7.5	7.18
KGT43592	hypothetical protein IY08_12930	584	564.8	489.7	546.167	630.2	531.2	603.4	588.267	726.5	606.4	669.5	667.467	13.495	15	4	4	334	39.1	4.92
KGT43593	hypothetical protein IY08_12935	57.8	90.8	82.2	76.9333	43.7	111.8	63.3	72.9333	64.2	31	44.4	46.5333	6.579	7	2	1	134	15.7	7.24
KGT43594	cytochrome P450	6996.6	6501.4	7436.9	6978.3	7789	7747.5	8037.3	7857.93	7472.6	6168	7174.6	6938.4	294.777	62	79	26	411	47.1	5.57
KGT43596	acetyltransferase	718.9	779.5	870.5	789.633	743.1	805.6	876.1	808.267	769	596.4	753.1	706.167	35.117	37	13	7	210	23.7	5.9
KGT43597	hypothetical protein IY08_12955	284.1	330	172	262.033	155.6	268.5	279.8	234.633	173.7	239	184.8	199.167	18.522	24	3	1	51	5.6	5.21
KGT43599	cytochrome P450	4359.2	4190.6	4510.9	4353.57	3188.9	4909.7	4333.2	4143.93	3967.6	3587.9	3376.9	3644.13	165.334	60	48	23	404	46.9	5.78
KGT43600	cysteine dioxygenase	2610	2539.5	2909.1	2686.2	1883.8	3016.6	2410.8	2437.07	2757.2	2154.1	2469.1	2460.13	82.831	69	22	12	192	22.1	6.05
KGT43601	HAD family hydrolase	163.1	176	189.5	176.2	185.3	210.8	226.7	207.6	225.5	202.2	240.6	222.767	20.865	11	4	2	283	32.1	5.25
KGT43602	histidine kinase	1018.2	1029.7	971.4	1006.43	817.2	1005.4	939.7	920.767	1069	1071.4	1037.6	1059.33	61.494	28	13	12	595	67.8	5.27
KGT43605	UDP-glucosyltransferase	2214.6	2437.5	3327.3	2659.8	1988.8	3489.8	3880.8	3119.8	1920.5	1954.3	1839.5	1904.77	142.578	48	32	16	395	44.6	5.94
KGT43606	aspartate racemase	95.8	85.9	96.1	92.6	135.7	88.7	88.1	104.167	163.9	135	126.8	141.9	3.228	4	1	1	226	25.3	5.27
KGT43608	ABC transporter ATP-binding protein	314.3	318.4	347.6	326.767	237.2	409.3	324.2	323.567	265.4	261.2	263.3	263.3	10.755	4	3	3	566	63.9	6.81
KGT43617	serine/threonine protein kinase	715.4	719.2	732.6	722.4	451	678	544.4	557.8	527.4	551.9	533.4	537.567	57.975	40	15	10	293	34.1	7.31
KGT43618	glutamate-rich protein GrpB	127.2	127.9	152	135.7	76.9	177.8	152.5	135.733	120	106.7	114.5	113.733	11.863	15	4	2	168	20	7.53
KGT43619	alcohol dehydrogenase	1069.4	1092.7	997.9	1053.33	1614	1110.5	1439	1387.83	1831.9	1592.9	1866.6	1763.8	39.298	20	9	6	329	35.9	6.25
KGT43625	penicillin-binding protein	2531.5	2419.6	2623	2524.7	1942.9	2587.1	2320.7	2283.57	2100.8	2768.4	1903.3	2257.5	145.934	57	37	17	341	38.9	6.65
KGT43628	alanine aminotransferase	343.9	369.5	344.9	352.767	224.4	315	268.4	269.267	216	217.9	207.4	213.767	16.476	27	5	4	268	30.2	5.95
KGT43639	peptidase M15	944.6	1001.5	1058.5	1001.53	720.9	940.8	559.7	740.467	668.4	500.4	505.5	558.1	8.159	14	4	3	281	31.3	9.09
KGT43641	alpha/beta hydrolase	809.4	808	840.1	819.167	641.5	933.5	823.9	799.633	896.3	853.3	935.1	894.9	3.122	8	2	2	176	20.6	5.58
KGT43645	hypothetical protein IY08_12635	38.7	33.2	33.4	35.1	33.6	33.5	32.9	33.3333	37.4	37.8	40.3	38.5	13.514	8	4	3	383	44.3	9.1
KGT43659	MarR family transcriptional regulator	29.2	34.8	27	30.3333	28.2	38.5	28.7	31.8	27	36.4	28	30.4667	11.033	19	2	2	151	17.2	8.35
KGT43664	MerR family transcriptional regulator	293.6	330.9	282.7	302.4	302.9	312.4	293.4	302.9	420.1	377.4	432.2	409.9	15.806	20	4	4	270	31.2	5.57
KGT43667	lipase	216.9	243.1	231.4	230.467	184.2	363.2	325	290.8	257.4	219.3	243.5	240.067	23.617	23	6	5	277	32.7	5.19
KGT43669	protein kinase	799.7	790.3	809.3	799.767	496.3	889.3	740.2	708.6	652.9	579.2	607	613.033	29.235	14	9	5	315	37.5	5.29
KGT43670	AraC family transcriptional regulator	595.9	601.3	631.3	609.5	686.8	632.9	646	655.233	681.5	700.6	663.1	681.733	21.291	25	6	5	242	28.4	5.2
KGT43671	oligoendopeptidase F	6373.8	6660	6198.9	6410.9	4489	5041.7	4241.4	4590.7	5303.9	4851.7	4798.5	4984.7	177.43	51	46	27	563	66.5	5.36
KGT43675	DeoR faimly transcriptional regulator	287.2	284.9	343.2	305.1	152.9	262.1	202.2	205.733	168.7	128.6	174.9	157.4	4.987	5	3	2	320	37.3	7.97
KGT43681	methyltransferase	604.7	663	599	622.233	656.6	669.3	794.9	706.933	737.9	764.2	783.6	761.9	9.532	12	3	3	209	24.2	5.72
KGT43682	methyltransferase	119.1	105.7	125.8	116.867	144.9	142	146.5	144.467	174	178.4	152.4	168.267	17.839	17	4	3	233	26.9	6.54
KGT43683	SMP-30/gluconolaconase/LRE domain protein	217.1	230.6	271.1	239.6	180.7	257.2	287.8	241.9	217.9	177.4	188.8	194.7	32.429	28	8	7	300	33.9	5.91
KGT43685	lysyl-tRNA synthetase	1102.5	1215.1	1491	1269.53	1088.3	2045.1	1624.6	1586	1244.2	1052.7	1125.5	1140.8	61.632	26	17	12	517	60.7	6.7
KGT43688	membrane protein	32.4	37.3	33.5	34.4	29.8	33.4	42	35.0667	29.2	42.1	25.9	32.4	7.947	9	2	2	327	38.3	6.4
KGT43689	elongation factor 3	548.3	532.4	534.1	538.267	500	682.4	609.3	597.233	651.9	635.3	622.1	636.433	45.685	24	13	11	542	62.6	7.96
KGT43690	acetyltransferase	450	469.1	518.9	479.333	495.2	572.7	558.2	542.033	562.9	449.1	550.5	520.833	28.626	33	6	5	194	22.6	7.28
KGT43697	GntR family transcriptional regulator	340.7	334.7	332	335.8	252.6	481.6	371.2	368.467	315.2	219.8	274.6	269.867	9.504	9	5	4	482	55	7.68
KGT43698	D-alanine--D-alanine ligase	2193.5	1912.5	2417.5	2174.5	2369.9	1871.3	2237.2	2159.47	1811.6	1571.2	1647.7	1676.83	113.998	64	28	13	304	33.7	4.88
KGT43702	nucleoside 2-deoxyribosyltransferase	35.9	44.6	45.9	42.1333	35.9	37.1	40.3	37.7667	33.2	38.6	36.7	36.1667	8.987	18	3	2	153	17.8	6.68
KGT43706	thioester reductase, partial	18530	18068.7	18015.7	18204.8	18085	17209.9	16303.7	17199.5	24936.4	22538.8	26031	24502.1	1219.73	45	272	143	4450	508.2	5.21
KGT43707	4'-phosphopantetheinyl transferase	267.8	255.7	265.6	263.033	293.8	348.8	335.9	326.167	374	285.7	401.7	353.8	23.755	17	8	4	234	27.6	7.65
KGT43708	thioesterase	294.6	292.9	264.6	284.033	250.9	287	250.3	262.733	325.7	377.9	367	356.867	32.42	31	9	4	240	27.8	6.95
KGT43711	acetyltransferase	1011	1109	970.2	1030.07	728.5	1006.2	934.6	889.767	1064	945.7	985.3	998.333	71.801	61	17	8	168	20.2	6.8
KGT43726	2Fe-2S ferredoxin	30.8	35	36.2	34	39.3	39	45.3	41.2	53.9	46.1	50.3	50.1	1.774	5	1	1	315	36.7	8.27
KGT43732	ECF-type sigma factor negative effector	114.8	99.6	105.2	106.533	53.9	40.9	46.5	47.1	36.7	61	45.6	47.7667	1.012	4	1	1	275	32.2	8.57
KGT43735	beta-lactamase	472.4	487.1	520	493.167	313.9	409.6	322.2	348.567	346.1	387.9	377.8	370.6	31.086	24	9	7	308	33.5	9.01
KGT43738	ABC transporter ATP-binding protein	31.5	40.1	40.7	37.4333	41.6	43.5	48.4	44.5	44.2	31.6	38.8	38.2	4.003	4	1	1	241	27	8.73
KGT43742	cytoplasmic protein	145.7	151.4	142.2	146.433	90.6	158.2	123.5	124.1	123.7	126	110.2	119.967	16.466	16	6	4	322	37.6	8.69
KGT43743	acyl-CoA dehydrogenase	8489.2	8326.1	10078.1	8964.47	6402.1	7221.6	6003.6	6542.43	7268	8370.8	7789.5	7809.43	229.218	78	78	20	381	41.6	5.67
KGT43744	biotin carboxylase	7526.5	6964.7	8651.4	7714.2	11979.9	7712.9	8398.4	9363.73	9582.8	7350.6	9518.2	8817.2	423.089	79	108	30	445	49.6	5.27
KGT43745	acetyl-CoA carboxylase	4090.8	4112.5	4293.4	4165.57	3801.7	8403.7	6663.5	6289.63	4129.5	3353.2	3695.8	3726.17	48.365	94	104	4	71	7.8	4.01
KGT43746	hydroxymethylglutaryl-CoA lyase	1346.3	1272.6	1685.1	1434.67	2056.7	1598.7	1854.5	1836.63	2146.5	1751.4	2052	1983.3	52.671	22	15	8	303	33.4	6.44
KGT43747	enoyl-CoA hydratase	2046.2	1915.1	2053.8	2005.03	2637.6	2009.1	2140.2	2262.3	2596.8	2210.5	2536.3	2447.87	91.47	51	22	11	262	28.3	6.24
KGT43748	carboxylase	7189.5	6717.3	7442.1	7116.3	6338.8	6892.4	6121.1	6450.77	5737.8	5676.7	5736.8	5717.1	221.109	54	71	24	513	56.6	6.98
KGT43749	AMP-dependent synthetase	5765.1	5602.5	6110.9	5826.17	5855.5	6539.5	6637.6	6344.2	7125.2	6101.7	6955.4	6727.43	329.903	58	86	32	646	72.4	5.3
KGT43751	hypothetical protein IY08_12245	629.7	750.4	755	711.7	843.7	1150.6	762.8	919.033	1068.4	777.4	697.8	847.867	57.017	79	14	7	118	13	6.93
KGT43752	aminoglycoside adenylyltransferase	290.6	321.4	317.5	309.833	221.2	374.5	290.7	295.467	252.3	230.3	250.9	244.5	20.876	27	5	4	177	20.7	7.49
KGT43753	hypothetical protein IY08_12255	280	285.3	286.9	284.067	260.3	331.2	326.1	305.867	296	241.5	298.8	278.767	33.975	52	6	5	186	21.3	5.3
KGT43758	PhoB family transcriptional regulator	164.2	183	174.2	173.8	130.7	198.6	176.5	168.6	166.4	187.2	160.8	171.467	11.369	12	3	3	231	26.5	5.53
KGT43760	S-adenosylhomocysteine nucleosidase	196.6	191.8	185.7	191.367	191.6	204.5	207.5	201.2	194	201.3	193.3	196.2	11.644	23	4	4	245	27.7	8.18
KGT43761	acetyltransferase	1525.8	1509.6	1957.6	1664.33	1065.6	1859.4	1509.3	1478.1	1308.1	1464.2	1236.6	1336.3	63.716	39	19	10	282	32.7	5.86
KGT43762	hypothetical protein IY08_12315	413.7	429.6	410.7	418	301.2	504.2	326	377.133	402.4	342	366.3	370.233	11.873	22	3	3	124	14.8	5.57
KGT43763	peptidase M4	57.4	54.7	52.2	54.7667	47.2	53.4	48.4	49.6667	74.6	86.9	70.2	77.2333	1.84	1	1	1	893	97.6	5.33
KGT43768	activator of Hsp90 ATPase 1 family protein	538.9	490.1	605.4	544.8	368.5	456.6	451.7	425.6	394.3	490.4	396.6	427.1	46.982	40	9	6	159	18.9	5.07
KGT43769	excinuclease ABC subunit A	1049.6	1079.7	1040.5	1056.6	976.9	1254.9	1146	1125.93	1034	1252.7	1057	1114.57	39.855	9	10	9	1056	120.6	6.37
KGT43777	hypothetical protein IY08_11855	312.3	411.5	510.2	411.333	199.2	371.3	252.2	274.233	197	254.3	178.1	209.8	13.262	15	4	4	233	25.9	4.86
KGT43778	hypothetical protein IY08_11860	53	57.3	63.4	57.9	73.1	70.3	71.1	71.5	80.5	57.9	69	69.1333	6.05	3	1	1	294	34	7.84
KGT43780	methyltransferase	256.6	271.9	217.9	248.8	200.9	232.6	220.3	217.933	219.6	177.3	243.8	213.567	10.118	12	2	2	236	27.4	5.31
KGT43781	3-demethylubiquinone-9 3-methyltransferase	586.8	605.8	665.3	619.3	302.6	438	400.5	380.367	308.8	352.6	334.9	332.1	45.013	51	10	5	135	15.3	4.6
KGT43784	phosphoglyceromutase	1897.7	1996.5	2000.2	1964.8	1616.2	2057.4	1913.2	1862.27	2063	1907.3	1876.3	1948.87	90.057	76	18	14	245	28.2	6.62
KGT43785	stage II sporulation protein SB	192.6	189.7	185	189.1	136.4	310.3	244.1	230.267	196.8	177.1	179.3	184.4	31.634	16	5	3	245	28.3	8.22
KGT43789	aminoacyl-histidine dipeptidase	6627.4	6506.1	6363.9	6499.13	8628.6	6253.6	7109	7330.4	10121.2	9264.6	10388	9924.6	326.091	61	125	22	489	54.6	4.98
KGT43790	hypothetical protein IY08_11930	404.9	481.6	434.2	440.233	87.6	397.1	384.7	289.8	142	100.8	120.8	121.2	30.685	24	6	5	269	30.8	7.94
KGT43794	transition state regulator Abh	18.2	22.3	20.2	20.2333	27.3	22.4	16.2	21.9667	24.1	20.9	23.6	22.8667	6.274	16	1	1	92	10.4	9.44
KGT43795	hypothetical protein IY08_11955	9674.1	8805.3	10837	9772.13	7472.4	6011.5	6286.5	6590.13	6066.8	5307.3	6045.8	5806.63	246.213	65	85	28	416	47.6	6.18
KGT43799	lipase	2443.1	2360.9	2430.2	2411.4	1994.1	2432.6	2322.5	2249.73	2429.6	2355.5	2572.5	2452.53	118.117	82	39	13	196	22.5	5.96
KGT43801	peptide synthetase	4503.6	4466.5	4194.8	4388.3	4074.5	3835.2	3359.5	3756.4	5593.9	4927.1	5658	5393	346.48	44	83	46	1518	176.2	5.66
KGT43802	peptide synthetase	8840.2	8813.9	8517.2	8723.77	8036.1	8869.4	7649.6	8185.03	13097.4	11936.8	13851.4	12961.9	611.214	43	151	68	2156	247.5	5.22
KGT43803	hypothetical protein IY08_11995, partial	2674.2	2591.8	2499.3	2588.43	2098.9	2350.2	2029.3	2159.47	3223.1	2800.5	3185.4	3069.67	129.472	52	37	21	488	56.6	5.43
KGT43807	citrate synthase 3	6354.3	6106.6	6882.2	6447.7	6321.1	5588.3	5988.1	5965.83	6292.1	4817.8	6402.6	5837.5	315.408	65	127	19	373	42.3	6.13
KGT43808	2-methylcitrate dehydratase	17915.9	18731.5	18135.6	18261	12579.9	17541.4	13203.8	14441.7	11888.5	14359.7	12706.9	12985	455.002	84	201	37	478	53.4	5.63
KGT43809	methylisocitrate lyase	7768.7	7675.2	7954	7799.3	8892	6988.7	7784.6	7888.43	8147	8116.7	8248.5	8170.73	329.21	82	148	18	302	32.9	4.97
KGT43810	acyl-CoA dehydrogenase	2600.8	2654.1	2744.6	2666.5	2339.2	2348.3	2305.1	2330.87	2092.3	2205	2093	2130.1	306.291	63	70	26	569	63.8	5.74
KGT43811	3-hydroxyisobutyrate dehydrogenase	4397.3	4360.9	4436.7	4398.3	4036.3	3521.7	3266.5	3608.17	3654.6	4185.2	3746.5	3862.1	175.171	65	40	18	296	32.2	5.12
KGT43812	methylmalonate-semialdehyde dehydrogenase	7865.6	7944.6	8197.7	8002.63	8013.4	10816.7	8920.8	9250.3	10847.9	10953	11112.7	10971.2	367.855	73	177	27	486	52.9	5.4
KGT43814	3-hydroxyisobutyryl-CoA hydrolase	4975.5	4869.6	5691.9	5179	5061.2	4074.6	3922.2	4352.67	4589	3794.4	4683.2	4355.53	138.51	44	48	15	351	39.5	4.98
KGT43817	DNA repair exonuclease	1225.5	1230.8	1259	1238.43	1746.2	1517.3	1668.5	1644	2142.7	1872.7	2311.1	2108.83	107.175	45	25	13	385	44.2	5.72
KGT43818	exonuclease	4387.6	4383.8	4176.8	4316.07	4262	4788	4674.4	4574.8	5455.2	4844.3	5402.1	5233.87	317.139	45	61	39	1029	120.4	5.53
KGT43821	hypothetical protein IY08_11245	396.8	391.8	449.5	412.7	656.3	620.4	641	639.233	762.5	516.9	661.6	647	1.017	11	1	1	61	6.9	9.25
KGT43824	2,3-dihydroxybenzoate-2,3-dehydrogenase	2680.8	2402.2	3231.8	2771.6	2907.6	3540.2	3595.6	3347.8	2962.7	2089	2630.4	2560.7	186.406	82	45	15	261	27.9	5.62
KGT43825	isochorismate synthase	5891.1	4730.2	7461.2	6027.5	6342.7	3005.9	3478.1	4275.57	3831.5	4538.7	3316	3895.4	151.689	54	40	19	399	44.5	5.4
KGT43826	enterobactin synthase subunit E	6962.8	5997.1	7851.5	6937.13	8847.1	7119.2	8601	8189.1	7477.6	5776.9	6342.9	6532.47	227.176	46	80	21	538	59.7	5.43
KGT43827	Isochorismatase	9682.2	8240.4	11210	9710.87	9562.9	8104.3	9113	8926.73	7357.3	5970.9	6075.4	6467.87	324.785	74	108	21	297	33.5	4.88
KGT43828	diguanylate cyclase	30263.3	27257.9	33549.8	30357	23545.8	32007.4	30008.7	28520.6	25696.4	20564.9	21779.9	22680.4	1264.91	56	355	103	2385	267.7	5.21
KGT43829	antibiotic transporter	267.7	269.3	385.1	307.367	364.3	210.6	245	273.3	269.3	247.8	227.9	248.333	17.731	50	5	2	74	8.7	4.28
KGT43830	DSBA oxidoreductase	984.5	829.2	1262.1	1025.27	781.5	885.7	784.7	817.3	604.7	674	604.6	627.767	13.824	10	4	4	476	51.5	9.69
KGT43831	4'-phosphopantetheinyl transferase	2776	2407.3	3580.6	2921.3	2206.6	3421.3	2900	2842.63	2464.7	2037.6	1988.1	2163.47	118.528	57	35	11	249	27.9	5.63
KGT43832	cold-shock protein	4381.6	3821.5	4900.5	4367.87	3529.9	4340.1	4163.3	4011.1	3802.6	2862.4	2993.5	3219.5	156.412	87	56	14	180	20.6	5.66
KGT43833	DNA-binding protein	1373.2	1433	1374.8	1393.67	2879.5	1506.7	2007.8	2131.33	2321.4	2074.5	2089.1	2161.67	79.983	66	52	3	90	9.6	9.13
KGT43834	serine hydroxymethyltransferase	1010.8	1005.8	994	1003.53	1071.8	963.6	980.9	1005.43	1294.4	1378.8	1404.6	1359.27	59.805	57	19	14	254	30.4	5.87
KGT43836	alkaline serine protease	1963.1	2403.8	1663.9	2010.27	1193.6	2361.2	2021.6	1858.8	2094.8	1926.9	1866.5	1962.73	127.613	32	29	9	397	42.3	8
KGT43837	transporter	101	112.6	106.3	106.633	96.7	106.5	108.9	104.033	110.5	112.6	105.1	109.4	4.702	2	1	1	455	48.1	9.26
KGT43840	antibiotic biosynthesis monooxygenase	1408.2	1506.6	1306.3	1407.03	1495.6	1495	1676.8	1555.8	1951.8	2212.6	2034.6	2066.33	44.42	33	11	8	206	24.4	5.62
KGT43841	pseudouridine synthase	770.9	816.3	729.5	772.233	717.6	808	785.5	770.367	742.3	872.1	713.3	775.9	44.03	40	9	7	235	26.8	9.31
KGT43842	threonine--tRNA ligase	6099.6	6116.8	5897.7	6038.03	5010.2	4786.6	5161.1	4985.97	4613.5	3997.6	4453.9	4355	294.476	56	85	30	640	73.6	5.66
KGT43843	bacitracin ABC transporter ATP-binding protein	313	287.6	277.6	292.733	273.5	243.9	249.1	255.5	260.6	272.3	239.9	257.6	41.829	18	8	3	255	27.4	6.7
KGT43847	pyruvate oxidase	359.8	358.6	413.3	377.233	438.2	393.8	529.8	453.933	421.7	402.6	443	422.433	14.404	4	2	2	566	61.9	5.58
KGT43849	Zn-dependent hydrolase	516.1	544.4	476.4	512.3	384.1	540.5	481.7	468.767	491.9	439.3	464.9	465.367	39.936	26	11	5	288	33.2	4.91
KGT43850	ABC transporter substrate-binding protein	815.5	842.4	890.3	849.4	477.6	1324.7	895.2	899.167	846.4	806.5	749	800.633	57.979	32	9	7	313	35.1	5.92
KGT43851	hypothetical protein IY08_11405	877.5	934.1	819.3	876.967	680.2	867.2	787.9	778.433	953.5	966.1	958.1	959.233	19.077	31	6	6	200	23.6	5.44
KGT43856	acetyltransferase	258.6	242.6	286.4	262.533	286	360.4	363.5	336.633	335.4	325.7	338.9	333.333	8.387	20	2	2	135	15.4	7.8
KGT43857	hydrolase	98	102.5	104	101.5	97	150.6	119.3	122.3	115.1	87.3	119.1	107.167	15.75	9	3	1	217	24.2	5.71
KGT43859	membrane protein	848.5	824	962.3	878.267	844.1	1145.6	939.7	976.467	1024.7	825.3	931.7	927.233	38.63	11	11	8	743	81.8	9.04
KGT43862	acetyltransferase	898.4	948.4	945	930.6	947.7	992.6	907.1	949.133	1118.2	1014.2	1129.4	1087.27	82.584	84	14	9	174	20.4	5.14
KGT43863	acetyltransferase	832.9	789.5	716.4	779.6	856	795.4	819.5	823.633	1074.3	1393.1	1119.5	1195.63	41.045	30	12	8	308	35.4	5.63
KGT43864	acetyltransferase	1283.7	1182.3	1307.9	1257.97	1059	1333.1	1280.6	1224.23	1275.4	1174	1281	1243.47	61.654	50	18	7	169	19.1	6.7
KGT43866	DNA-binding protein	44.7	52.6	50.1	49.1333	77.9	50.8	57.2	61.9667	68.3	72	69.4	69.9	7.602	6	1	1	186	21.5	6.23
KGT43867	hypothetical protein IY08_11485	149.8	193.7	168.2	170.567	112.6	190.2	179.1	160.633	150.5	136.9	133.9	140.433	8.55	9	4	3	315	36.8	7.74
KGT43869	protoporphyrinogen oxidase	1993.1	1953.6	1988.4	1978.37	1504.9	1769.5	1580	1618.13	2369.3	2287.2	2413.7	2356.73	113.421	32	24	14	463	51.9	5.33
KGT43871	acetyltransferase	391.9	401.4	459.8	417.7	408.4	599.7	519.6	509.233	472.1	441.1	464.4	459.2	21.831	22	5	4	183	21.1	6.33
KGT43872	cold-shock protein	116.3	123.8	108.6	116.233	104.6	110.1	96.2	103.633	65.9	96.4	62	74.7667	4.25	15	1	1	61	7.1	5.4
KGT43873	cold-shock protein	1160.4	1189	1153.2	1167.53	1132.3	1112	1081.1	1108.47	1078.5	966.6	999	1014.7	59.842	81	108	3	67	7.3	4.83
KGT43875	chloramphenicol acetyltransferase	928.2	919.4	931.7	926.433	1113.6	1022.6	943.8	1026.67	1345.5	1199.8	1342.5	1295.93	21.776	23	9	4	213	25.7	8.1
KGT43878	aspartate-semialdehyde dehydrogenase	1396.7	1420.1	1390.4	1402.4	1762.4	1276.5	1382.1	1473.67	1732.9	1290.1	1517.8	1513.6	74.108	42	20	12	347	38.2	7.28
KGT43882	cytoplasmic protein	297.4	289.7	257.6	281.567	285.2	247	302.2	278.133	299.5	283.1	293.7	292.1	19.145	13	4	3	229	25.9	7.85
KGT43883	acetyltransferase	2854.3	2760.1	3196.1	2936.83	2924	2654.1	2691.7	2756.6	3069.4	2312.4	2986.8	2789.53	122.907	70	43	16	295	34.4	4.77
KGT43884	hypothetical protein IY08_11570	1498.9	1508.7	2008	1671.87	800	1483.8	1174.7	1152.83	1004.5	756.8	924.4	895.233	54.117	45	12	9	198	23.3	5.58
KGT43885	multidrug ABC transporter ATP-binding protein	326.5	362.6	347.5	345.533	347.9	369.7	432.9	383.5	474.6	438.9	451.4	454.967	27.301	9	5	5	584	63.9	8.5
KGT43897	dehydrogenase	55.7	67.9	69.3	64.3	52.4	62	68.6	61	48.2	41.5	44	44.5667	6.142	6	2	2	436	47.9	7.12
KGT43898	RNA polymerase sigma factor SigJ	270.3	294.4	287.9	284.2	281.4	298.9	297.7	292.667	261.7	319.7	252.3	277.9	32.096	28	7	6	289	33	5.34
KGT43900	methyltransferase	1221.6	1204.5	1355.3	1260.47	1176.8	1202.5	1230.5	1203.27	1380.1	1067.7	1363.9	1270.57	105.416	51	43	6	197	22.7	5.34
KGT43901	Tellurite resistance protein	5886.9	5711.9	6799.1	6132.63	4846.8	7987.7	6862	6565.5	6494.5	5992.3	6235.4	6240.73	268.717	60	72	27	370	41.8	5.94
KGT43902	hypothetical protein IY08_11660	959.9	1011.2	995.6	988.9	1016.5	1087.8	1187.2	1097.17	1349.6	1200.7	1300	1283.43	73.084	46	18	9	277	32.8	9.33
KGT43903	hypothetical protein IY08_11665	511.9	577.7	626.1	571.9	338.9	608.8	425.6	457.767	343.8	380.1	351.9	358.6	42.033	23	15	10	519	59.7	6.73
KGT43910	acetyltransferase	282.5	292.1	274.9	283.167	233.4	296.3	254.8	261.5	331.4	290.7	294.2	305.433	12.13	9	4	4	527	60.8	6.58
KGT43911	threonine dehydratase	405.6	418	424.5	416.033	468.5	438.1	488.6	465.067	535.5	644	603.5	594.333	48.859	33	8	7	333	35.8	6.7
KGT43912	MarR family transcriptional regulator	583.9	594.3	665.2	614.467	699.9	483.4	540.7	574.667	498.7	825.4	527.7	617.267	6.627	10	2	2	156	18.5	6.7
KGT43915	metal-dependent hydrolase	118.6	103.2	112.2	111.333	120	109.3	152.4	127.233	120.8	113.5	117.3	117.2	16.782	29	5	5	228	26.1	5.58
KGT43916	RNA helicase	181.6	189.7	198.5	189.933	181.1	204.3	205.3	196.9	172.4	169.2	182.5	174.7	29.078	17	7	6	458	51.6	9.06
KGT43918	TetR family transcriptional regulator	291.5	281.2	285.5	286.067	189.2	253.4	226.9	223.167	169.8	166.5	184.8	173.7	13.46	17	4	4	211	24.6	5.97
KGT43931	acetyltransferase	244.6	260.5	217	240.7	351.2	235.2	240.6	275.667	473.7	319.6	465.7	419.667	24.266	15	5	4	279	32.1	8.57
KGT43932	hypothetical protein IY08_10425	1387.2	1400.9	1205.4	1331.17	851.5	1453.5	1108.5	1137.83	939.3	942	892.3	924.533	66.782	26	14	9	533	59	8.6
KGT43934	stage V sporulation protein S	531.2	499	565.7	531.967	783.1	436.7	640.3	620.033	549.5	337.3	498.2	461.667	45.229	74	8	4	91	9.4	10.27
KGT43938	hypothetical protein IY08_10460	373.9	400.4	347.2	373.833	341.9	819.1	445.4	535.467	343.3	388	320.8	350.7	29.213	20	5	3	217	23.5	8.84
KGT43939	aspartate phosphatase	41.5	54.7	55.1	50.4333	47.5	53.9	58.8	53.4	49.1	33.2	43.1	41.8	12.02	10	2	2	378	44.8	6.18
KGT43941	hypothetical protein IY08_10475	80.3	91.3	82.2	84.6	55.7	107.4	85.2	82.7667	101.9	72.6	79.8	84.7667	6.182	12	2	2	230	27.1	4.7
KGT43942	phosphohydrolase	1415	1479.2	1308.7	1400.97	1295	1298.6	1403.5	1332.37	1648.7	1621.1	1759.7	1676.5	69.45	57	18	12	215	24.8	5.77
KGT43943	multidrug ABC transporter ATP-binding protein	4227.9	4268.9	3919.1	4138.63	4633.5	3785.7	4415.3	4278.17	4945.7	5076.6	5131.9	5051.4	215.269	60	46	32	631	71.6	5.24
KGT43945	hypothetical protein IY08_10495	17.9	16.6	21.5	18.6667	15.4	27.9	14.5	19.2667	18.5	16	20.1	18.2	8.781	19	1	1	84	9.8	9.01
KGT43947	shikimate kinase	202.6	203.1	175	193.567	150.3	145.6	151.8	149.233	144.8	240.3	146.2	177.1	11.507	22	3	3	186	22.2	6.8
KGT43948	PBS lyase	3292.7	3348.8	3080.2	3240.57	2895.6	3136.7	3250.5	3094.27	3425.6	2804.9	3248.9	3159.8	171.187	57	37	17	375	42.5	5.01
KGT43950	hypothetical protein IY08_10525	2143.2	2117.2	2245.9	2168.77	3214.8	2388.1	2650.1	2751	3033.5	2944.3	3259	3078.93	121.31	51	57	7	144	15.9	4.92
KGT43952	arginine--tRNA ligase	4091	4084.7	4130.9	4102.2	2991.2	5017.1	4214.3	4074.2	3701.6	2877.6	3244.6	3274.6	212.659	53	48	27	562	64.4	5.16
KGT43955	TPR repeat-containing protein	3196.7	3391.3	3305.5	3297.83	2329.3	4127	3317.9	3258.07	3043.6	3028.6	2738.9	2937.03	166.482	24	39	28	1400	163.9	5
KGT43956	isoleucyl-tRNA synthetase	11975.8	12601.7	11197.1	11924.9	11389.7	10829.3	11449.9	11223	10467	9625	9781.7	9957.9	561.878	63	157	51	1033	118.3	5.59
KGT43958	TetR family transcriptional regulator	40	39.5	35.7	38.4	44.3	29.3	38.4	37.3333	44	40.6	35.8	40.1333	4.323	7	1	1	194	22.6	6.34
KGT43961	aspartyl-tRNA synthetase	3112	3067.5	3192.2	3123.9	2270.8	2939.3	2569.5	2593.2	2513.4	2008.5	2208.9	2243.6	179.236	59	42	23	432	49.5	7.56
KGT43962	hypothetical protein IY08_10590	43	56.9	57.7	52.5333	92.1	95.7	157.9	115.233	161.2	152.5	133.1	148.933	1.236	2	1	1	446	48.6	9.41
KGT43963	alpha/beta hydrolase	945.3	961.9	905.4	937.533	650.6	890.4	848.2	796.4	750.8	722.4	736.6	736.6	31.554	24	9	7	291	33.5	5.48
KGT43964	hypothetical protein IY08_10600	47.4	63.6	62.5	57.8333	62.6	66.9	55.4	61.6333	73.6	30.3	74.6	59.5	4.089	7	2	1	191	22.2	5.59
KGT43966	5'-nucleotidase	400.1	413	412.1	408.4	285.2	449.6	334.6	356.467	458.9	424.8	391.8	425.167	31.001	36	6	6	221	25.3	5.22
KGT43967	transporter	283.1	300.7	285	289.6	180.5	396.6	295.4	290.833	209.9	226.1	200.2	212.067	24.021	9	4	3	479	51.4	9.23
KGT43968	alcohol dehydrogenase	1944.6	1840.4	2080.5	1955.17	2182.1	1610	1891.2	1894.43	1591.3	1487.3	1593.8	1557.47	109.81	44	27	14	400	44	5.77
KGT43969	aspartate racemase	355.1	352.6	435.8	381.167	208.4	297.8	269.3	258.5	269.9	228.3	224	240.733	24.39	38	8	6	231	25.8	7.37
KGT43970	transcriptional regulator	1044.3	1155.9	987.2	1062.47	851.7	1211.1	1168.4	1077.07	1441.7	1639.5	1405.6	1495.6	42.72	41	11	6	157	18.4	6.7
KGT43971	acetyltransferase	619.4	600.6	597.7	605.9	510.9	585.6	540.2	545.567	605.6	1351.3	599.4	852.1	48.607	54	18	7	146	16.8	5.66
KGT43974	hypothetical protein IY08_10650	891.3	943.6	855.6	896.833	647.8	885.6	801.4	778.267	839	990.8	958	929.267	35.056	50	7	6	175	19.2	6.4
KGT43975	GCN5 family acetyltransferase	323.3	346	347.7	339	230.9	358.7	297.7	295.767	305.3	270.1	290	288.467	36.09	43	7	5	143	16.6	5.59
KGT43978	HAD family hydrolase	2472.8	2508.1	2585.2	2522.03	1772	2721.5	2474.2	2322.57	2033	1894.8	1892.7	1940.17	51.802	42	15	9	211	24.6	7.43
KGT43979	hypothetical protein IY08_10680	429.9	421.1	476.9	442.633	566.1	457	530.9	518	470.6	560.2	556	528.933	21.92	30	5	3	128	14.9	4.89
KGT43980	aminoglycoside phosphotransferase	1129.3	1142	1029.8	1100.37	1073.6	1271.4	1237	1194	1393.9	1457.2	1358.6	1403.23	60.313	25	13	8	310	36.5	6.67
KGT43981	penicillin-binding protein	3561.2	3468	3615.9	3548.37	2631.1	4050.8	2855.2	3179.03	3473.7	3191.1	3454	3372.93	232.893	51	60	17	485	54.6	5.64
KGT43982	thymidylate synthase	1878.5	1878.1	1675.5	1810.7	1362.3	1653.5	1580.3	1532.03	1555.6	1658	1551.9	1588.5	115.147	49	27	14	318	36.9	5.45
KGT43983	dihydrofolate reductase	820.8	849.7	856.4	842.3	911.6	847.2	953.8	904.2	916.3	937.6	999.1	951	77.52	69	18	9	162	19.2	5.39
KGT43984	MecA protein	7812.5	7478.8	7032.9	7441.4	10564.6	9332.2	8990.8	9629.2	7290.4	9519.9	8508.2	8439.5	291.607	57	89	35	661	72.8	8.5
KGT43985	FMN-dependent NADH-azoreductase	2369.7	2382	2751.4	2501.03	2449	2318.9	2329.3	2365.73	2220.3	2576.8	2271.5	2356.2	182.337	86	107	9	211	22.9	4.92
KGT43986	acyl-phosphate glycerol 3-phosphate acyltransferase	1391.4	1385.7	1359.6	1378.9	1362.6	1153.2	1096	1203.93	1300.4	1411.1	1340.6	1350.7	11.388	13	4	4	239	26.8	9.7
KGT43991	DegV domain-containing protein	2689.8	2471.6	2739.6	2633.67	3371.6	2748.8	3329.5	3149.97	3481.8	2800.4	3464	3248.73	137.429	52	54	11	280	30.4	5.53
KGT43992	membrane protein	188.8	150.5	152.3	163.867	166.9	182.9	187.6	179.133	246.4	196.6	190.9	211.3	18.825	11	3	3	324	38.1	7.43
KGT43993	cysteine ABC transporter ATP-binding protein	259.6	225.1	273	252.567	465.9	209.7	284.2	319.933	347.2	200.2	387.2	311.533	27.095	29	4	4	195	22.3	8.37
KGT43994	molecular chaperone Hsp20	529.9	639.2	638	602.367	477.1	458.6	577.9	504.533	473.3	437.5	447.1	452.633	56.82	54	11	6	153	17.9	5.43
KGT43995	asparagine synthase	9475.5	9697	8264.1	9145.53	8520.8	9022	8454.1	8665.63	12025.9	11352.5	11927.2	11768.5	327.11	58	94	33	633	73.4	6.05
KGT43996	acetyltransferase	62.4	65.7	76.3	68.1333	81.6	82.7	81.3	81.8667	93.3	73.7	89.6	85.5333	18.719	35	4	4	119	13.9	5.02
KGT44000	D-amino acid aminotransferase	5138.6	5183.6	5332.3	5218.17	4255	5540.5	5179.4	4991.63	5323.2	3953.3	4839.2	4705.23	192.77	60	62	17	291	33.8	5.77
KGT44001	NAD(P)H nitroreductase	1270.3	1196.6	1130.1	1199	1431.5	1274.4	1225.7	1310.53	1502.5	1959.1	1596.4	1686	70.416	53	15	8	215	24.4	7.77
KGT44004	isochorismatase	2237.5	2221.3	2383.1	2280.63	2333.2	1863.4	1960.3	2052.3	2690.2	2641.8	2652.1	2661.37	53.576	49	16	8	182	20.7	5.73
KGT44005	molecular chaperone Hsp20	1281.2	1266.4	1316.6	1288.07	2226.8	2356.3	7574.8	4052.63	4081.7	4267.7	3839.2	4062.87	85.227	52	25	8	145	16.9	5.27
KGT44006	mechanosensitive ion channel protein	562.7	571.8	619.7	584.733	660	726.5	551.9	646.133	634.3	447.3	568.2	549.933	12.102	9	4	3	297	34.4	5.4
KGT44007	histidine kinase	26.2	24.7	30.3	27.0667	23.6	36.9	34.1	31.5333	27.4	34.9	31.9	31.4	13.826	9	3	2	372	42.8	5.44
KGT44008	LuxR family transcriptional regulator	347	336.7	355.5	346.4	329.7	339.5	361.7	343.633	332.7	336	361.6	343.433	45.124	45	7	5	213	24.1	6.18
KGT44009	RpiR family transcriptional regulator	573.1	616.9	613	601	774.1	690.8	720.6	728.5	892.1	754.1	914.6	853.6	28.967	26	7	6	284	31.1	7.71
KGT44010	phenazine biosynthesis protein PhzF	277.1	315.5	291.7	294.767	313.4	273.1	282.7	289.733	281	286	271.8	279.6	16.138	10	4	3	285	32.5	5.85
KGT44011	ethanol-active dehydrogenase/acetaldehyde-active reductase	12937.3	13074.4	12360.4	12790.7	17196.1	14343.7	14605.3	15381.7	26808	18105.8	25754.7	23556.2	416.805	90	256	23	345	36.8	5.36
KGT44014	gluconokinase	92.4	102.9	90.7	95.3333	74.9	94.9	90.7	86.8333	102	87.7	90.3	93.3333	15.622	11	4	4	512	56.7	5.73
KGT44016	6-phosphogluconate dehydrogenase	1898.8	2004.4	1748.9	1884.03	1852.7	1312	1541.7	1568.8	1534.7	1500.3	1621.6	1552.2	65.233	38	15	9	298	32.9	5.08
KGT44017	glycosyl transferase	1689.8	1876.1	1939.6	1835.17	1122.3	1434.1	1509.6	1355.33	1128.7	1251.2	1075.8	1151.9	106.036	43	20	13	406	47.5	5.86
KGT44018	DNA-binding protein	1080.7	1343	1454.9	1292.87	631.8	1005.5	1115.2	917.5	654.7	474.3	590.6	573.2	72.964	33	16	12	384	44.9	5.54
KGT44019	NADH-ubiquinone oxidoreductase	4461.3	4178.9	4592.9	4411.03	6834.3	5930.2	6616.6	6460.37	7579.7	9652	7321.7	8184.47	188.979	76	90	9	178	19.4	7.49
KGT44022	glycine/betaine ABC transporter ATP-binding protein	1172.8	1173.5	1136.7	1161	1018.8	1144.6	1280.3	1147.9	1178.5	1046.9	1194.7	1140.03	29.746	24	7	7	315	35.7	5.83
KGT44025	LemA domain protein	807	781	903.9	830.633	801.7	682.4	761.8	748.633	679.1	612.2	780.6	690.633	46.069	53	11	4	86	9.9	6.95
KGT44026	hypothetical protein IY08_10915	645.9	782.5	762.3	730.233	601.8	743.5	760.5	701.933	625.5	940.8	576.7	714.333	17.411	9	5	5	605	70.7	6.35
KGT44028	hypothetical protein IY08_10925	219	224.8	238.7	227.5	187	272.1	269	242.7	223.8	184.8	198.6	202.4	30.491	38	5	5	198	23.2	8.02
KGT44029	chromosome segregation protein	570.3	658.6	757.9	662.267	792	1370.2	1684.4	1282.2	692.7	685.7	660.8	679.733	52.918	61	12	8	180	21.3	6.96
KGT44030	membrane protein	56.8	56.8	51.1	54.9	49.7	66	64	59.9	53.8	49	49.4	50.7333	5.961	6	2	2	451	51.2	4.92
KGT44031	aldehyde dehydrogenase	2372.5	2451.5	2327.9	2383.97	2995.8	2230.6	2699.6	2642	2692	2764.2	2693.1	2716.43	134.248	45	33	17	474	51.9	5.74
KGT44033	histidine kinase	3436.3	3371.4	3296.2	3367.97	2569.2	3940.4	3251.4	3253.67	3334.6	3229.9	3075.4	3213.3	185.805	58	35	20	372	43.4	5.22
KGT44034	hypothetical protein IY08_10955	736.7	902.3	1037.4	892.133	768.1	2407.8	2020.5	1732.13	983.8	704.7	780.3	822.933	45.923	37	9	8	249	28.2	6.43
KGT44035	hypothetical protein IY08_10960	562.7	552.5	495	536.733	521.8	526.4	530	526.067	672.5	703	685.5	687	60.496	28	10	8	436	47.6	6.95
KGT44036	CoA-transferase	151.7	142.6	184.5	159.6	133.5	129.2	116.3	126.333	104.8	109.4	110.8	108.333	30.952	25	4	3	232	24.9	4.82
KGT44037	CoA-transferase	67.6	73	63.6	68.0667	72.4	70.5	72.1	71.6667	78	69.8	70.6	72.8	6.463	5	1	1	220	23.5	5.4
KGT44038	acetylornithine deacetylase	2785	2811.1	2910.9	2835.67	2312.3	2704.8	2725.3	2580.8	2615.2	2716.9	2714.8	2682.3	137.826	52	37	16	422	47.1	4.97
KGT44039	beta-lysine acetyltransferase	1127.1	1160.2	1195.5	1160.93	831.3	1738.6	1283.5	1284.47	1303	1354.7	1222.4	1293.37	124.909	55	31	14	299	34.7	5.86
KGT44040	ATPase AAA	182.2	188.6	168.8	179.867	176.6	238.6	192.5	202.567	214.7	207.6	195	205.767	4.648	6	2	2	459	51.6	8.59
KGT44041	lysine 2,3-aminomutase	6875.9	6435.2	7496.6	6935.9	8057.7	7540	8719.8	8105.83	6658.7	5698.6	5454.4	5937.23	205.765	66	58	28	473	54.4	6.49
KGT44042	hypothetical protein IY08_10995	159.4	153.6	176.3	163.1	289.2	267.8	327.3	294.767	257	152.8	203.7	204.5	11.179	13	2	1	90	10.6	4.63
KGT44043	hypothetical protein IY08_11000	204.2	222.2	230.5	218.967	238.9	239.4	246.7	241.667	194.8	203.9	221.9	206.867	28.062	25	7	1	71	8.6	4.59
KGT44046	hypothetical protein IY08_11015	120.1	116.1	157.3	131.167	143.8	216.4	195.8	185.333	104.1	93.2	97.5	98.2667	23.69	51	7	2	59	7.2	3.9
KGT44047	hypothetical protein IY08_11020	517.1	483.6	631.2	543.967	259.8	333.7	287.6	293.7	121.8	124.7	133.8	126.767	9.707	15	3	2	60	7.3	10.92
KGT44049	sporulation protein SpoOM	1476.7	1531.6	1563.4	1523.9	1490.6	1443.5	1511.8	1481.97	1732.7	1631.1	1896.1	1753.3	105.466	68	27	13	251	28.6	4.92
KGT44052	thioredoxin	3337.9	3296.1	3214.9	3282.97	3457.7	3522.5	3621.5	3533.9	2529.8	2571.8	2535.1	2545.57	97.741	95	69	8	104	12.2	4.45
KGT44056	ABC transporter permease	94.9	136.9	147.4	126.4	130	229.3	132.9	164.067	220.4	151.6	133.6	168.533	1.297	3	1	1	178	19.9	6.52
KGT44059	peptidylprolyl isomerase	449.9	448.4	389.4	429.233	251.4	223.2	290.8	255.133	176.2	263.8	192.2	210.733	14.876	11	8	3	283	32.2	8.15
KGT44060	hypothetical protein IY08_11095	1167.6	1356	1502.7	1342.1	1413.4	3610.7	3117.7	2713.93	2137.8	1690.8	1847.4	1892	33.618	60	14	4	72	8.4	8.35
KGT44064	hypothetical protein IY08_11120	19.2	27.6	19.5	22.1	26.1	29.5	24.8	26.8	42.1	44.7	37.9	41.5667	4.795	10	1	1	111	12.6	6.54
KGT44069	penicillin-binding protein, partial	5852.4	6134.4	5521.2	5836	4119	3911.4	3469.8	3833.4	3103.8	4502.5	3657.5	3754.6	116.602	36	34	20	751	84.2	9.11
KGT44070	type VII secretion protein, partial	190.1	193	171.8	184.967	158.2	201.8	208.2	189.4	166.3	332	190.1	229.467	22.875	11	4	4	534	58.6	5.2
KGT44072	hypothetical protein IY08_10085	304.1	322.8	317.7	314.867	333.1	265	284	294.033	398.3	364.7	397.4	386.8	10.722	34	3	3	83	9.6	7.05
KGT44073	membrane protein	966.8	981.6	907.4	951.933	771.1	709	801.1	760.4	746.1	732.8	809.7	762.867	73.28	26	21	9	399	46.9	5.77
KGT44074	cell division protein FtsK	3952.3	4156.9	3877.3	3995.5	4067.7	3839.9	3735	3880.87	5316	5255.7	5311.6	5294.43	286.989	37	70	40	1501	171	5.45
KGT44075	hypothetical protein IY08_10100	3043.4	2907.8	3003.5	2984.9	3226.2	2220.5	2300.8	2582.5	2400	3342.6	2793	2845.2	115.416	62	33	16	273	31.6	6.6
KGT44076	lipase	829.2	938.6	821.6	863.133	911.1	983.5	802.3	898.967	984.5	1114.5	1112.3	1070.43	73.079	23	17	10	487	53.5	5.25
KGT44077	hypothetical protein IY08_10110	49.1	55.6	43.5	49.4	46.9	49.9	66.1	54.3	51.2	73.2	67.7	64.0333	8.185	29	2	2	86	9.8	9.69
KGT44078	cytoplasmic protein	890.7	893.4	971.5	918.533	1683	1010.9	1135.5	1276.47	1740.6	878.1	1944.5	1521.07	59.435	78	13	6	105	12.3	5.27
KGT44080	hypothetical protein IY08_10125	351.2	350.1	344.7	348.667	480.2	289.8	335.9	368.633	392.8	355.1	413	386.967	27.614	21	5	4	212	24.7	5.62
KGT44088	acetyltransferase	1314	1334.4	1447	1365.13	1065.1	1303.4	1244.8	1204.43	1129.4	981	1060.5	1056.97	44.132	30	12	7	261	29.8	5.96
KGT44089	spore protein	715.5	805.3	905.4	808.733	1004.3	987.5	1342.9	1111.57	853.5	809.6	708.7	790.6	48.331	64	13	6	141	14.9	5.22
KGT44090	oxalate:formate antiporter	565.9	676	555.2	599.033	347.3	620.1	458.2	475.2	508.2	441.8	472.3	474.1	42.367	32	9	6	258	30.3	5.05
KGT44094	methyltransferase	1229.6	1250.9	1278.8	1253.1	1700.9	1170.3	1284	1385.07	1523.8	1645.3	1545	1571.37	95.649	54	22	10	226	25.8	5.54
KGT44095	formate--tetrahydrofolate ligase	5975.9	5785.6	5683.2	5814.9	7361.8	5745.4	5660.3	6255.83	7359	7712.4	7761	7610.8	303.403	52	84	25	562	60.4	5.63
KGT44096	hypothetical protein IY08_10215	259.9	295.4	274.2	276.5	301.8	300.8	302	301.533	275.4	229.2	233.3	245.967	4.325	9	2	2	175	20.2	4.89
KGT44097	RNA helicase	4419	4160.2	4852.5	4477.23	4682.8	3692.1	4367.1	4247.33	3760.8	3335.2	3679.7	3591.9	124.216	60	33	22	389	44	9.7
KGT44098	hypothetical protein IY08_10225	199.4	225.8	241.8	222.333	148.3	321.7	247.2	239.067	157	163.7	169	163.233	2.6	3	1	1	269	30.3	5.34
KGT44099	glyoxalase	5993.7	5858.8	6788.8	6213.77	4963.2	5856.8	5356.6	5392.2	4067.2	4072.5	3946.4	4028.7	182.9	88	106	7	127	14.4	4.91
KGT44101	quinone oxidoreductase	1462.2	1480.9	1444.3	1462.47	1573.6	1611.1	1703.9	1629.53	1537.2	1545.9	1532.9	1538.67	120.391	53	21	12	324	35	6.95
KGT44105	beta-lactamase	1986.6	1931.9	2118.4	2012.3	2458.9	2115	2214.1	2262.67	3162.3	2324.9	2887.7	2791.63	97.992	33	22	12	323	36.5	5.82
KGT44107	glutathione peroxidase	1067.1	1005.9	1149.7	1074.23	1957.3	1205.4	1400.8	1521.17	1870.2	1697.2	1793.4	1786.93	59.819	43	16	6	160	17.8	5.39
KGT44110	ATPase AAA	311.3	329.2	331.4	323.967	230	284.1	274.6	262.9	247.8	205.6	237.4	230.267	26.863	19	7	6	320	35.9	7.53
KGT44113	nitrate reductase	1702.7	1737.8	1727.2	1722.57	2137.5	2119	2146.1	2134.2	5558.8	5044.5	5482.3	5361.87	100.409	21	30	25	1227	139.5	6.42
KGT44114	nitrate reductase	948.9	985.3	996.4	976.867	1024.5	1036.6	1013.7	1024.93	1864.2	2116.8	1774.5	1918.5	79.943	43	23	17	491	56.2	5.95
KGT44115	nitrate reductase	672.1	664.8	727.3	688.067	933.6	763	893.8	863.467	1717.4	2318.2	1955.8	1997.13	40.182	37	10	6	176	20.3	4.67
KGT44116	nitrate reductase	119.9	112.1	110.4	114.133	115.8	135.6	131.3	127.567	285.4	303.5	241.9	276.933	3.164	3	1	1	229	26.3	9.95
KGT44119	thiamine biosynthesis protein MoeB	18.5	20.1	16.5	18.3667	19.9	16.8	31.5	22.7333	33.9	40.2	35.1	36.4	20.222	18	7	3	337	37.9	8.65
KGT44126	hypothetical protein IY08_10365	748.8	697.8	664.7	703.767	497.2	644	571.5	570.9	555.7	563.9	559.2	559.6	28.031	26	9	3	125	14.8	4.97
KGT44127	precorrin-2 dehydrogenase	16.2	14.9	16.9	16	16.2	24.3	14.5	18.3333	19.9	19.3	18	19.0667	8.19	13	3	2	157	17.7	9.36
KGT44128	cobalamin biosynthesis protein CbiX	17.8	14.8	18.1	16.9	18	23.9	19.3	20.4	37.1	14.2	42.5	31.2667	6.889	7	1	1	236	26.8	7.2
KGT44129	uroporphyrinogen-III synthase	518.7	536.6	544.8	533.367	575.1	710.5	664.1	649.9	961.3	864.4	993.9	939.867	71.355	30	16	11	474	53.3	7.18
KGT44130	nitrite reductase	441.2	354	416.6	403.933	861.4	656.3	813.6	777.1	1068.8	936.7	1096.6	1034.03	38.072	38	5	3	105	11.8	5.03
KGT44131	nitrite reductase	6155.4	6221	6161.8	6179.4	8874.2	7711.7	8081	8222.3	20651.2	16485.8	19224	18787	372.281	51	103	36	802	88.8	5.45
KGT44135	tRNA-binding protein	472.9	442.2	455.4	456.833	762.5	464.3	591.2	606	651.8	489.7	628.6	590.033	23.419	28	11	2	109	11.9	5.17
KGT44140	GCN5 family acetyltransferase	126.9	122.1	117.1	122.033	119.5	118.6	96.2	111.433	120.6	114.6	130.7	121.967	5.825	15	2	2	165	19.1	6.96
KGT44142	DNA mismatch repair protein MutT	1757.7	1789.4	1811.7	1786.27	1586.6	2803	2354.8	2248.13	2227.8	2317.7	2148.5	2231.33	111.668	84	27	10	148	17.2	5.39
KGT44144	hypothetical protein IY08_09965	62	58.6	80.5	67.0333	45.1	83.3	87.4	71.9333	60.8	69	61.5	63.7667	6.229	22	2	2	142	15.4	7.25
KGT44145	peptidase	2291.7	2572.9	2229.4	2364.67	2278.7	3056.2	3117.2	2817.37	3060.8	2998	2723.4	2927.4	79.019	40	27	13	322	36.2	5.94
KGT44147	phosphoglycerate mutase	1185.4	1212.1	1207	1201.5	1360.9	1156.6	1346.6	1288.03	1452.4	1221.7	1467.4	1380.5	36.398	34	13	7	196	22.6	5.34
KGT44150	alanine racemase	1285.3	1365.8	1277.1	1309.4	1461.9	1295.2	1482.7	1413.27	1559.9	1473.6	1564.6	1532.7	113.86	48	21	13	391	43.5	5.72
KGT44151	acetyltransferase	884.5	857.7	880.5	874.233	753.4	794.2	800.9	782.833	782.5	778.2	772	777.567	76.944	42	20	8	289	33	5.49
KGT44152	glycosyl transferase	7639.7	7702.8	7113.1	7485.2	7793	6856	7019	7222.67	8918.4	6809.1	8358.7	8028.73	278.49	55	79	26	402	45.9	5.54
KGT44155	acetyltransferase	136	141.1	141.6	139.567	132.5	169.7	161.2	154.467	167.7	147.1	170.6	161.8	37.322	53	7	6	140	16.4	6.8
KGT44156	serine/threonine protein phosphatase	296.9	305.3	314.7	305.633	309.7	327.3	316.7	317.9	354	343.5	335.4	344.3	32.237	15	5	4	375	42.7	5.19
KGT44158	acetyltransferase	1044	1023.1	972.4	1013.17	915.1	1048.8	963	975.633	1180.9	1228.7	1224.1	1211.23	25.278	20	7	4	188	22.4	7.87
KGT44160	GNAT family acetyltransferase	665	673.8	621.1	653.3	833.8	650.8	721	735.2	778.1	784.5	795.5	786.033	91.047	68	17	7	161	18.5	5.26
KGT44161	cupin	53	68.9	42.2	54.7	60.4	56	59.4	58.6	78.8	86.8	69.4	78.3333	6.458	8	1	1	121	13.4	6.51
KGT44162	acetyltransferase	1123.7	1106.2	947.2	1059.03	849	1129.7	987.9	988.867	1331.9	1297.5	1232.6	1287.33	29.418	43	6	6	142	16.5	5.72
KGT44163	type VII secretion protein EsxA	1388	1450.2	1361	1399.73	2421.7	1299.5	1495.3	1738.83	2042.6	2107.2	2640.7	2263.5	75.36	56	34	2	98	11.3	5.48
KGT44164	type VII secretion protein, partial	952.3	983.4	985.5	973.733	1418.5	1199.2	1207.9	1275.2	1023.1	1218.3	1174	1138.47	82.655	26	18	13	596	66.7	5.83
KGT44166	hypothetical protein IY08_09580	261.5	170	154.8	195.433	200	143.7	151.3	165	161.4	127.7	108.2	132.433	7.498	29	2	2	55	6.2	4.89
KGT44167	phospholipase	207.2	248.9	241.1	232.4	135.7	208.6	191	178.433	181.7	141	164.7	162.467	13.408	13	3	3	321	36.7	8.76
KGT44169	cytoplasmic protein	185.8	175.8	168	176.533	114.8	161.4	140.7	138.967	144.2	149	131.7	141.633	22.428	20	4	3	250	29	4.63
KGT44170	peptidase	114.2	130.8	113	119.333	39.1	61.3	34.5	44.9667	40.8	41	38.4	40.0667	9.005	8	3	2	386	43.8	8.37
KGT44172	NTP pyrophosphohydrolase	2170.8	2146.8	2228.6	2182.07	1031.7	1266.4	1253.1	1183.73	1006.4	1170.4	1017.7	1064.83	73.041	71	23	9	153	17.3	4.78
KGT44173	NAD synthetase	2506	2593.7	2626.5	2575.4	2011.6	1947.4	2061.9	2006.97	1760.6	1978.9	1954.4	1897.97	126.822	60	30	11	272	30	5.17
KGT44175	transition state regulator Abh	219.5	190.6	222	210.7	669.4	245.1	389.9	434.8	716.5	577.5	781	691.667	21.327	27	8	2	95	10.5	5.48
KGT44176	serine protease	2168.6	2086	2892.8	2382.47	2187.3	2869.3	2488.1	2514.9	1915.8	1805.7	1940.3	1887.27	191.834	60	32	11	315	33.9	4.92
KGT44178	oxidoreductase	1505.8	1529.8	1469.7	1501.77	1992.3	1590.8	1921.7	1834.93	2026.9	2249.8	2181.2	2152.63	66.298	46	16	11	311	35.1	5.22
KGT44183	GTPase RsgA	1357.6	1327.9	1371.5	1352.33	1088	1788	1474.5	1450.17	1310.8	1282.7	1191.2	1261.57	73.408	44	15	11	350	39.9	6.55
KGT44187	hypothetical protein IY08_09690	394.7	414.8	402.5	404	357.1	357.9	367.7	360.9	395.9	355.3	371.5	374.233	38.294	80	9	7	121	14.4	4.41
KGT44189	general stress protein	5989.3	6240.1	5613.7	5947.7	3333.6	6856.6	4900	5030.07	5393.7	4530.7	5055.4	4993.27	165.262	72	124	7	147	16.7	4.75
KGT44190	hypothetical protein IY08_09705	1563	1622.7	1726.1	1637.27	1553.4	1753.9	1753.4	1686.9	1637.8	1580.9	1639.9	1619.53	38.089	46	16	7	151	17.7	5.43
KGT44191	alpha/beta hydrolase	989.7	973.9	962.5	975.367	671	914.8	876.1	820.633	819.7	875.8	808.2	834.567	93.552	69	20	12	314	36.8	4.96
KGT44192	hypothetical protein IY08_09715	514.8	494.1	526.4	511.767	490.7	653	677.4	607.033	694.7	564.9	617.9	625.833	25.652	36	7	7	333	36.7	6.07
KGT44194	amine oxidase	53.7	56.8	70.4	60.3	70.8	87.5	83.2	80.5	69.9	71.5	66.6	69.3333	2.504	3	1	1	487	55.6	6.14
KGT44195	acetyltransferase	224.8	235.5	251.4	237.233	175.8	265.4	249.5	230.233	175	169.6	157.4	167.333	29.076	23	6	4	194	22.4	5.35
KGT44196	oxidoreductase	1067.6	1112.6	1121.3	1100.5	688.6	843.6	894.9	809.033	750.4	764.8	752.1	755.767	34.438	23	9	6	300	34	5.78
KGT44198	cobalamin biosynthesis protein CobW	1220	1259.1	1232.6	1237.23	967.6	1197.1	1115.7	1093.47	1308	1109.9	1278.3	1232.07	60.726	31	13	8	316	35.9	4.94
KGT44199	spermidine acetyltransferase	549.8	590.9	551.4	564.033	426.3	766.1	642.5	611.633	595.9	538.1	571.6	568.533	9.997	10	3	2	156	17.8	4.91
KGT44200	adhesin	5132.9	5275.1	4539.6	4982.53	2325.4	3342.5	3781.5	3149.8	2249.7	2490.3	2208.6	2316.2	95.045	48	27	13	316	35.6	6.48
KGT44202	oxidoreductase	56.9	57.6	66.2	60.2333	48.7	48.7	41.4	46.2667	50	121.8	49.1	73.6333	22.336	20	4	3	219	25	9.1
KGT44203	NADPH dehydrogenase	2156.1	2136.1	2317.4	2203.2	1587	1759.9	1717.8	1688.23	1582	1488.9	1617.7	1562.87	207.904	74	38	15	345	38.5	6.11
KGT44204	cysteine methyltransferase	655.7	611.6	639.7	635.667	549	820.3	787.3	718.867	671	522.3	628.8	607.367	37.229	51	9	6	150	16.8	6
KGT44206	peptide ABC transporter substrate-binding protein	31845.6	33024.9	31223.4	32031.3	19019.2	34746	27614.5	27126.6	15640.9	17116.4	14953.3	15903.5	413.723	66	196	44	553	63	7.78
KGT44207	fosfomycin resistance protein FosB	281.8	272.6	257.9	270.767	244.9	282.7	244.9	257.5	277.7	263	255.8	265.5	20.126	25	4	3	138	16.5	5.69
KGT44208	short-chain dehydrogenase	151.3	143.7	146.6	147.2	114.2	156.3	164	144.833	145.1	134.4	118.5	132.667	5.438	7	1	1	181	20.5	8.85
KGT44209	phosphatase	669.5	688.2	645.9	667.867	830.5	774.5	829.9	811.633	979.4	926.8	973.1	959.767	48.91	61	15	8	203	23.2	5.69
KGT44210	Spore coat protein G	3386.9	4285.7	4314.5	3995.7	6831.7	6689.7	5462.7	6328.03	7436	5034.3	4251.6	5573.97	20.991	19	35	6	192	22.9	9.51
KGT44211	spore coat protein	275.6	333	346.7	318.433	270.4	230.6	248.4	249.8	258.2	118.3	216.9	197.8	16.756	16	5	5	358	42.7	6.06
KGT44212	ADP-ribose pyrophosphatase	1620.8	1565.2	1665	1617	2126	1633.8	1678.3	1812.7	2377.3	1332.9	2385	2031.73	68.995	59	19	12	205	23.7	5.01
KGT44213	membrane protein	541.4	526.6	490.1	519.367	381.6	736.4	533.4	550.467	572	640.5	510.3	574.267	12.184	14	3	3	200	22.3	9.72
KGT44215	magnesium transporter	36.6	38.7	37.6	37.6333	29.2	43.5	42.7	38.4667	48.8	69.2	47.1	55.0333	16.947	11	3	3	313	36.7	5.25
KGT44218	acyl-CoA hydrolase	1413.4	1458.7	1364.2	1412.1	1425.3	1769.4	1740.8	1645.17	1575.6	1794.7	1463.8	1611.37	60.752	58	20	9	168	18.9	8.02
KGT44222	hypothetical protein IY08_09870	995.6	986.5	960.5	980.867	1399.3	1219.8	1309.7	1309.6	1737.6	1646.3	1803.6	1729.17	64.87	53	14	9	207	22.8	6.92
KGT44224	membrane protein	209.8	208.1	196.6	204.833	322.6	189	262.7	258.1	288	243.2	291	274.067	1.954	2	1	1	435	49.1	4.96
KGT44226	CBS domain-containing protein	13941.2	14579.7	12341.2	13620.7	9926.4	12286.9	11351.2	11188.2	11831.7	9054.7	11089.5	10658.6	341.686	91	154	23	215	24.7	5.54
KGT44230	cysteine synthase	2714.8	2723.4	2813.6	2750.6	3263.6	2450.5	3028.1	2914.07	3460.6	2992.8	3437.2	3296.87	159.018	75	50	16	305	32.7	5.4
KGT44231	acetyltransferase	1430.7	1422.7	1301.5	1384.97	1532.1	1784.3	1852.2	1722.87	1586.7	1793.1	1665.7	1681.83	47.82	41	10	7	170	19.4	7.66
KGT44232	cytoplasmic protein	320.7	318.3	316.3	318.433	317.8	355	348.9	340.567	371.2	374.4	383.9	376.5	58.306	41	16	9	275	32.2	5.3
KGT44233	hypothetical protein IY08_08825	228.2	266.8	253.3	249.433	156.8	243	190.8	196.867	197.6	208.8	167.6	191.333	21.433	29	4	4	191	22.4	4.77
KGT44235	polysaccharide deacetylase	459.6	454.3	335.1	416.333	362.5	272.3	346.4	327.067	249.2	838.4	290.6	459.4	1.219	5	1	1	234	26.6	9.26
KGT44238	ferrous iron transporter A	1226.1	1370.8	1231.4	1276.1	1192.4	1708.8	1434.3	1445.17	1496.5	1582.7	1473.1	1517.43	61.389	50	17	11	213	24.2	8.56
KGT44241	methionine sulfoxide reductase A	615.7	638	660	637.9	594.4	582.8	522.2	566.467	518.1	543	530.2	530.433	72.14	61	16	6	178	20.5	5.59
KGT44242	short-chain dehydrogenase	900.9	1014.4	1260.2	1058.5	684.9	957.8	1105.4	916.033	742.1	706.1	714.3	720.833	73.276	53	17	11	252	27.1	5.68
KGT44243	branched-chain amino acid aminotransferase	8521.8	8603	7395.5	8173.43	5023	8043.1	6121.9	6396	5652.3	5117.6	5000.8	5256.9	242.966	82	116	18	299	33.1	5.35
KGT44244	acetolactate synthase catalytic subunit	2598.8	2654.1	2471.7	2574.87	2120.1	1898.2	2095.6	2037.97	2057.7	1709.5	1813.8	1860.33	151.67	42	32	18	571	62.8	6.37
KGT44245	acetolactate synthase 1 regulatory subunit	1177.5	1223.1	1064.7	1155.1	941.4	757.9	832.5	843.933	939.3	793	718.1	816.8	24.685	58	6	4	76	8.5	8.21
KGT44246	ketol-acid reductoisomerase	13449.2	13190.3	12649.4	13096.3	13163.2	9799.3	9998	10986.8	9747.1	7876.1	8688.6	8770.6	268.218	80	146	19	335	37	5.78
[truncated: 1,217 more rows]

## Sheet: label note
Label for Table S1	Description
Accession	Protein accession from NCBI database
Protein description	NCBI protein DESCRIPTION
12-1, 12-2, 12-3	Three replicates for 12h samples labeled with 126, 128C, 129N isotopes.
24-1, 24-2, 24-3	Three replicates for 24h samples labeled with 127N, 131, 129C isotopes.
48-1, 48-2, 48-3	Three replicates for 48h samples labeled with 127C, 130N, 128N isotopes.
Abundances (Normalized)	Normalized protein abundance (sum of 12 fractions F25-36).
Sum PEP Score	The sum of the scores of the individual peptides.
Coverage [%]	The percent coverage calculated by dividing the number of amino acids in all found peptides by the total number of amino acids in the entire protein sequence.
# PSMs	The total number of identified peptide sequences (peptide spectrum matches) for the protein, including those redundantly identified.
# Unique Peptides	The number of peptide sequences unique to a protein group. If a protein group does not contain at least one unique peptide, there is no supporting evidence for the existence of this protein group.
# AAs	The total number of amino acids in predicted sequence of each protein.
MW [kDa]	Predicted molecular weight.
calc. pI	Theoretical isoelectric point of each protein.
