# Supplementary material for: Proteome profile changes during poly-hydroxybutyrate intracellular mobilization in gram positive Bacillus cereus tsu1
Source: BMC Microbiol. 2020 May 19;20:122. doi: 10.1186/s12866-020-01815-6 (PMC7236355; doi:10.1186/s12866-020-01815-6)
Supplement: Supplementary file 2 — Additional file 2 Table S2–1. Significantly changed proteins identified in pair of 24 h:12 h and 48 h:12 h. Table S2–2. EMP, PP, TCA enzymes and their average abundance in three time-point samples. Table S2–3. Enzymes in butanoate and pyruvate anaerobic metabolism and the abundance at three different time points. Table S2–4. Significantly changed proteins related with sporulation. Table S2–5. Protein abundance of enzymes involved in oxidative phosphorylation and anaerobic/nitrate respiration. Table S2–6. PHB biosynthesis and intracellular degradation enzymes and their average abundance in three time-point samples. [file 12866_2020_1815_MOESM2_ESM.xlsx]

## Sheet: Table S2-1
Table S2-1 Significantly changed proteins identified in pair of 24h:12h and 48h:12h.
Accession	Protein description	24h:12h FDR adjusted p-value	fold change (24h:12h)	48h:12h FDR adjusted p-value	fold change (48h:12h)
KGT40391	hypothetical protein IY08_30420	0.0263	1.45506
KGT40447	hypothetical protein IY08_30120			<.0001	2.42861
KGT40452	hypothetical protein IY08_30155	0.0086	0.582683	0.0061	0.597343
KGT40453	N-acetylmuramoyl-L-alanine amidase	<.0001	0.57184	<.0001	0.487148
KGT40454	lysozyme			<.0001	0.523257
KGT40486	glycosyl transferase	<.0001	0.724507
KGT40487	spore coat protein	<.0001	0.754756
KGT40488	hypothetical protein IY08_29820	<.0001	0.694662
KGT40501	hypothetical protein IY08_29570	<.0001	0.666369
KGT40505	hypothetical protein IY08_29590			0.0295	1.84195
KGT40512	hypothetical protein IY08_29640			<.0001	1.62544
KGT40537	peptidase U35	<.0001	0.747053
KGT40567	hypothetical protein IY08_29255			0.0042	1.62792
KGT40605	hypothetical protein IY08_29525			<.0001	0.585659
KGT40607	glycerophosphoryl diester phosphodiesterase	<.0001	0.575937	<.0001	0.556916
KGT40609	cell wall anchor protein			<.0001	1.90532
KGT40612	ATPase			<.0001	1.64722
KGT40655	cell surface protein	<.0001	0.643398
KGT40723	hypothetical protein IY08_27950			<.0001	0.538132
KGT40727	hydrolase			<.0001	0.601294
KGT40784	N-acetylmuramoyl-L-alanine amidase	<.0001	0.753183
KGT40887	hypothetical protein IY08_25565			<.0001	2.12285
KGT40888	pyridine nucleotide-disulfide oxidoreductase			<.0001	1.70644
KGT40908	iron ABC transporter substrate-binding protein	<.0001	0.663557	<.0001	0.620947
KGT40942	phosphocarrier protein Chr			0.0014	0.659677
KGT40971	peptidase S41	<.0001	0.651128	<.0001	0.550793
KGT40972	cell division protein FtsX	<.0001	0.754965
KGT40985	sigma-54 modulation protein			<.0001	1.53705
KGT41001	diacetylchitobiose-6-phosphate hydrolase			<.0001	1.67058
KGT41002	PTS cellobiose transporter subunit IIA			<.0001	2.20432
KGT41004	PTS chitobiose transporter subunit IIB			0.002	2.05499
KGT41023	hypothetical protein IY08_26305			<.0001	0.597633
KGT41025	peptidase M24	<.0001	0.653343	<.0001	0.484723
KGT41041	hypothetical protein IY08_26410	0.0012	0.665625	0.0248	0.548945
KGT41054	EPSX protein	0.0019	0.578939	0.0007	0.583875
KGT41060	glycosyl transferase	<.0001	0.742546
KGT41066	glycosyl transferase	0.003	0.753188
KGT41074	3-hydroxyacyl-ACP dehydratase	0.0017	1.36164
KGT41076	stage III sporulation protein D	<.0001	0.612882	<.0001	0.306664
KGT41078	peptidase M23	<.0001	0.586126	<.0001	0.448423
KGT41098	membrane protein			<.0001	1.76755
KGT41105	ATP F0F1 synthase subunit B	<.0001	0.666623	<.0001	0.604185
KGT41121	tRNA threonylcarbamoyladenosine biosynthesis protein			<.0001	1.54583
KGT41154	aminopeptidase	<.0001	0.742325	<.0001	0.587525
KGT41184	spore gernimation protein GerQ	0.0223	1.41981
KGT41191	uracil-DNA glycosylase	<.0001	0.691731	<.0001	0.629873
KGT41199	O-acetylhomoserine aminocarboxypropyltransferase			<.0001	0.641523
KGT41216	chemotaxis protein	<.0001	0.703871	<.0001	0.555336
KGT41226	hypothetical protein IY08_27365	<.0001	0.656644	<.0001	0.51581
KGT41238	superoxide dismutase	<.0001	0.703715
KGT41254	hypothetical protein IY08_27505	0.0011	0.644022	0.0005	0.629567
KGT41268	sporulation protein	0.0017	1.65938
KGT41339	nitrogen fixation protein NifU	0.025	1.41552	<.0001	1.54302
KGT41345	methionine ABC transporter ATP-binding protein	<.0001	0.652298	<.0001	0.635958
KGT41348	TOPRIM domain-containing protein			0.0003	1.64779
KGT41354	lactate dehydrogenase			<.0001	1.81366
KGT41362	glucose-6-phosphate isomerase	<.0001	0.703822	<.0001	0.580989
KGT41365	general stress protein			0.0207	1.66998
KGT41396	DNA-directed RNA polymerase subunit omega			<.0001	1.50052
KGT41426	laccase			<.0001	1.55874
KGT41427	hypothetical protein IY08_19695			<.0001	0.610656
KGT41433	cell division protein FtsQ	<.0001	0.614243	<.0001	0.541988
KGT41446	hypothetical protein IY08_19795	<.0001	0.75346
KGT41447	DNA-binding protein			<.0001	0.479012
KGT41464	formamidase	<.0001	0.751301	<.0001	0.616752
KGT41475	hypothetical protein IY08_19940			<.0001	1.51256
KGT41483	inositol monophosphatase	<.0001	0.730422	<.0001	0.596594
KGT41492	hypothetical protein IY08_20025			0.0046	0.628477
KGT41515	hypothetical protein IY08_20140	0.0014	0.739787
KGT41523	lipoprotein	<.0001	0.692988	<.0001	0.582214
KGT41532	cytoplasmic protein	<.0001	1.68496
KGT41539	cyclodextrin-binding protein	<.0001	0.741661	<.0001	0.644388
KGT41552	hypothetical protein IY08_20330			<.0001	2.14478
KGT41568	hypothetical protein IY08_20415	<.0001	0.734845	<.0001	0.633902
KGT41591	HAD family hydrolase			<.0001	1.66732
KGT41601	sporulation sigma factor SigF	0.0182	1.42793
KGT41602	anti-sigma F factor			<.0001	0.647895
KGT41604	D-alanyl-D-alanine carboxypeptidase	<.0001	0.647191	<.0001	0.532234
KGT41610	membrane protein	<.0001	1.61024	<.0001	1.58614
KGT41616	hypothetical protein IY08_20665	<.0001	0.755018
KGT41642	biotin synthase			<.0001	1.53586
KGT41690	dihydrolipoamide dehydrogenase			<.0001	1.50149
KGT41693	phosphate butyryltransferase			<.0001	1.85764
KGT41714	stage III sporulation protein AH	<.0001	0.720057	<.0001	0.641638
KGT41715	stage III sporulation protein AG	<.0001	1.59263	<.0001	1.57703
KGT41737	hypothetical protein IY08_21295	<.0001	0.746142
KGT41785	cystathionine gamma-synthase			<.0001	0.655939
KGT41786	ArsR family transcriptional regulator	0.0028	1.44051
KGT41815	hypothetical protein IY08_21700			<.0001	1.53379
KGT41833	hypothetical protein IY08_21810	<.0001	0.758248
KGT41834	30S ribosomal protein S21	<.0001	0.711079	<.0001	0.535231
KGT41875	delta-aminolevulinic acid dehydratase	0.0241	0.686477	0.0028	0.509386
KGT41894	cystathionine gamma-synthase	<.0001	0.619352	<.0001	0.511187
KGT41898	hypothetical protein IY08_22140			<.0001	1.74985
KGT41899	FMN-dependent NADH-azoreductase	<.0001	0.532031	<.0001	0.513143
KGT41946	BofC protein	<.0001	0.662587	0.0003	0.538879
KGT41948	spore cortex protein	<.0001	0.693651
KGT41949	peptigoglycan-binding protein LysM			<.0001	0.572653
KGT41951	nicotinate-nucleotide pyrophosphorylase			<.0001	1.91379
KGT41956	hypothetical protein IY08_22430	0.0249	1.73554	<.0001	1.88535
KGT41974	rod shape-determining protein MreC	<.0001	0.74269	<.0001	0.667719
KGT41988	spore coat protein CotS	0.0103	1.48641
KGT42013	LuxR family transcriptional regulator	<.0001	0.66427	<.0001	0.480075
KGT42023	5'-nucleotidase			<.0001	1.53834
KGT42040	ferrichrome ABC transporter substrate-binding protein	<.0001	0.568827	<.0001	0.430565
KGT42051	PhoP family transcriptional regulator			0.0025	1.57946
KGT42053	hypothetical protein IY08_22945			<.0001	0.631018
KGT42061	cell surface protein			<.0001	0.662394
KGT42087	50S ribosomal protein L20			<.0001	0.649523
KGT42097	glyceraldehyde-3-phosphate dehydrogenase			<.0001	1.60603
KGT42116	GntR family transcriptional regulator	<.0001	0.662183	<.0001	0.656885
KGT42121	oligoribonuclease	<.0001	0.691596	<.0001	0.617068
KGT42141	argininosuccinate synthase			<.0001	0.607991
KGT42151	spore protein	0.0247	1.60179
KGT42195	sex pheromone	<.0001	0.735849
KGT42225	hypothetical protein IY08_23855	<.0001	0.745811
KGT42250	Cof	<.0001	0.709799
KGT42309	cytochrome D ubiquinol oxidase subunit I			<.0001	2.32726
KGT42339	ABC transporter permease	<.0001	0.733761	0.0005	0.611122
KGT42386	RNA-binding protein Hfq	0.0161	1.45998	<.0001	1.89171
KGT42393	butanol dehydrogenase	<.0001	0.74768
KGT42398	chitinase	<.0001	0.739172	<.0001	0.63114
KGT42401	DNA-binding protein	<.0001	1.80661	<.0001	2.15985
KGT42404	copper resistance protein CopZ	<.0001	1.42545
KGT42406	methionine ABC transporter substrate-binding protein	0.0171	0.746173
KGT42412	iron-uptake system-binding protein			<.0001	0.575606
KGT42445	spore coat protein	<.0001	1.69851
KGT42466	CD4+ T-cell-stimulating antigen			<.0001	1.74894
KGT42476	dipicolinate synthase subunit A	<.0001	0.683125	<.0001	0.565356
KGT42511	GTPase	<.0001	0.747773
KGT42520	cell division protein FtsY			<.0001	1.5185
KGT42522	ribonuclease III	<.0001	0.671846	<.0001	0.592716
KGT42531	50S ribosomal protein L28	<.0001	0.60805	<.0001	0.51212
KGT42538	anti-terminator HutP			<.0001	1.51737
KGT42572	hypothetical protein IY08_18640			<.0001	1.55243
KGT42575	GNAT family acetyltraansferase			0.0032	2.07144
KGT42580	hypothetical protein IY08_18680	<.0001	0.707775	<.0001	0.651977
KGT42591	vancomycin B-type resistance protein VanW	<.0001	0.672582	<.0001	0.613286
KGT42598	flavodoxin			<.0001	0.641772
KGT42602	acetyltransferase	<.0001	0.690342	<.0001	0.63465
KGT42603	reticulocyte-binding protein	0.0477	0.736053
KGT42629	hypothetical protein IY08_18040			<.0001	2.03708
KGT42638	glyoxalase			<.0001	0.641461
KGT42641	methyltransferase	<.0001	0.539122	<.0001	0.512325
KGT42659	ribonucleoside-triphosphate reductase			<.0001	1.93446
KGT42664	small acid-soluble spore protein Tlp	<.0001	0.724904
KGT42674	spore protein P	0.0009	0.624374
KGT42692	hypothetical protein IY08_18365			<.0001	2.0218
KGT42737	glyoxalase	<.0001	0.681272	<.0001	0.556685
KGT42739	monooxygenase			<.0001	0.634777
KGT42745	ErfK/YbiS/YcfS/YnhG family protein	<.0001	0.703237
KGT42759	RTCB protein	0.0007	1.39891
KGT42760	hypothetical protein IY08_16185	0.0111	1.76881
KGT42764	hemin ABC transporter ATP-binding protein			<.0001	1.67357
KGT42774	membrane protein YxkD	<.0001	0.692705
KGT42777	PbsX family transcriptional regulator	<.0001	0.562409	<.0001	0.463533
KGT42778	hypothetical protein IY08_16280	<.0001	0.746328
KGT42786	beta-lactam antibiotic acylase	0.0163	1.41218
KGT42811	hypothetical protein IY08_16455			0.002	1.73283
KGT42831	ankyrin			<.0001	1.50211
KGT42852	hypothetical protein IY08_16675	<.0001	0.739223	0.0151	0.519405
KGT42875	lipoprotein	<.0001	0.65633	<.0001	0.466462
KGT42905	glucose-1-phosphate cytidylyltransferase	<.0001	0.647783	<.0001	0.555991
KGT42918	6-phosphogluconate dehydrogenase			<.0001	0.660661
KGT42929	nitroreductase	<.0001	0.723709	<.0001	0.479364
KGT42955	NAD(P)H oxidoreductase	<.0001	0.627489	<.0001	0.638298
KGT42969	cytoplasmic protein	<.0001	0.757114
KGT42972	hydroxylamine reductase			<.0001	1.71432
KGT42995	iron-hydroxamate ABC transporter substrate-binding protein	0.0024	0.716025
KGT42999	hypothetical protein IY08_17460	0.002	0.697315
KGT43010	mannonate oxidoreductase			0.0162	1.53011
KGT43023	glycerophosphodiester phosphodiesterase	<.0001	0.530043	<.0001	0.524772
KGT43042	pyridine nucleotide-disulfide oxidoreductase			<.0001	1.51641
KGT43044	glucose-1-phosphate cytidylyltransferase	0.0004	0.744365
KGT43045	glycosyl transferase	<.0001	0.600311	0.0005	0.57924
KGT43053	stress protein			<.0001	1.58718
KGT43054	DSBA oxidoreductase			<.0001	0.611419
KGT43072	hypothetical protein IY08_15920			0.001	1.68043
KGT43117	5'-nucleotidase			<.0001	0.646939
KGT43120	hydrolase	<.0001	0.745651	<.0001	0.654667
KGT43122	amidohydrolase	<.0001	0.709927
KGT43147	autoinducer kinase	0.0352	0.721556
KGT43149	aldolase	<.0001	1.4894
KGT43173	glyoxalase	<.0001	0.604445	<.0001	0.432878
KGT43205	monooxygenase	<.0001	0.752166	<.0001	0.584309
KGT43206	NAD(P)H nitroreductase	<.0001	0.681229	<.0001	0.633103
KGT43207	MarR family transcriptional regulator	<.0001	0.737918	<.0001	0.66935
KGT43212	cell wall assembly protein	<.0001	0.668353	<.0001	0.569249
KGT43232	hypothetical protein IY08_15225	<.0001	0.755772
KGT43236	Fe-S cluster assembly protein HesB			0.0164	1.5032
KGT43253	signal peptidase I	<.0001	0.736916	<.0001	0.565831
KGT43270	peptide ABC transporter substrate-binding protein	<.0001	0.731354	<.0001	0.633314
KGT43336	x-prolyl-dipeptidyl aminopeptidase	<.0001	0.726821	<.0001	0.547258
KGT43343	MTA/SAH nucleosidase	<.0001	0.682472
KGT43360	lipoprotein	<.0001	0.754348	<.0001	0.613635
KGT43374	hypothetical protein IY08_14380			<.0001	1.54468
KGT43376	2'-5' RNA ligase	<.0001	0.709263
KGT43400	hypothetical protein IY08_14515			<.0001	1.81106
KGT43411	hypothetical protein IY08_14575			<.0001	0.627755
KGT43444	tryptophan 2,3-dioxygenase	<.0001	0.727093	<.0001	0.605447
KGT43446	kynureninase	<.0001	0.676711	<.0001	0.661293
KGT43457	lipoprotein	<.0001	0.670771	<.0001	0.629917
KGT43462	dihydrolipoamide dehydrogenase			0.0112	1.71765
KGT43464	pyruvate dehydrogenase	0.0043	1.42063	<.0001	1.58789
KGT43465	acetoin:2,6-dichlorophenolindophenol oxidoreductase subunit alpha	<.0001	2.0606	<.0001	2.5033
KGT43479	chitosanase	<.0001	0.661445	<.0001	0.575957
KGT43494	endoribonuclease L-PSP	<.0001	0.702944
KGT43495	cytoplasmic protein			<.0001	1.57037
KGT43496	enterochelin esterase	0.0168	1.46432	<.0001	1.99769
KGT43501	cytoplasmic protein	0.0161	1.40351	<.0001	1.80022
KGT43529	lipase	<.0001	0.710483
KGT43530	2,4-diaminobutyrate decarboxylase	<.0001	0.712856
KGT43533	pullulanase	<.0001	0.584531	<.0001	0.510369
KGT43535	2', 3'-cyclic nucleotide 2'-phosphodiesterase	<.0001	0.525653	<.0001	0.507272
KGT43590	hypothetical protein IY08_12920			0.0084	1.54932
KGT43597	hypothetical protein IY08_12955			0.0044	0.575997
KGT43639	peptidase M15			0.0014	0.597012
KGT43671	oligoendopeptidase F	<.0001	0.742217
KGT43675	DeoR faimly transcriptional regulator	0.0014	0.636831	0.0461	0.659175
KGT43735	beta-lactamase	<.0001	0.725281
KGT43768	activator of Hsp90 ATPase 1 family protein	<.0001	0.749023
KGT43777	hypothetical protein IY08_11855	0.0011	0.721706	0.0003	0.55978
KGT43781	3-demethylubiquinone-9 3-methyltransferase	<.0001	0.617702	<.0001	0.586675
KGT43790	hypothetical protein IY08_11930	0.0004	0.740352	<.0001	0.511793
KGT43795	hypothetical protein IY08_11955	<.0001	0.732328	<.0001	0.666553
KGT43817	DNA repair exonuclease			<.0001	1.57208
KGT43825	isochorismate synthase	<.0001	0.694835	<.0001	0.630279
KGT43830	DSBA oxidoreductase			<.0001	0.66551
KGT43833	DNA-binding protein	0.0142	1.42328
KGT43834	serine hydroxymethyltransferase			<.0001	1.62003
KGT44005	molecular chaperone Hsp20	<.0001	2.29006	<.0001	2.54265
KGT44011	ethanol-active dehydrogenase/acetaldehyde-active reductase			<.0001	1.68101
KGT44017	glycosyl transferase	<.0001	0.734127	<.0001	0.644447
KGT44018	DNA-binding protein	<.0001	0.756474	<.0001	0.57734
KGT44019	NADH-ubiquinone oxidoreductase	<.0001	1.36796	<.0001	1.67975
KGT44029	chromosome segregation protein	<.0001	1.80874
KGT44034	hypothetical protein IY08_10955	0.0051	1.7189
KGT44042	hypothetical protein IY08_10995	0.0053	1.73746
KGT44047	hypothetical protein IY08_11020	<.0001	0.610381	<.0001	0.345111
KGT44059	peptidylprolyl isomerase	<.0001	0.625457	<.0001	0.515603
KGT44060	hypothetical protein IY08_11095	0.0007	1.61784
KGT44069	penicillin-binding protein, partial	<.0001	0.714251
KGT44078	cytoplasmic protein			0.0018	1.50299
KGT44107	glutathione peroxidase			<.0001	1.5857
KGT44113	nitrate reductase			<.0001	2.46557
KGT44114	nitrate reductase			<.0001	1.92454
KGT44115	nitrate reductase			<.0001	2.74937
KGT44120	molybdopterin molybdenumtransferase			0.0152	1.63641
KGT44129	uroporphyrinogen-III synthase			<.0001	1.63646
KGT44130	nitrite reductase	0.0004	1.91917	<.0001	2.65412
KGT44131	nitrite reductase			<.0001	2.47537
KGT44163	type VII secretion protein EsxA			<.0001	1.64567
KGT44170	peptidase	0.0294	0.616077	0.0247	0.554413
KGT44172	NTP pyrophosphohydrolase	<.0001	0.619065	<.0001	0.590563
KGT44175	transition state regulator Abh	0.0352	1.74797	<.0001	2.75324
KGT44196	oxidoreductase	<.0001	0.702496	<.0001	0.658106
KGT44200	adhesin	<.0001	0.682539	<.0001	0.536066
KGT44206	peptide ABC transporter substrate-binding protein			<.0001	0.562963
KGT44210	Spore coat protein G	<.0001	1.52151
KGT44211	spore coat protein	<.0001	0.74638	0.0012	0.613499
KGT44222	hypothetical protein IY08_09870			<.0001	1.68472
KGT44256	LytR family transcriptional regulator			0.0052	1.55373
KGT44280	thymidine phosphorylase			<.0001	1.63227
KGT44292	FMN-dependent NADH-azoreductase	<.0001	0.664888	<.0001	0.553722
KGT44322	MarR family transcriptional regulator	<.0001	0.718312
KGT44338	nitroreductase	<.0001	0.666683	<.0001	0.640492
KGT44361	lipoprotein	<.0001	0.708565
KGT44363	acetyltransferase			<.0001	1.63603
KGT44383	glyoxalase	<.0001	0.458783	<.0001	0.288258
KGT44430	asparagine synthase	<.0001	0.759611
KGT44442	hypothetical protein IY08_08480			<.0001	0.584685
KGT44484	flagellin			<.0001	1.61273
KGT44511	Fe-S cluster assembly protein HesB	0.0007	1.54503	<.0001	2.16855
KGT44517	flagellar motor switch protein	<.0001	0.75382
KGT44518	transglycosylase	<.0001	0.68781
KGT44525	flagellar hook protein FlgL			<.0001	1.77477
KGT44547	acetolactate synthase			<.0001	0.647002
KGT44564	2-hydroxyacid dehydrogenase			<.0001	1.52262
KGT44573	ferredoxin--nitrite reductase			<.0001	0.627263
KGT44589	hypothetical protein IY08_07095	0.0293	1.61561	0.0038	2.21228
KGT44593	ribosomal protein L5 domain protein	<.0001	0.74782
KGT44598	Crp/Fnr family transcriptional regulator	0.0137	0.756013
KGT44610	integrase			<.0001	0.615458
KGT44623	cytochrome C biogenesis protein	<.0001	0.650798	0.0018	0.531239
KGT44627	ATP:cob(I)alamin adenosyltransferase	<.0001	0.73026	<.0001	0.613201
KGT44631	ferredoxin	<.0001	2.28633
KGT44659	DNA-binding protein	<.0001	1.48879	<.0001	1.6558
KGT44662	heptaprenyl diphosphate synthase	<.0001	0.759479
KGT44670	menaquinol-cytochrome C reductase	0.0042	1.34696	<.0001	1.76934
KGT44680	nucleotide pyrophosphohydrolase	<.0001	0.63882	0.0005	0.667821
KGT44682	methylglyoxal synthase			0.0046	1.72911
KGT44688	3-methyl-2-oxobutanoate hydroxymethyltransferase			<.0001	2.1322
KGT44690	aspartate decarboxylase			<.0001	1.591
KGT44698	penicillin-binding protein	<.0001	0.726897
KGT44707	cell division protein GpsB			<.0001	2.00727
KGT44714	xanthine phosphoribosyltransferase			<.0001	1.89939
KGT44720	hypothetical protein IY08_07775			<.0001	1.6879
KGT44740	isochorismatase	0.0199	1.38237
KGT44768	methyltransferase	<.0001	0.666771	<.0001	0.576596
KGT44769	macrocin-O-methyltransferase			<.0001	0.557503
KGT44772	SAM-dependent methyltransferase			<.0001	0.643108
KGT44776	dTDP-4-dehydrorhamnose 3,5-epimerase			<.0001	0.567398
KGT44777	dTDP-glucose 4,6-dehydratase	<.0001	0.752213	<.0001	0.595297
KGT44778	spore coat protein			<.0001	0.619378
KGT44814	dihydrolipoamide succinyltransferase	<.0001	0.659677	<.0001	0.658649
KGT44827	cell division protein FtsN	<.0001	1.48745
KGT44832	peptidase M6			<.0001	0.653696
KGT44852	amino acid dehydrogenase			<.0001	1.51375
KGT44853	lactate utilization protein C			<.0001	1.84099
KGT44865	poly(R)-hydroxyalkanoic acid synthase	<.0001	0.749454
KGT44878	internalin	<.0001	0.578895	<.0001	0.60504
KGT44880	CBS domain-containing protein			<.0001	0.591165
KGT44901	ribonucleotide reductase stimulatory protein			<.0001	1.92764
KGT44917	alanine transporter	<.0001	0.757397
KGT44949	endonuclease	<.0001	1.34386
KGT44954	TetR family transcriptional regulator	<.0001	0.69804	<.0001	0.655484
KGT44960	LacI family transcriptional regulator			0.001	1.59089
KGT44962	hypothetical protein IY08_05405	<.0001	0.713795
KGT44984	S-layer protein	<.0001	0.500237	<.0001	0.395605
KGT44986	malate synthase			<.0001	0.613103
KGT44987	isocitrate lyase			<.0001	0.658604
KGT45008	ornithine--oxo-acid aminotransferase			<.0001	1.53806
KGT45015	alpha-amylase	<.0001	0.654962	<.0001	0.664404
KGT45025	hypothetical protein IY08_05750	<.0001	0.607848	0.0012	0.581331
KGT45038	peptide ABC transporter substrate-binding protein			<.0001	2.20983
KGT45039	peptide ABC transporter permease	<.0001	0.738302	<.0001	0.649289
KGT45040	peptide ABC transporter permease			0.0027	0.659449
KGT45044	peptide ABC transporter substrate-binding protein			<.0001	2.10107
KGT45066	glycerol transporter			0.0181	0.606438
KGT45068	glycerol-3-phosphate dehydrogenase	<.0001	0.623907
KGT45077	peptidylprolyl isomerase	<.0001	0.540738	<.0001	0.487557
KGT45096	transporter	<.0001	0.511492	<.0001	0.444247
KGT45114	S-layer protein	<.0001	0.540847	<.0001	0.560258
KGT45135	hypothetical protein IY08_04990			<.0001	2.08632
KGT45198	multidrug ABC transporter ATP-binding protein			<.0001	1.55397
KGT45203	spore protein	0.0067	2.01486	0.0189	2.22674
KGT45206	histidine kinase			0.004	0.60606
KGT45216	N-acetylmuramoyl-L-alanine amidase	<.0001	0.617124	<.0001	0.552966
KGT45224	glucosaminidase	<.0001	0.438471	<.0001	0.44796
KGT45231	amidase	<.0001	0.631048	<.0001	0.582703
KGT45254	hypothetical protein IY08_04435			<.0001	1.54729
KGT45276	alpha-ketoglutarate transporter	0.0004	0.683722	<.0001	0.508716
KGT45297	inosine-5'-monophosphate dehydrogenase			0.001	0.59765
KGT45309	thiazole synthase			<.0001	1.56557
KGT45311	phosphomethylpyrimidine kinase			0.0233	1.65558
KGT45337	thioredoxin			<.0001	0.632958
KGT45346	stage V sporulation protein R			<.0001	0.660107
KGT45359	hypothetical protein IY08_03740			0.0124	1.53446
KGT45375	ABC transporter substrate-binding protein	<.0001	0.581513
KGT45378	peptide ABC transporter permease	0.0002	0.74107	<.0001	0.665095
KGT45405	glutamine ABC transporter substrate-binding protein	<.0001	1.44132	<.0001	0.656102
KGT45415	ArsR family transcriptional regulator			<.0001	0.626889
KGT45433	butanediol dehydrogenase			<.0001	1.63674
KGT45443	chemotaxis protein	<.0001	0.75638
KGT45452	DNA-binding protein			<.0001	2.04366
KGT45453	D-alanine/D-serine/glycine permease	0.002	0.730311	0.003	0.593053
KGT45463	quinol oxidase subunit 2			<.0001	1.56974
KGT45466	N-acyl-L-amino acid amidohydrolase			<.0001	0.660171
KGT45481	hypothetical protein IY08_02515			<.0001	1.5229
KGT45482	DNA mismatch repair protein MutT	<.0001	0.754871
KGT45484	disulfide bond formation protein DsbD			<.0001	1.74072
KGT45490	protein prkA	<.0001	0.729031	<.0001	0.492366
KGT45501	citrate transporter	0.0005	0.758953
KGT45511	serine/threonine protein phosphatase			<.0001	1.67123
KGT45530	oxidoreductase			<.0001	1.49866
KGT45536	ArsR family transcriptional regulator			0.001	1.68288
KGT45552	acid-soluble spore protein H	0.0041	0.701192	0.0193	0.498731
KGT45554	iron siderophore-binding protein			<.0001	0.65213
KGT45570	trehalose-6-phosphate hydrolase			<.0001	0.648749
KGT45572	N5-carboxyaminoimidazole ribonucleotide mutase			<.0001	1.60019
KGT45573	phosphoribosylaminoimidazole carboxylase			<.0001	1.82986
KGT45575	phosphoribosylaminoimidazole-succinocarboxamide synthase			<.0001	1.77375
KGT45576	phosphoribosylformylglycinamidine synthase			<.0001	1.50062
KGT45577	phosphoribosylformylglycinamidine synthase			<.0001	1.51362
KGT45580	phosphoribosylaminoimidazole synthetase			<.0001	1.51528
KGT45581	phosphoribosylglycinamide formyltransferase			0.0056	1.50143
KGT45582	phosphoribosylaminoimidazolecarboxamide formyltransferase			<.0001	1.71585
KGT45596	methionine ABC transporter substrate-binding protein			<.0001	0.550774
KGT45608	4-aminobutyrate aminotransferase			<.0001	0.649595
KGT45631	fuculose phosphate aldolase			0.001	1.8919
KGT45634	ABC transporter substrate-binding protein	<.0001	0.571978	<.0001	0.505994
KGT45646	metal-dependent hydrolase	<.0001	0.69105	<.0001	0.649343
KGT45647	hypothetical protein IY08_01845	<.0001	0.689921	<.0001	0.563951
KGT45658	ornithine carbamoyltransferase			<.0001	2.70707
KGT45660	carbamate kinase			<.0001	2.61994
KGT45677	chitinase			<.0001	0.561358
KGT45678	molecular chaperone DnaJ			0.0003	1.85939
KGT45698	hypothetical protein IY08_02105			<.0001	1.85161
KGT45719	S-layer protein	<.0001	0.603586	<.0001	0.369289
KGT45732	penicillin-binding protein	0.0033	0.602228	0.0027	0.606396
KGT45740	formate acetyltransferase			<.0001	2.11016
KGT45741	pyruvate formate lyase-activating protein			<.0001	2.20249
KGT45751	hypothetical protein IY08_02380			0.0028	1.68276
KGT45755	spore protein			0.0025	0.450729
KGT45779	chaperonin	<.0001	1.34736
KGT45786	ABC transporter permease			0.0042	1.64209
KGT45788	transcriptional regulator	0.033	2.58844
KGT45816	dioxygenase			<.0001	0.648659
KGT45818	lipoprotein	<.0001	0.758958
KGT45823	lipoprotein	<.0001	0.665395	<.0001	0.630965
KGT45824	hypothetical protein IY08_00870			<.0001	0.655893
KGT45829	peptide ABC transporter substrate-binding protein			<.0001	0.655884
KGT45852	galactose-1-phosphate uridylyltransferase	0.0429	0.733304
KGT45857	ABC transporter substrate-binding protein	<.0001	0.724151	<.0001	0.548929
KGT45866	4-hydroxyphenylpyruvate dioxygenase	<.0001	0.74179
KGT45877	sporulation protein	<.0001	0.763264	<.0001	0.540165
KGT45886	hypothetical protein IY08_00380	0.009	1.40106
KGT45917	50S ribosomal protein L3	<.0001	1.39631	<.0001	1.67323
KGT45919	50S ribosomal protein L23	0.0027	1.31013	<.0001	1.53183
KGT45924	50S ribosomal protein L16	<.0001	0.738404
KGT45925	50S ribosomal protein L29	0.0479	1.35958	<.0001	1.74284
KGT45928	50S ribosomal protein L24	<.0001	1.45204	<.0001	1.5633
KGT45955	spore gernimation protein GerD	<.0001	0.635376	<.0001	0.468179
KGT45964	DNA replication initiation control protein YabA			<.0001	1.70153
KGT45974	ABC transporter permease	0.0076	1.66369	0.0379	1.54289
KGT45975	protein sspF	<.0001	1.89892	0.0014	1.51743
KGT45988	hypothetical protein IY08_00245	0.0004	0.705531
KGT45993	stage II sporulation protein E	0.0233	1.502
KGT46001	anthranilate synthase component II			0.0005	1.65065
KGT46011	D-alanyl-D-alanine carboxypeptidase	<.0001	0.617103	<.0001	0.607002
KGT46021	nucleoid-associated protein	0.0048	1.56513	<.0001	1.89055

## Sheet: Table S2-2
Table S2-2 EMP, PP, TCA enzymes and their average abundance in three time-point samples.
Accession	Protein description	Ave. 12h-sample	Ave. 24h-sample	Ave. 48h-sample	# PSMs	# Unique Peptides	Coverage [%]	Sum PEP Score
Glycolysis
KGT45690	glucokinase	224.37	225.4	200.7	3	3	14	19.633
KGT41362	glucose-6-phosphate isomerase	14051.10*	8632.2	7081.6	127	25	74	385.393
KGT42113	6-phosphofructokinase	6016.7	5943.7	6965.47	97	18	67	286.082
KGT41131	fructose-bisphosphate aldolase	5602.23	6075.6	6770.63	116	16	77	244.394
KGT45196	glyceraldehyde-3-phosphate dehydrogenase	3567.17	3368.47	2972.27	56	22	66	227.026
KGT42097	glyceraldehyde-3-phosphate dehydrogenase	3956.97	4560.77	7380.07*	57	18	76	190.745
KGT40919	triosephosphate isomerase	10406	12629.4	15294.2	239	19	96	414.664
KGT40920	phosphoglycerate kinase	11904.7	12643.7	16556	252	24	81	494.651
KGT44424	phosphoglycerate mutase	354.43	371.53	361.03	7	6	31	27.711
KGT40918	phosphoglyceromutase	7717.77	7183.1	8703.13	69	20	44	172.964
KGT40917	enolase/ phosphopyruvate hydratase	18147.9	18620.7	19275.4	350	23	75	480.826
KGT42872	pyruvate kinase	59.57	60.43	60.87	1	1	4	5.574
Pentose Phosphate Pathway
KGT42914	6-phosphogluconolactonase	3802.2	3627.17	3501.93	36	16	51	129.99
KGT44016	6-phosphogluconate dehydrogenase	1884.03	1568.8	1552.2	15	9	38	65.233
KGT42918	6-phosphogluconate dehydrogenase	1233.40*	936.7	713.07	13	6	25	52.344
KGT42919	transketolase	1321.67	1445.43	1201.17	12	9	15	49.739
KGT42920	glucose-6-phosphate dehydrogenase	278.77	275.47	211.77	3	3	7	13.409
KGT42534	ribulose-phosphate 3-epimerase	1456.03	1695.33	1653.83	9	4	17	23.708
KGT43271	ribose 5-phosphate isomerase	-	-	-	-	-	-	-
KGT41114	ribose 5-phosphate isomerase	1388.37	1782.93	2007.4	24	6	50	77.852
KGT45981	ribose-phosphate pyrophosphokinase	8834.4	9317.33	10566.7	78	18	65	179.69
KGT45423	ribokinase	240.8	294.8	319.23	4	3	13	19.592
KGT41615	phosphopentomutase	4529.6	4400.83	5053.3	58	19	52	159.69
KGT41384	phosphoglucomutase	9611.03	7501.33	7861.93	84	29	61	259.964
KGT42566	transketolase	10431.6	8807.8	8562.2	170	26	58	333.706
KGT42917	transaldolase	31.67	27.23	25.7	5	3	27	33.052
KGT45428	transaldolase	288.63	277.93	297.93	5	5	33	25.583
KGT44278	deoxyribose-phosphate aldolase	2032.43	2476.2	2688.6	27	11	59	133.88
TCA
KGT42448	2-oxoacid ferredoxin oxidoreductase	3563.43	2924.17	2666.43	58	13	72	181.127
KGT41497	2-oxoisovalerate dehydrogenase/ pyruvate dehydrogenase E1 component beta subunit	11999.3	10547.5	13152.5	170	19	72	268.259
KGT43463	branched-chain alpha-keto acid dehydrogenase subunit E2	511.43	778.47	774.67	7	7	20	22.58
KGT43462	dihydrolipoamide dehydrogenase	191.13	245.53	351.93*	2	2	5	12.401
KGT41690	dihydrolipoamide dehydrogenase	1614.97	1844.73	2292.17*	30	14	38	110.782
KGT41472	pyruvate carboxylase	18600.8	18529.8	18241.3	224	63	67	726.005
KGT43807	citrate synthase 3	6447.7	5965.83	5837.5	127	19	65	315.408
KGT42107	citrate synthase	11882.7	10362.4	9346.7	172	23	73	394.424
KGT42670	aconitate hydratase	29608.1	31076.3	35057.8	463	57	76	811.083
KGT42106	isocitrate dehydrogenase	27797.4	24499.5	26592.8	246	32	79	341.128
KGT44815	2-oxoglutarate dehydrogenase	8316.2	7357.6	8878.4	125	40	60	526.899
KGT44814	dihydrolipoamide succinyltransferase	9783.23*	4858.83	4846.43	115	19	58	247.428
KGT42508	succinyl-CoA synthetase subsunit alpha	9222.87	12606.9	13456.8	187	15	76	297.303
KGT42509	succinyl-CoA synthetase subunit beta	17295.2	16641.6	18227.4	208	32	87	390.651
KGT44257	acetyl-CoA hydrolase	4220.33	4188.53	6059.6	54	18	42	175.367
KGT42028	succinate dehydrogenase	2731.3	2909.57	3413.9	48	13	80	145.575
KGT42029	succinate dehydrogenase	16739.6	15895.7	16852.2	207	37	76	527.978
KGT42030	succinate dehydrogenase	994.4	906.13	880.7	2	2	7	2.961
KGT45715	fumarate hydratase	3436.6	3455.63	4454.07	56	16	53	250.932
KGT43438	malate:quinone oxidoreductase	3472.03	2976.37	2951.37	30	18	42	124.357
KGT42105	malate dehydrogenase	4981.47	6307.27	5716.97	88	14	61	217.732
Glyoxylate bypass of TCA
KGT44986	malate synthase	6380.90*	4813.43	3359.37	42	22	49	208.21
KGT44987	isocitrate lyase	4793.70*	3938.13	2583.27	58	19	67	235.918
GABA supplement to TCA cycle
KGT44639	glutamate dehydrogenase	7161.67	5634.33	5012.43	64	21	65	205.715
KGT45792	glutamate decarboxylase	877.93	959.73	994.47	15	12	34	65.605
KGT42397	GABA permease	785.1	711.97	550.67	4	2	3	6.029
KGT43235	gamma-aminobutyrate permease	48.73	36.4	22.87	1	1	2	5.714
KGT45608	4-aminobutyrate aminotransferase	10675.7	8016.93	6647.47	100	23	66	291.16
KGT45609	RNA polymerase subunit sigma-54	1893.2	1718.67	1685.03	22	14	43	92.647
KGT45610	succinate-semialdehyde dehydrogenase	15761.7	18320.7	15245.7	197	36	81	540.337

## Sheet: Table S2-3
Table S2-3 Enzymes in butanoate and pyruvate anaerobic metabolism and the abundance at three different time points.
Accession	Protein description	Ave. 12h-sample	Ave. 24h-sample	Ave. 48h-sample	# PSMs	# Unique Peptides	Coverage [%]	Sum PEP Score
Butanoate
KGT41550	acetyl-CoA acetyltransferase	18541.6	17483.6	17056.1	278	24	68	445.688
KGT40828	acetyl-CoA acetyltransferase	6801.63	8472.97	9786.43	144	16	66	351.522
KGT41140	acetyl-CoA acetyltransferase	2699.73	3132.97	3332.37	44	18	53	145.868
KGT40829	3-hydroxyacyl-CoA dehydrogenase	20440.2	19828.4	22934.4	206	44	67	610.903
KGT41139	3-hydroxybutyryl-CoA dehydrogenase	4075.57	4588.33	3425.43	53	13	54	175.816
KGT41693	phosphate butyryltransferase	687.07	867.47	1313.03*	15	10	47	72.874
KGT41691	butyrate kinase	885.37	932.03	1256	19	14	51	91.33
Fermentation (Pyruvate metabolism)
KGT41498	pyruvate dehydrogenase	9914.07	9851.4	12884.7	214	22	83	402.271
KGT45740	formate acetyltransferase	24778.7	30852	65657.17*	709	49	79	994.153
KGT45741	pyruvate formate lyase-activating protein	2829	3237.23	6261.23*	40	14	68	123.78
KGT41354	lactate dehydrogenase	1534.97	1728.07	3478.77	59	12	63	143.074
KGT44852	amino acid dehydrogenase	6470.93	7528.73	10323.43*	73	22	53	207.825
KGT44853	lactate utilization protein C	4630.93	6674.03	9931.37*	54	15	62	123.565
KGT45529	formate dehydrogenase	187.8	163.97	192.17	1	1	4	4.132
KGT45530	Oxidoreductase/ formate dehydrogenase	2909.1	3233.67	4815.3	42	24	37	193.67
KGT44257	acetyl-CoA hydrolase/ succinyl-CoA-coenzyme A transferase	4220.33	4188.53	6059.6	54	18	42	175.367
KGT41893	acetaldehyde dehydrogenase	7459.63	7224.43	9718.27	108	40	61	429.331
KGT44011	ethanol-active dehydrogenase/acetaldehyde-active reductase	12790.7	15381.7	23556.17*	256	23	90	416.805
KGT44564	2-hydroxyacid dehydrogenase	1030.73	1101.57	1862.30*	23	15	51	115.317
KGT42148	acetate kinase (AckA)	3854.5	3584.4	3532.93	68	18	73	228.729
acetoin
KGT44244	acetolactate synthase catalytic subunit	2574.87	2037.97	1860.33	32	18	42	151.67
KGT44245	acetolactate synthase 1 regulatory subunit	1155.1	843.93	816.8	6	4	58	24.685
KGT44546	acetolactate synthase catalytic subunit	12759.4	10977.1	8434.03	113	26	56	360.964
KGT44547	acetolactate synthase	4681.40*	3928.87	2878.13	35	11	57	100.986
KGT45211	acetolactate synthase	384.77	276.73	313.27	4	4	10	10.99
KGT45212	acetolactate decarboxylase	-	-	-	-	-	-	-
KGT42181	acetoin dehydrogenase (AcuA)	1437.7	1268	1382.2	21	6	31	75.545
KGT42182	acetoin utilization protein AcuB	320.67	296.5	309.83	19	10	74	91.204
KGT42183	histone deacetylase (AcuC)	558.13	544.5	567.6	17	10	31	64.911
KGT43462	dihydrolipoamide dehydrogenase (acoL)	191.13	245.53	351.93*	2	2	5	12.401
KGT43463	branched-chain alpha-keto acid dehydrogenase subunit E2 (acoC)	511.43	778.47	774.67	7	7	20	22.58
KGT43464	pyruvate dehydrogenase (acoB)	1367.37	1842.77	1967.43*	20	14	45	82.818
KGT43465	acetoin:2,6-dichlorophenolindophenol oxidoreductase subunit alpha (AcoA)	388.77	863.67	1149.77*	10	6	24	47.74
KGT45433	butanediol dehydrogenase	3934.67	4148.93	6820.27*	79	18	66	274.028
Other-related
KGT43746	hydroxymethylglutaryl-CoA lyase	1434.67	1836.63	1983.3	15	8	22	52.671
KGT41557	3-hydroxybutyrate dehydrogenase	1135.97	1122.6	1108.07	11	7	37	64.172
KGT41427	hypothetical protein IY08_19695	54.7667	69.0333	33.9*	3	3	26	7.878
KGT42105	malate dehydrogenase	4981.47	6307.27	5716.97	88	14	61	217.732

## Sheet: Table S2-4
Table S2-4 Significantly changed proteins related with sporulation.
Accession	Description	Protein ID on STRING	Cluster Color on STRING	Fold change 24h:12h	24h:12h FDR adjusted p-value	Fold change 48h:12h	48h:12h FDR adjusted p-value
KGT41946	BofC protein (forespore regulator of the sigma-K checkpoint)	-	-	0.66	<.0001	0.54	0.0003
KGT41447	prespore specific transcriptional activator rsfA	-	-			0.48	<.0001
KGT41699	chemotaxis protein CheY	SpoA	Red	1.14	NS	1.01	NS
KGT41601	sporulation sigma factor SigF	SigF	Red	1.43	0.0182
KGT41602	anti-sigma F factor	SpoIIAB	Red	0.65	<.0001
KGT41603	anti-sigma F factor antagonist	SpoIIAA	Red	1.04	NS	0.79	NS
KGT45993	stage II sporulation protein E	SpoIIE	Red	1.5	0.0233
KGT44175	transition state regulator Abh	AbrB	Red	1.75	0.0352	2.75	<.0001
KGT41268	sporulation protein YyaC	YyaC	Red	1.66	0.0017
KGT42151	spore protein YtfJ	YtfJ	Red	1.6	0.0247
KGT41076	stage III sporulation protein D	SpoIIID	Red	0.61	<.0001	0.31	<.0001
KGT41715	stage III sporulation protein AG	SpoIIIAG	Blue	1.59	<.0001	1.58	<.0001
KGT41714	stage III sporulation protein AH	SpoIIIAH	Blue	0.72	<.0001	0.64	<.0001
KGT45552	acid-soluble spore protein H	-	-	0.7	0.0041	0.5	0.0193
KGT41948	spore cortex protein	-	-	0.69	<.0001
KGT40487	spore coat protein	-	-	0.75	<.0001
KGT44778	spore coat protein	-	-			0.62	<.0001
KGT42664	small acid-soluble spore protein Tlp	Tlp	Yellow	0.72	<.0001
KGT45203	Small acid soluble protein	Sasp_1	Yellow	2.01	0.0067	2.23	0.0189
KGT42445	spore coat protein E	CotE	Yellow	1.7	<.0001
KGT41988	spore coat protein S	CotS	Yellow	1.49	0.0103
KGT45877	sporulation protein LolA	LolA	Yellow	0.54	<.0001
KGT45346	stage V sporulation protein R	SpoVR	Yellow			0.66	<.0001
KGT45955	spore germination protein GerD	GerD	Yellow	0.64	<.0001	0.47	<.0001
KGT41184	spore germination protein GerQ	GerQ	Yellow	1.42	0.0223
KGT44210	Spore coat protein G	CotG	Cyan	1.52	<.0001
KGT44211	spore coat protein H	CotH	Cyan	0.75	<.0001	0.61	0.0012
KGT42013	LuxR family transcriptional regulator/ germination protein gerE	-	-	0.66	<.0001	0.48	<.0001
KGT45755	spore protein	-	-			0.45	0.0025
KGT42674	spore protein P	-	-	0.62	0.0009
KGT42476	dipicolinate synthase subunit A	-	-	0.68	<.0001	0.57	<.0001
KGT45975	protein sspF	-	-	1.9	<.0001	1.52	0.0014
KGT41025	peptidase M24/ N-acetylmuramoyl-L-alanine amidase	-	-	0.65	<.0001	0.48	<.0001
KGT41078	peptidase M23/ stage II sporulation protein Q	StageIIQ	-	0.59	<.0001	0.45	<.0001
KGT41949	peptigoglycan-binding protein LysM/ SpoVID-dependent spore coat assembly factor SafA	SafA	-			0.57	<.0001
KGT41433	cell division protein FtsQ	FtsQ	Green	0.61	<.0001	0.54	<.0001
KGT40972	cell division protein FtsX	FtsX	Green	0.75	<.0001
KGT42520	cell division protein FtsY	FtsY	Green			1.52	<.0001
KGT44707	cell division protein GpsB	GpsB	Green			2.01	<.0001
KGT44827	cell division protein FtsN	-	-	1.49	<.0001

## Sheet: Table S2-5
Table S2-5 Protein abundance of enzymes involved in oxidative phosphorylation and anaerobic/nitrate respiration.
Accession	Protein description	Protein ID on STRING	Ave. 12h-sample	Ave. 24h-sample	Ave. 48h-sample	#PSMs	# Unique Peptides	Coverage	Sum PEP Score
Complex I
KGT41091	NADH dehydrogenase	NuoI	60.3	74.3	63.13	2	2	20	7.109
KGT41092	NADH:ubiquinone oxidoreductase subunit H	NuoH	302.67	474.77	534.97	1	1	2	1.359
KGT41093	NADH dehydrogenase	NuoD	894.5	1008.5	858.37	8	6	19	47.772
KGT41094	NADH dehydrogenase	NuoC	1056.87	1091.9	1053.83	13	11	36	60.478
KGT41095	NADH dehydrogenase	NuoB	199.03	245.53	288.87	4	3	30	15.33
Complex II
KGT42029	succinate dehydrogenase	SdhA	16739.6	15895.7	16852.2	207	37	76	527.978
KGT42028	succinate dehydrogenase	SdhB	2731.3	2909.57	3413.9	48	13	80	145.575
KGT42030	succinate dehydrogenase	SdhC	994.4	906.13	880.7	2	2	7	2.961
Complex III
KGT44670	menaquinol-cytochrome C reductase	ISP	4037.17	5695.87	7734.97 *	74	12	62	158.139
KGT44671	cytochrome b6	CytB	869.43	1017.07	1248.37	8	6	35	29.305
KGT44672	cytochrome Cbb3	Cyt1	5582.7	4871.83	4435.07	21	10	23	47.295
Complex IV
KGT45461	cytochrome o ubiquinol oxidase subunit III	QoxC	X	X	X	1	1	7	2.209
KGT45462	quinol oxidase subunit 1	QoxB	1033.83	1058.4	1377.93	14	6	10	39.297
KGT45463	quinol oxidase subunit 2	QoxA	5070.8	6300.87	10037.17 *	77	10	51	189.145
KGT41467	cytochrome B oxidoreductase	CoxC	119.9	167.5	117.17	4	2	10	12.366
KGT41468	quinol oxidase subunit 1	CoxA	586.53	491.17	361.37	8	6	10	31.583
KGT41469	cytochrome B	CoxB	7644.97	9380.47	7841.4	84	21	48	230.338
KGT42309	cytochrome D ubiquinol oxidase subunit I	CydA	263.63	328.53	693.4 *	6	4	12	28.396
Complex V
KGT41098	membrane protein	membrane protein	106.37	162.53	206.17	2	1	5	9.04
KGT41099	membrane protein	membrane protein	870.7	919.23	929.37	4	2	6	6.396
KGT41103	ATP F0F1 synthase subunit alpha	AtpA	16074.8	12966.5	12754.4	133	26	54	258.624
KGT41101	ATP F0F1 synthase subunit beta	AtpD	14349.8	12831.6	12704.9	291	33	87	647.87
KGT41102	ATP synthase F0F1 subunit gamma	AtpG	5210.23	3568.03	3231.97	60	14	74	184.096
KGT41104	ATP synthase F0F1 subunit delta	AtpH	5597.5	4190.93	3781.4	34	12	53	120.365
KGT41100	ATP synthase F0F1 subunit epsilon	AtpC	2429.2	2798.43	2447.33	31	8	78	102.035
KGT41107	ATP synthase subunit A	AtpB	562.2	754.87	495.33	6	4	18	23.941
KGT41105	ATP F0F1 synthase subunit B	AtpF	3811.4*	2283.23	1997.03	42	11	58	111.231
Nitrate Respiration
KGT44113	nitrate reductase	NarG	1722.57	2134.2	5361.87 *	30	25	21	100.409
KGT44114	nitrate reductase	NarH	976.87	1024.93	1918.5 *	23	17	43	79.943
KGT44115	nitrate reductase	NarJ	688.07	863.47	1997.13 *	10	6	37	40.182
KGT44116	nitrate reductase	NarI	114.13	127.57	276.93	1	1	3	3.164
KGT44130	nitrite reductase	NirD	403.93	777.1	1034.03 *	5	3	38	38.072
KGT44131	nitrite reductase	NirB	6179.4	8222.3	18787 *	103	36	51	372.281

## Sheet: Table S2-6
Table S2-6 PHB biosynthesis and intracellular degradation enzymes and their average abundance in three time-point samples.
Accession	Protein description	Protein ID on STRING	Cluster color on STRING	Ave. 12h-sample	Ave. 24h-sample	Ave. 48h-sample	#PSMs	# Unique Peptides	Coverage	Sum PEP Score
PHB Synthesis from Acetyl-CoA
KGT42683	acetyl-CoA acetyltransferase	PhaA	Yellow	222.43	238.7	266.5	2	2	6	6.861
KGT41550	acetyl-CoA acetyltransferase	PhaA	Yellow	18541.6	17483.6	17056.1	278	24	68	445.688
KGT44864	3-oxoacyl-ACP synthase	PhaB	Red	12463.5	15759	17041.1	204	16	86	221.589
KGT44865	poly(R)-hydroxyalkanoic acid synthase	PhaC	Red	13253.53*	9580.23	8358.93	126	21	78	295.215
KGT44861	PhaP Phasin protein	PhaP	Red	2078.77	2698.83	3090.57	42	14	91	125.649
KGT44863	PhaR protein	PhaR	Red	14688.1	18785.8	23320.5	311	18	87	232.75
PHB Synthesis from Fatty Acid Metabolism
KGT44860	3-hydroxybutyryl-CoA dehydratase	PhaJ	Red	984.5	850.7	847.87	13	6	42	57.682
KGT41074	3-hydroxyacyl-ACP dehydratase	FabZ	Red	6165.73	9282.2	9984.2	120	10	80	99.882
KGT41137	acyl-CoA dehydrogenase	AcdA_1	Yellow	1457.23	1499.73	1832.77	24	14	45	125.351
KGT41138	acyl-CoA dehydrogenase	AcdA_2	Yellow	2021.43	1742.57	1805.3	18	10	34	70.628
KGT41139	3-hydroxybutyryl-CoA dehydrogenase	MmgB_2	Yellow	4075.57	4588.33	3425.43	53	13	54	175.816
PHB Synthesis from Glutamate
KGT44639	glutamate dehydrogenase	GdhA	Blue	7161.67	5634.33	5012.43	64	21	65	205.715
KGT45760	glutamate synthase	GltA	Blue	23156.3	22261.3	20926.5	233	79	71	819.75
KGT45792	glutamate decarboxylase	-	-	877.93	959.73	994.47	15	12	34	65.605
KGT45608	4-aminobutyrate aminotransferase	GabT	Green	10675.7	8016.93	6647.47	100	23	66	291.16
KGT45609	RNA polymerase subunit sigma-54	Sigma-54	Green	1893.2	1718.67	1685.03	22	14	43	92.647
KGT45610	succinate-semialdehyde dehydrogenase	SSADH	Green	15761.7	18320.7	15245.7	197	36	81	540.337
KGT44257	acetyl-CoA hydrolase/ succinyl-CoA-coenzyme A transferase	ScoT	Green	4220.33	4188.53	6059.6	54	18	42	175.367
PHB Degradation
KGT42842	3-oxoadipate enol-lactonase (PhaZ in B. thuringinesis)	-	-	1652.33	1495.6	1353.2	18	9	39	68.958

## Sheet: label note
Label for Table S2-1
Accession	Protein accession from NCBI database
Protein description	Protein NCBI description
24h:12h FDR adjusted p-value	The adjusted p-value based on methods that control the false discovery rate (FDR) refer to Benjamini, Y. and Hochberg, Y. (1995), "Controlling the False Discovery Rate: A Practical and Powerful Approach to Multiple Testing," Journal of the Royal Statistical Society, B, 57, 289-300.
fold change (24h:12h)	protein abundance fold change compare between 24h- and 12h-samples.
48h:12h FDR adjusted p-value	The adjusted p-value based on methods that control the false discovery rate (FDR).
fold change (48h:12h)	protein abundance fold change compare between 48h- and 12h-samples.
For 24h:12h, significant changed protein is determined by 2 criteria, 1) FDR<0.05 and 2) ration (T/C)<0.76 or ration (T/C) >1.31
For 48h:12h, significant changed protein abundance is determined by 2 criteria, 1) FDR<0.05 and 2) ration (T/C)<0.66 or ration (T/C) >1.50
Label for Table S2-2 and Table S2-3
Accession	Protein accession from NCBI database
Protein description	Protein NCBI DESCRIPTION
Ave. 12h-sample	Average protein abundance of three replicates in 12h samples.
Ave. 24h-sample	Average protein abundance of three replicates in 24h samples.
Ave. 48h-sample	Average protein abundance of three replicates in 48h samples.
#PSMs	The total number of identified peptide sequences (peptide spectrum matches) for the protein, including those redundantly identified.
# Unique Peptides	The number of peptide sequences unique to a protein group. If a protein group does not contain at least one unique peptide, there is no supporting evidence for the existence of this protein group.
Coverage	The percent coverage calculated by dividing the number of amino acids in all found peptides by the total number of amino acids in the entire protein sequence.
Sum PEP Score	The sum of the scores of the individual peptides.
Label for Table S2-4
Accession	Protein accession from NCBI database
Description	Protein NCBI DESCRIPTION
Protein ID on STRING	Protein ID labeled on STRING protein-protein interaction network analysis.
Cluster Color on STRING	Node color on STRING protein-protein interaction network analysis.
Fold change 24h:12h	protein abundance fold change compare between 24h- and 12h-samples.
24h:12h FDR adjusted p-value	The adjusted p-value based on methods that control the false discovery rate (FDR)
Fold change 48h:12h	protein abundance fold change compare between 48h- and 12h-samples.
48h:12h FDR adjusted p-value	The adjusted p-value based on methods that control the false discovery rate (FDR)
Label for Table S2-5, Table S2-6
Accession	Protein accession from NCBI database
Protein description	Protein NCBI DESCRIPTION
Protein ID on STRING	Protein ID labeled on STRING protein-protein interaction network analysis.
Cluster color on STRING	Node color on STRING protein-protein interaction network analysis.
Ave. 12h-sample	Average protein abundance of three replicates in 12h samples.
Ave. 24h-sample	Average protein abundance of three replicates in 24h samples.
Ave. 48h-sample	Average protein abundance of three replicates in 48h samples.
#PSMs	The total number of identified peptide sequences (peptide spectrum matches) for the protein, including those redundantly identified.
# Unique Peptides	The number of peptide sequences unique to a protein group. If a protein group does not contain at least one unique peptide, there is no supporting evidence for the existence of this protein group.
Coverage	The percent coverage calculated by dividing the number of amino acids in all found peptides by the total number of amino acids in the entire protein sequence.
Sum PEP Score	The sum of the scores of the individual peptides.
*=proteins identified with significantly changes
