# Supplementary material for: Proteome profile changes during poly-hydroxybutyrate intracellular mobilization in gram positive Bacillus cereus tsu1
Source: BMC Microbiol. 2020 May 19;20:122. doi: 10.1186/s12866-020-01815-6 (PMC7236355; doi:10.1186/s12866-020-01815-6)
Supplement: Supplementary file 3 — Additional file 3 Table S3–1. T-test and FDR analysis of 24 h–12 h pair of samples. Table S3–2. T-test and FDR analysis of 48 h–12 h pair of samples. [file 12866_2020_1815_MOESM3_ESM.xlsx]

## Sheet: Table S3-1
Table S3-1 T-test and FDR analysis of 24h-12h pair of samples.
Accession ID	Pep_Num	Model-df	Model-sum of squares	Model-mean square	Error-df	Error-sum of squares	Error-mean square	F value	p value	FDR adjusted P-value	mean of control(12h)	mean of treatment(24h)	Fold Change (24h:12h)
KGT40354	8	1	1.96468	1.96468	46	4.26601	0.0927393	21.18	<.0001	<.0001	0	-0.40463	0.953267
KGT40365	6	1	1.93849	1.93849	34	2.64533	0.0778037	24.92	<.0001	<.0001	0	-0.4641	0.914771
KGT40369	4	1	0.352677	0.352677	22	3.20815	0.145825	2.42	0.1342	0.1627	0	-0.2424	1.06672
KGT40376	2	1	0.00249888	0.00249888	10	1.21066	0.121066	0.02	0.8886	0.9042	0	0.02886	1.28738
KGT40380	15	1	5.18082	5.18082	88	4.88161	0.0554728	93.39	<.0001	<.0001	0	-0.47985	0.904839
KGT40381	8	1	1.42226	1.42226	46	3.19646	0.0694882	20.47	<.0001	<.0001	0	-0.34427	0.993996
KGT40390	9	1	0.627762	0.627762	52	5.12094	0.0984796	6.37	0.0147	0.021	0	-0.21564	1.08669
KGT40391	22	1	1.39356	1.39356	130	31.9407	0.245698	5.67	0.0187	0.0263	0	0.2055	1.45506
KGT40403	3	1	0.483986	0.483986	16	1.6759	0.104744	4.62	0.0472	0.0619	0	-0.328	1.00527
KGT40409	8	1	1.35433	1.35433	46	2.36786	0.0514752	26.31	<.0001	<.0001	0	-0.33595	0.999745
KGT40410	3	1	0.558286	0.558286	16	0.982252	0.0613908	9.09	0.0082	0.0122	0	-0.3522	0.988548
KGT40411	4	1	0.158024	0.158024	22	2.77909	0.126322	1.25	0.2754	0.3155	0	-0.1623	1.12762
KGT40414	4	1	2.81503	2.81503	22	1.8958	0.0861729	32.67	<.0001	<.0001	0	-0.685	0.784901
KGT40415	4	1	0.594806	0.594806	22	4.08509	0.185686	3.2	0.0873	0.109	0	-0.3149	1.01444
KGT40417	25	1	14.0753	14.0753	148	16.8802	0.114055	123.41	<.0001	<.0001	0	-0.61265	0.825267
KGT40418	16	1	8.06941	8.06941	94	12.0435	0.128122	62.98	<.0001	<.0001	0	-0.57985	0.844244
KGT40421	3	1	0.6443	0.6443	16	2.33762	0.146101	4.41	0.0519	0.0674	0	-0.3784	0.970757
KGT40423	2	1	0.89422	0.89422	10	0.605972	0.0605972	14.76	0.0033	0.0053	0	-0.546	0.864287
KGT40424	2	1	0.35125	0.35125	10	1.0458	0.10458	3.36	0.0968	0.1202	0	-0.3422	0.995424
KGT40427	4	1	1.02381	1.02381	22	1.86802	0.08491	12.06	0.0022	0.0036	0	-0.4131	0.947687
KGT40428	29	1	6.09098	6.09098	172	7.74983	0.0450571	135.18	<.0001	<.0001	0	-0.3742	0.973587
KGT40429	180	1	50.5856	50.5856	1078	104.213	0.0966725	523.27	<.0001	<.0001	0	-0.43284	0.934808
KGT40430	12	1	1.21747	1.21747	70	5.4497	0.0778529	15.64	0.0002	0.0004	0	-0.26007	1.05374
KGT40432	28	1	6.10097	6.10097	166	9.48195	0.0571202	106.81	<.0001	<.0001	0	-0.38113	0.968922
KGT40433	2	1	1.25035	1.25035	10	0.966884	0.0966884	12.93	0.0049	0.0076	0	-0.6456	0.806632
KGT40437	2	1	0.0474835	0.0474835	10	0.653261	0.0653261	0.73	0.4139	0.4568	0	0.1258	1.37686
KGT40440	2	1	0.536068	0.536068	10	0.409299	0.0409299	13.1	0.0047	0.0073	0	-0.4227	0.941402
KGT40441	7	1	0.664574	0.664574	40	2.41693	0.0604233	11	0.0019	0.0031	0	-0.25158	1.05995
KGT40442	9	1	0.866845	0.866845	52	5.54293	0.106595	8.13	0.0062	0.0094	0	-0.2534	1.05862
KGT40445	6	1	1.43714	1.43714	34	3.77148	0.110926	12.96	0.001	0.0017	0	-0.3996	0.956596
KGT40447	3	1	0.0428233	0.0428233	16	1.16585	0.0728656	0.59	0.4545	0.4985	0	0.09755	1.35016
KGT40452	2	1	3.72867	3.72867	10	3.01931	0.301931	12.35	0.0056	0.0086	0	-1.1148	0.582683
KGT40453	10	1	19.5586	19.5586	58	11.4949	0.198187	98.69	<.0001	<.0001	0	-1.1419	0.57184
KGT40454	5	1	2.37882	2.37882	28	4.47964	0.159987	14.87	0.0006	0.0011	0	-0.5632	0.854044
KGT40458	3	1	0.597472	0.597472	16	1.07359	0.0670992	8.9	0.0088	0.013	0	-0.3644	0.980223
KGT40462	2	1	1.17256	1.17256	10	0.956764	0.0956764	12.26	0.0057	0.0087	0	-0.6252	0.818119
KGT40463	2	1	0.339349	0.339349	10	0.728255	0.0728255	4.66	0.0562	0.0723	0	-0.3363	0.999503
KGT40466	3	1	1.36041	1.36041	16	1.37573	0.0859832	15.82	0.0011	0.0019	0	-0.5498	0.862013
KGT40467	2	1	0.360527	0.360527	10	0.472327	0.0472327	7.63	0.02	0.028	0	-0.3467	0.992323
KGT40477	6	1	1.39152	1.39152	34	2.69576	0.079287	17.55	0.0002	0.0004	0	-0.39321	0.960843
KGT40478	5	1	0.474693	0.474693	28	2.27779	0.0813496	5.84	0.0225	0.0312	0	-0.2516	1.05994
KGT40483	6	1	0.958591	0.958591	34	2.8576	0.0840472	11.41	0.0018	0.003	0	-0.32636	1.00641
KGT40485	8	1	5.39946	5.39946	46	6.24194	0.135694	39.79	<.0001	<.0001	0	-0.6708	0.792665
KGT40486	15	1	14.4183	14.4183	88	8.24127	0.0936508	153.96	<.0001	<.0001	0	-0.80051	0.724507
KGT40487	7	1	5.77355	5.77355	40	5.19896	0.129974	44.42	<.0001	<.0001	0	-0.7415	0.754756
KGT40488	3	1	3.33717	3.33717	16	0.985064	0.0615665	54.2	<.0001	<.0001	0	-0.8612	0.694662
KGT40492	3	1	0.945428	0.945428	16	3.68293	0.230183	4.11	0.0597	0.0765	0	-0.4584	0.918392
KGT40500	29	1	3.81405	3.81405	172	15.3183	0.0890598	42.83	<.0001	<.0001	0	-0.29611	1.02774
KGT40501	21	1	26.7309	26.7309	124	12.9878	0.104741	255.21	<.0001	<.0001	0	-0.92119	0.666369
KGT40502	2	1	8.391e-05	8.391e-05	10	0.306906	0.0306906	0	0.9593	0.9641	0	0.005289	1.26652
KGT40505	3	1	0.185792	0.185792	16	2.66647	0.166654	1.11	0.3067	0.3465	0	-0.2032	1.0961
KGT40507	6	1	1.14799	1.14799	34	5.4022	0.158888	7.23	0.011	0.016	0	-0.3571	0.985196
KGT40509	17	1	3.50565	3.50565	100	5.62608	0.0562608	62.31	<.0001	<.0001	0	-0.37078	0.975898
KGT40510	11	1	7.8205	7.8205	64	4.62703	0.0722974	108.17	<.0001	<.0001	0	-0.68845	0.783026
KGT40511	3	1	0.408434	0.408434	16	1.66541	0.104088	3.92	0.0651	0.0831	0	-0.3013	1.02405
KGT40512	5	1	0.00232138	0.00232138	28	2.017	0.0720356	0.03	0.8588	0.877	0	0.01759	1.27737
KGT40513	4	1	1.33472	1.33472	22	1.17039	0.0531995	25.09	<.0001	<.0001	0	-0.47165	0.909996
KGT40514	9	1	3.14596	3.14596	52	2.89707	0.0557129	56.47	<.0001	<.0001	0	-0.48274	0.903028
KGT40515	3	1	1.03006	1.03006	16	1.11192	0.0694949	14.82	0.0014	0.0024	0	-0.4784	0.905748
KGT40517	15	1	4.43728	4.43728	88	8.74297	0.0993519	44.66	<.0001	<.0001	0	-0.44409	0.927547
KGT40519	15	1	0.663114	0.663114	88	17.3389	0.197033	3.37	0.07	0.0891	0	-0.17167	1.12032
KGT40522	21	1	1.79468	1.79468	124	6.69441	0.0539872	33.24	<.0001	<.0001	0	-0.23869	1.06947
KGT40523	53	1	3.84133	3.84133	316	28.9139	0.0914996	41.98	<.0001	<.0001	0	-0.21982	1.08355
KGT40524	3	1	1.31778	1.31778	16	2.36873	0.148046	8.9	0.0088	0.013	0	-0.5411	0.867227
KGT40528	63	1	44.962	44.962	376	37.8004	0.100533	447.24	<.0001	<.0001	0	-0.68977	0.78231
KGT40532	14	1	0.0109085	0.0109085	82	12.7436	0.15541	0.07	0.7917	0.8175	0	-0.02279	1.24211
KGT40534	2	1	0.205398	0.205398	10	0.621059	0.0621059	3.31	0.099	0.1228	0	-0.2617	1.05255
KGT40537	4	1	3.43189	3.43189	22	0.999738	0.0454426	75.52	<.0001	<.0001	0	-0.7563	0.747053
KGT40538	21	1	12.1706	12.1706	124	6.38722	0.0515098	236.28	<.0001	<.0001	0	-0.62159	0.820169
KGT40544	21	1	11.9473	11.9473	124	10.9855	0.0885928	134.86	<.0001	<.0001	0	-0.61586	0.823433
KGT40561	11	1	2.90627	2.90627	64	4.818	0.0752813	38.61	<.0001	<.0001	0	-0.41969	0.943368
KGT40562	5	1	0.214796	0.214796	28	4.98422	0.178008	1.21	0.2813	0.3213	0	-0.1692	1.12224
KGT40563	2	1	0.517108	0.517108	10	0.542474	0.0542474	9.53	0.0115	0.0167	0	-0.4152	0.946308
KGT40565	19	1	5.24863	5.24863	112	9.07233	0.081003	64.8	<.0001	<.0001	0	-0.42914	0.937209
KGT40567	3	1	0.00595545	0.00595545	16	1.35256	0.0845349	0.07	0.7941	0.8197	0	0.03638	1.29411
KGT40568	1	1	0.283456	0.283456	4	0.0532178	0.0133045	21.31	0.0099	0.0145	0	-0.43471	0.933597
KGT40570	2	1	0.00049479	0.00049479	10	1.65684	0.165684	0	0.9575	0.963	0	0.01284	1.27317
KGT40572	11	1	2.10914	2.10914	64	11.0078	0.171998	12.26	0.0008	0.0014	0	-0.3575	0.984923
KGT40589	2	1	0.00288265	0.00288265	10	0.197834	0.0197834	0.15	0.7107	0.743	0	-0.031	1.23506
KGT40594	2	1	0.0593654	0.0593654	10	0.748962	0.0748962	0.79	0.3942	0.437	0	-0.1407	1.14463
KGT40605	2	1	1.53111	1.53111	10	0.305939	0.0305939	50.05	<.0001	<.0001	0	-0.7144	0.769068
KGT40607	3	1	5.76223	5.76223	16	1.08761	0.0679756	84.77	<.0001	<.0001	0	-1.1316	0.575937
KGT40609	4	1	1.30096	1.30096	22	10.8411	0.492778	2.64	0.1184	0.1448	0	0.4656	1.74253
KGT40612	12	1	0.0825579	0.0825579	70	21.9789	0.313985	0.26	0.6097	0.6491	0	0.06772	1.32253
KGT40629	20	1	3.69076	3.69076	118	7.63058	0.0646659	57.07	<.0001	<.0001	0	-0.35075	0.989542
KGT40633	6	1	2.17331	2.17331	34	3.31261	0.0974298	22.31	<.0001	<.0001	0	-0.4914	0.897624
KGT40634	13	1	3.81483	3.81483	76	7.6689	0.100907	37.81	<.0001	<.0001	0	-0.4423	0.928699
KGT40640	5	1	0.497425	0.497425	28	1.26492	0.0451756	11.01	0.0025	0.0041	0	-0.25753	1.05559
KGT40648	4	1	2.37795	2.37795	22	0.469947	0.0213612	111.32	<.0001	<.0001	0	-0.62954	0.815661
KGT40649	71	1	0.574524	0.574524	424	35.2488	0.0831339	6.91	0.0089	0.0131	0	-0.07345	1.19925
KGT40650	17	1	0.298784	0.298784	100	14.8719	0.148719	2.01	0.1595	0.19	0	-0.10825	1.17067
KGT40655	4	1	5.66662	5.66662	22	2.17188	0.0987218	57.4	<.0001	<.0001	0	-0.9718	0.643398
KGT40686	8	1	0.872733	0.872733	46	3.48781	0.0758221	11.51	0.0014	0.0024	0	-0.26968	1.04674
KGT40689	11	1	1.77972	1.77972	64	3.30078	0.0515746	34.51	<.0001	<.0001	0	-0.32842	1.00498
KGT40702	8	1	0.379372	0.379372	46	3.54041	0.0769654	4.93	0.0314	0.0425	0	-0.1778	1.11557
KGT40707	19	1	6.41657	6.41657	112	4.93332	0.0440475	145.67	<.0001	<.0001	0	-0.47449	0.908207
KGT40710	8	1	0.161256	0.161256	46	10.602	0.230478	0.7	0.4072	0.4501	0	-0.1159	1.16448
KGT40712	2	1	0.0627745	0.0627745	10	0.637877	0.0637877	0.98	0.3446	0.3863	0	-0.1447	1.14146
KGT40714	4	1	0.218181	0.218181	22	0.684332	0.031106	7.01	0.0147	0.021	0	-0.19069	1.10565
KGT40717	6	1	0.829955	0.829955	34	2.23858	0.0658406	12.61	0.0011	0.0019	0	-0.30367	1.02237
KGT40718	10	1	0.0942442	0.0942442	58	5.10431	0.0880054	1.07	0.305	0.3452	0	-0.07927	1.19442
KGT40720	8	1	1.68615	1.68615	46	4.9643	0.10792	15.62	0.0003	0.0005	0	-0.37485	0.973149
KGT40721	4	1	0.135522	0.135522	22	2.19646	0.099839	1.36	0.2565	0.295	0	-0.1503	1.13704
KGT40722	2	1	0.556684	0.556684	10	0.684342	0.0684342	8.13	0.0172	0.0243	0	-0.4308	0.936131
KGT40723	10	1	7.88049	7.88049	58	6.49117	0.111917	70.41	<.0001	<.0001	0	-0.72482	0.763533
KGT40724	13	1	2.18724	2.18724	76	8.03677	0.105747	20.68	<.0001	<.0001	0	-0.33491	1.00047
KGT40725	2	1	0.515385	0.515385	10	0.596331	0.0596331	8.64	0.0148	0.0211	0	-0.4145	0.946768
KGT40727	43	1	31.8754	31.8754	256	38.9286	0.152065	209.62	<.0001	<.0001	0	-0.70299	0.775174
KGT40734	7	1	0.23945	0.23945	40	3.30308	0.0825771	2.9	0.0964	0.1197	0	-0.15101	1.13648
KGT40736	5	1	0.91137	0.91137	28	0.854752	0.0305269	29.85	<.0001	<.0001	0	-0.34859	0.991024
KGT40747	2	1	0.0847985	0.0847985	10	0.469087	0.0469087	1.81	0.2085	0.2436	0	-0.1681	1.1231
KGT40749	9	1	0.175692	0.175692	52	4.7248	0.0908614	1.93	0.1703	0.2023	0	-0.11408	1.16595
KGT40751	4	1	1.29418	1.29418	22	1.21875	0.0553978	23.36	<.0001	<.0001	0	-0.46443	0.914562
KGT40752	3	1	0.858809	0.858809	16	0.869255	0.0543284	15.81	0.0011	0.0019	0	-0.4369	0.932181
KGT40763	17	1	1.77689	1.77689	100	21.8162	0.218162	8.14	0.0052	0.008	0	-0.26397	1.05089
KGT40768	3	1	0.0634513	0.0634513	16	1.12332	0.0702074	0.9	0.3559	0.3983	0	-0.1187	1.16222
KGT40769	61	1	27.4802	27.4802	364	36.0056	0.0989165	277.81	<.0001	<.0001	0	-0.54802	0.863078
KGT40770	2	1	0.170741	0.170741	10	0.369564	0.0369565	4.62	0.0571	0.0733	0	-0.2386	1.06953
KGT40776	2	1	0.161183	0.161183	10	0.346126	0.0346127	4.66	0.0563	0.0724	0	-0.2318	1.07459
KGT40778	2	1	0.122665	0.122665	10	0.452964	0.0452964	2.71	0.1309	0.1588	0	0.2022	1.45174
KGT40784	13	1	10.8088	10.8088	76	5.06297	0.066618	162.25	<.0001	<.0001	0	-0.74451	0.753183
KGT40788	3	1	0.858493	0.858493	16	0.879449	0.0549656	15.62	0.0011	0.0019	0	-0.4368	0.932246
KGT40789	16	1	7.80212	7.80212	94	9.32729	0.0992265	78.63	<.0001	<.0001	0	-0.57017	0.849928
KGT40790	72	1	13.7589	13.7589	430	51.7372	0.120319	114.35	<.0001	<.0001	0	-0.35693	0.985312
KGT40791	37	1	13.2599	13.2599	220	14.211	0.0645955	205.28	<.0001	<.0001	0	-0.48879	0.899249
KGT40792	55	1	20.011	20.011	328	41.3216	0.125981	158.84	<.0001	<.0001	0	-0.4925	0.896939
KGT40793	3	1	0.649486	0.649486	16	1.33399	0.0833743	7.79	0.0131	0.0188	0	-0.3799	0.969748
KGT40794	150	1	36.3034	36.3034	898	81.6609	0.0909364	399.22	<.0001	<.0001	0	-0.40168	0.955218
KGT40795	20	1	14.3196	14.3196	118	10.0489	0.0851601	168.15	<.0001	<.0001	0	-0.69088	0.781708
KGT40796	116	1	37.1709	37.1709	694	59.9629	0.0864019	430.21	<.0001	<.0001	0	-0.4622	0.915976
KGT40797	67	1	6.84749	6.84749	400	51.7317	0.129329	52.95	<.0001	<.0001	0	-0.26103	1.05303
KGT40798	38	1	13.3753	13.3753	226	26.8918	0.11899	112.41	<.0001	<.0001	0	-0.48441	0.901983
KGT40799	61	1	14.7687	14.7687	364	25.8453	0.0710037	208	<.0001	<.0001	0	-0.40175	0.955172
KGT40800	267	1	46.8478	46.8478	1600	158.087	0.0988045	474.15	<.0001	<.0001	0	-0.34201	0.995555
KGT40801	51	1	21.5243	21.5243	304	49.5744	0.163074	131.99	<.0001	<.0001	0	-0.53044	0.873659
KGT40802	7	1	2.12277	2.12277	40	8.77061	0.219265	9.68	0.0034	0.0054	0	-0.4496	0.924011
KGT40803	28	1	6.97994	6.97994	166	26.5385	0.15987	43.66	<.0001	<.0001	0	-0.40766	0.951267
KGT40804	56	1	8.1091	8.1091	334	20.8606	0.0624568	129.84	<.0001	<.0001	0	-0.3107	1.0174
KGT40805	61	1	1.81464	1.81464	364	51.7969	0.142299	12.75	0.0004	0.0007	0	-0.14083	1.14453
KGT40806	43	1	12.9111	12.9111	256	29.6714	0.115904	111.39	<.0001	<.0001	0	-0.44741	0.925415
KGT40807	32	1	19.1364	19.1364	190	24.3405	0.128108	149.38	<.0001	<.0001	0	-0.63141	0.814605
KGT40808	10	1	1.19286	1.19286	58	5.80425	0.100073	11.92	0.001	0.0017	0	-0.282	1.03784
KGT40809	57	1	20.2041	20.2041	340	41.5164	0.122107	165.46	<.0001	<.0001	0	-0.48611	0.900921
KGT40810	234	1	76.3002	76.3002	1402	161.32	0.115064	663.11	<.0001	<.0001	0	-0.46624	0.913415
KGT40811	393	1	89.5706	89.5706	2356	255.059	0.108259	827.37	<.0001	<.0001	0	-0.3898	0.963117
KGT40812	8	1	2.86729	2.86729	46	2.01586	0.043823	65.43	<.0001	<.0001	0	-0.48882	0.89923
KGT40823	3	1	0.879451	0.879451	16	1.60012	0.100008	8.79	0.0091	0.0134	0	-0.4421	0.928827
KGT40825	4	1	0.274805	0.274805	22	1.65782	0.0753552	3.65	0.0693	0.0883	0	-0.214	1.08793
KGT40826	207	1	39.3622	39.3622	1240	132.708	0.107022	367.79	<.0001	<.0001	0	-0.35605	0.985913
KGT40828	107	1	2.14121	2.14121	640	98.3517	0.153675	13.93	0.0002	0.0004	0	-0.1155	1.1648
KGT40829	177	1	35.5027	35.5027	1060	85.7434	0.08089	438.9	<.0001	<.0001	0	-0.36568	0.979354
KGT40831	5	1	0.730439	0.730439	28	1.6737	0.0597751	12.22	0.0016	0.0027	0	-0.31208	1.01642
KGT40832	35	1	17.8593	17.8593	208	17.5931	0.0845821	211.15	<.0001	<.0001	0	-0.58325	0.842257
KGT40833	13	1	3.515	3.515	76	9.80128	0.128964	27.26	<.0001	<.0001	0	-0.42457	0.940182
KGT40834	3	1	3.787e-05	3.787e-05	16	2.48142	0.155089	0	0.9877	0.9884	0	0.002901	1.26443
KGT40836	6	1	1.03139	1.03139	34	1.35743	0.0399244	25.83	<.0001	<.0001	0	-0.33852	0.997966
KGT40845	9	1	2.47785	2.47785	52	6.05211	0.116387	21.29	<.0001	<.0001	0	-0.42842	0.937677
KGT40854	7	1	1.22003	1.22003	40	2.77767	0.0694416	17.57	0.0001	0.0002	0	-0.34087	0.996342
KGT40858	12	1	1.67591	1.67591	70	7.88363	0.112623	14.88	0.0003	0.0005	0	-0.30513	1.02133
KGT40860	1	1	0.218693	0.218693	4	0.476109	0.119027	1.84	0.2467	0.2848	0	-0.3818	0.968472
KGT40861	3	1	0.84549	0.84549	16	1.08385	0.0677405	12.48	0.0028	0.0045	0	-0.4335	0.934381
KGT40862	1	1	0.083818	0.083818	4	0.0995915	0.0248979	3.37	0.1404	0.1696	0	-0.2364	1.07117
KGT40863	644	1	46.1813	46.1813	3862	437.356	0.113246	407.8	<.0001	<.0001	0	-0.21865	1.08443
KGT40864	4	1	0.281299	0.281299	22	2.07388	0.0942674	2.98	0.0981	0.1217	0	-0.2165	1.08604
KGT40868	3	1	0.435302	0.435302	16	0.629472	0.039342	11.06	0.0043	0.0067	0	-0.31102	1.01717
KGT40871	23	1	18.0048	18.0048	136	12.9745	0.0954006	188.73	<.0001	<.0001	0	-0.72241	0.76481
KGT40873	16	1	7.40876	7.40876	94	6.74075	0.0717102	103.32	<.0001	<.0001	0	-0.55561	0.858549
KGT40874	11	1	4.86178	4.86178	64	7.21623	0.112754	43.12	<.0001	<.0001	0	-0.54282	0.866194
KGT40875	30	1	1.07096	1.07096	178	10.8228	0.0608024	17.61	<.0001	<.0001	0	-0.15427	1.13391
KGT40881	28	1	0.011022	0.011022	166	25.4085	0.153063	0.07	0.7888	0.8157	0	0.0162	1.27614
KGT40883	10	1	2.15921	2.15921	58	3.14036	0.0541442	39.88	<.0001	<.0001	0	-0.3794	0.970085
KGT40884	26	1	17.6288	17.6288	154	10.125	0.0657469	268.13	<.0001	<.0001	0	-0.67232	0.79183
KGT40886	2	1	0.0499971	0.0499971	10	0.88932	0.088932	0.56	0.4706	0.5145	0	-0.1291	1.15387
KGT40887	25	1	0.0183107	0.0183107	148	9.84807	0.066541	0.28	0.6007	0.6414	0	0.0221	1.28137
KGT40888	97	1	2.98735	2.98735	580	58.1301	0.100224	29.81	<.0001	<.0001	0	-0.14329	1.14258
KGT40889	59	1	30.5409	30.5409	352	34.1116	0.0969079	315.15	<.0001	<.0001	0	-0.58745	0.839809
KGT40890	11	1	2.81774	2.81774	64	3.51616	0.05494	51.29	<.0001	<.0001	0	-0.41325	0.947588
KGT40891	2	1	0.0800587	0.0800587	10	1.019	0.1019	0.79	0.3962	0.4386	0	-0.1634	1.12676
KGT40893	3	1	0.285449	0.285449	16	0.852899	0.0533062	5.35	0.0343	0.0461	0	-0.2519	1.05972
KGT40905	16	1	4.72007	4.72007	94	6.27997	0.0668082	70.65	<.0001	<.0001	0	-0.44347	0.927946
KGT40908	31	1	39.9834	39.9834	184	28.2494	0.153529	260.43	<.0001	<.0001	0	-0.92729	0.663557
KGT40910	8	1	0.885308	0.885308	46	3.98802	0.0866962	10.21	0.0025	0.0041	0	-0.27162	1.04533
KGT40911	83	1	4.2101	4.2101	496	42.2543	0.08519	49.42	<.0001	<.0001	0	-0.18389	1.11087
KGT40912	6	1	0.313581	0.313581	34	2.66363	0.078342	4	0.0535	0.0692	0	-0.18666	1.10874
KGT40917	271	1	28.7163	28.7163	1624	151.721	0.0934244	307.37	<.0001	<.0001	0	-0.26579	1.04957
KGT40918	64	1	10.974	10.974	382	41.7864	0.109388	100.32	<.0001	<.0001	0	-0.3381	0.998256
KGT40919	158	1	2.98398	2.98398	946	150.238	0.158814	18.79	<.0001	<.0001	0	-0.11221	1.16746
KGT40920	153	1	18.052	18.052	916	82.0315	0.089554	201.58	<.0001	<.0001	0	-0.28046	1.03895
KGT40921	195	1	3.97029	3.97029	1168	182.069	0.155881	25.47	<.0001	<.0001	0	-0.11651	1.16398
KGT40922	9	1	0.402031	0.402031	52	3.14061	0.0603964	6.66	0.0127	0.0183	0	-0.17257	1.11962
KGT40923	11	1	0.0792768	0.0792768	64	4.52508	0.0707045	1.12	0.2936	0.3338	0	0.06932	1.324
KGT40924	3	1	0.337611	0.337611	16	0.953249	0.0595781	5.67	0.0301	0.0409	0	-0.2739	1.04368
KGT40934	3	1	1.13857	1.13857	16	0.910378	0.0568986	20.01	0.0004	0.0007	0	-0.503	0.890435
KGT40941	25	1	2.60671	2.60671	148	8.64601	0.058419	44.62	<.0001	<.0001	0	-0.26365	1.05112
KGT40942	3	1	0.7513	0.7513	16	0.475902	0.0297439	25.26	0.0001	0.0002	0	-0.4086	0.950647
KGT40943	12	1	5.29691	5.29691	70	9.76556	0.139508	37.97	<.0001	<.0001	0	-0.54247	0.866404
KGT40944	11	1	1.10706	1.10706	64	4.81697	0.0752652	14.71	0.0003	0.0005	0	-0.25903	1.0545
KGT40945	31	1	10.6848	10.6848	184	12.7119	0.0690865	154.66	<.0001	<.0001	0	-0.47935	0.905152
KGT40946	14	1	1.8295	1.8295	82	3.1732	0.0386976	47.28	<.0001	<.0001	0	-0.29516	1.02841
KGT40948	85	1	15.4287	15.4287	508	43.0687	0.0847809	181.98	<.0001	<.0001	0	-0.34786	0.991526
KGT40951	21	1	1.67342	1.67342	124	8.26936	0.0666884	25.09	<.0001	<.0001	0	-0.23049	1.07556
KGT40953	14	1	3.63123	3.63123	82	6.14044	0.0748834	48.49	<.0001	<.0001	0	-0.41583	0.945895
KGT40956	51	1	3.1717	3.1717	304	20.9599	0.068947	46	<.0001	<.0001	0	-0.20362	1.09578
KGT40957	48	1	1.73766	1.73766	286	17.1247	0.0598767	29.02	<.0001	<.0001	0	-0.15535	1.13307
KGT40968	2	1	0.243182	0.243182	10	0.484569	0.0484569	5.02	0.049	0.064	0	0.2847	1.53718
KGT40969	9	1	1.38537	1.38537	52	3.11641	0.059931	23.12	<.0001	<.0001	0	-0.32034	1.01062
KGT40970	4	1	0.655924	0.655924	22	0.995865	0.0452666	14.49	0.001	0.0017	0	-0.33064	1.00343
KGT40971	9	1	12.3012	12.3012	52	1.83481	0.0352848	348.63	<.0001	<.0001	0	-0.95457	0.651128
KGT40972	3	1	2.47166	2.47166	16	1.17345	0.0733408	33.7	<.0001	<.0001	0	-0.7411	0.754965
KGT40973	32	1	0.672044	0.672044	190	18.605	0.0979208	6.86	0.0095	0.014	0	-0.11833	1.16252
KGT40974	9	1	2.41068	2.41068	52	4.54105	0.0873278	27.6	<.0001	<.0001	0	-0.42257	0.941487
KGT40976	23	1	2.14724	2.14724	136	15.5795	0.114555	18.74	<.0001	<.0001	0	-0.24948	1.0615
KGT40977	137	1	16.1878	16.1878	820	67.7527	0.0826253	195.92	<.0001	<.0001	0	-0.28066	1.0388
KGT40985	135	1	0.167046	0.167046	808	128.005	0.158422	1.05	0.3048	0.3452	0	-0.02872	1.23701
KGT40986	81	1	13.5111	13.5111	484	30.1549	0.0623035	216.86	<.0001	<.0001	0	-0.33347	1.00147
KGT40989	11	1	2.60004	2.60004	64	13.4584	0.210287	12.36	0.0008	0.0014	0	-0.397	0.958322
KGT40990	13	1	3.68285	3.68285	76	5.01357	0.0659681	55.83	<.0001	<.0001	0	-0.43458	0.933681
KGT40991	21	1	4.856	4.856	124	12.2346	0.0986661	49.22	<.0001	<.0001	0	-0.39263	0.961229
KGT40992	6	1	1.78381	1.78381	34	1.51267	0.0444903	40.09	<.0001	<.0001	0	-0.4452	0.926834
KGT40993	57	1	2.1274	2.1274	340	29.9851	0.0881913	24.12	<.0001	<.0001	0	-0.15774	1.13119
KGT40997	7	1	2.19763	2.19763	40	8.46048	0.211512	10.39	0.0025	0.0041	0	-0.4575	0.918965
KGT40998	1	1	0.00480641	0.00480641	4	0.0454814	0.0113704	0.42	0.551	0.5931	0	-0.05661	1.21333
KGT41000	7	1	0.650936	0.650936	40	4.3059	0.107648	6.05	0.0184	0.0259	0	-0.249	1.06185
KGT41001	48	1	0.237691	0.237691	286	26.1631	0.0914793	2.6	0.1081	0.1334	0	-0.05746	1.21262
KGT41002	17	1	0.09544	0.09544	100	24.6088	0.246088	0.39	0.5349	0.5776	0	0.06118	1.31655
KGT41003	5	1	0.173891	0.173891	28	1.8577	0.0663464	2.62	0.1167	0.143	0	-0.15227	1.13549
KGT41004	2	1	0.00184449	0.00184449	10	0.903571	0.0903571	0.02	0.8892	0.9044	0	0.0248	1.28377
KGT41005	5	1	0.00224485	0.00224485	28	2.37738	0.0849064	0.03	0.872	0.8889	0	0.0173	1.27711
KGT41010	6	1	1.02743	1.02743	34	1.92957	0.0567521	18.1	0.0002	0.0004	0	-0.33787	0.998416
KGT41018	2	1	0.657527	0.657527	10	1.23472	0.123472	5.33	0.0437	0.0576	0	-0.4682	0.912175
KGT41019	5	1	0.154972	0.154972	28	1.15479	0.0412425	3.76	0.0627	0.0802	0	-0.14375	1.14221
KGT41023	3	1	0.468629	0.468629	16	0.991819	0.0619887	7.56	0.0142	0.0203	0	-0.3227	1.00897
KGT41024	22	1	8.71793	8.71793	130	12.4285	0.095604	91.19	<.0001	<.0001	0	-0.51398	0.883684
KGT41025	44	1	59.5233	59.5233	262	39.3684	0.150261	396.13	<.0001	<.0001	0	-0.94967	0.653343
KGT41036	5	1	0.836368	0.836368	28	1.07849	0.0385175	21.71	<.0001	<.0001	0	-0.33394	1.00114
KGT41037	8	1	1.58119	1.58119	46	3.11912	0.067807	23.32	<.0001	<.0001	0	-0.363	0.981175
KGT41041	2	1	2.55447	2.55447	10	1.07935	0.107935	23.67	0.0007	0.0012	0	-0.9228	0.665625
KGT41045	1	1	0.490715	0.490715	4	0.488898	0.122224	4.01	0.1156	0.1418	0	-0.572	0.84885
KGT41046	3	1	0.432031	0.432031	16	1.45494	0.0909335	4.75	0.0446	0.0587	0	-0.3098	1.01803
KGT41047	27	1	19.539	19.539	160	23.2012	0.145007	134.74	<.0001	<.0001	0	-0.69458	0.779706
KGT41052	5	1	0.13282	0.13282	28	1.44693	0.0516761	2.57	0.1201	0.1469	0	-0.13308	1.15069
KGT41054	2	1	3.79099	3.79099	10	1.83642	0.183642	20.64	0.0011	0.0019	0	-1.1241	0.578939
KGT41055	13	1	5.57607	5.57607	76	3.64391	0.0479462	116.3	<.0001	<.0001	0	-0.53475	0.871053
KGT41056	21	1	9.30312	9.30312	124	7.8411	0.0632347	147.12	<.0001	<.0001	0	-0.54345	0.865816
KGT41057	5	1	1.40816	1.40816	28	3.5187	0.125668	11.21	0.0023	0.0038	0	-0.4333	0.93451
KGT41059	17	1	6.30712	6.30712	100	15.5098	0.155098	40.67	<.0001	<.0001	0	-0.49733	0.893942
KGT41060	4	1	3.51163	3.51163	22	1.01086	0.0459481	76.43	<.0001	<.0001	0	-0.76503	0.742546
KGT41062	6	1	2.0391	2.0391	34	3.92408	0.115414	17.67	0.0002	0.0004	0	-0.476	0.907256
KGT41063	12	1	3.22981	3.22981	70	5.90291	0.0843273	38.3	<.0001	<.0001	0	-0.4236	0.940815
KGT41065	9	1	1.15232	1.15232	52	2.04848	0.0393939	29.25	<.0001	<.0001	0	-0.29216	1.03056
KGT41066	2	1	1.66299	1.66299	10	0.935772	0.0935772	17.77	0.0018	0.003	0	-0.7445	0.753188
KGT41067	14	1	3.96266	3.96266	82	4.11726	0.0502105	78.92	<.0001	<.0001	0	-0.43439	0.933804
KGT41069	5	1	0.470816	0.470816	28	1.08221	0.0386503	12.18	0.0016	0.0027	0	-0.25055	1.06071
KGT41070	8	1	0.540076	0.540076	46	2.94975	0.064125	8.42	0.0057	0.0087	0	-0.21215	1.08932
KGT41073	8	1	1.45501	1.45501	46	2.68883	0.0584527	24.89	<.0001	<.0001	0	-0.34821	0.991285
KGT41074	79	1	1.4277	1.4277	472	61.1953	0.129651	11.01	0.001	0.0017	0	0.10976	1.36164
KGT41075	38	1	7.67957	7.67957	226	25.7748	0.114048	67.34	<.0001	<.0001	0	-0.36705	0.978424
KGT41076	9	1	14.6553	14.6553	52	8.04923	0.154793	94.68	<.0001	<.0001	0	-1.0419	0.612882
KGT41078	8	1	14.6879	14.6879	46	20.9824	0.456138	32.2	<.0001	<.0001	0	-1.1063	0.586126
KGT41083	23	1	4.42064	4.42064	136	10.0327	0.0737697	59.92	<.0001	<.0001	0	-0.35796	0.984609
KGT41091	2	1	0.00568228	0.00568228	10	0.669244	0.0669244	0.08	0.7767	0.8055	0	0.04352	1.30053
KGT41093	8	1	0.941535	0.941535	46	2.20881	0.0480175	19.61	<.0001	<.0001	0	-0.28011	1.0392
KGT41094	13	1	0.832087	0.832087	76	4.28243	0.0563478	14.77	0.0003	0.0005	0	-0.20657	1.09354
KGT41095	2	1	0.107495	0.107495	10	0.501784	0.0501784	2.14	0.174	0.2065	0	-0.1893	1.10671
KGT41098	2	1	0.0521503	0.0521503	10	0.433323	0.0433323	1.2	0.2983	0.3386	0	0.1318	1.3826
KGT41099	4	1	0.0262065	0.0262065	22	1.8231	0.0828681	0.32	0.5796	0.6211	0	-0.06609	1.20538
KGT41100	27	1	1.69779	1.69779	160	28.98	0.181125	9.37	0.0026	0.0042	0	-0.20475	1.09493
KGT41101	200	1	58.4669	58.4669	1198	102.963	0.0859461	680.27	<.0001	<.0001	0	-0.44146	0.929239
KGT41102	43	1	32.2809	32.2809	256	40.0924	0.156611	206.12	<.0001	<.0001	0	-0.70745	0.772781
KGT41103	106	1	60.8687	60.8687	634	85.7905	0.135316	449.83	<.0001	<.0001	0	-0.61873	0.821796
KGT41104	29	1	18.0494	18.0494	172	26.8481	0.156093	115.63	<.0001	<.0001	0	-0.64415	0.807443
KGT41105	31	1	39.4122	39.4122	184	21.5679	0.117217	336.23	<.0001	<.0001	0	-0.92064	0.666623
KGT41107	6	1	0.0926029	0.0926029	34	2.70708	0.07962	1.16	0.2884	0.3285	0	0.10144	1.35381
KGT41111	22	1	9.67824	9.67824	130	12.488	0.0960616	100.75	<.0001	<.0001	0	-0.54155	0.866957
KGT41112	185	1	3.12542	3.12542	1108	86.8375	0.0783732	39.88	<.0001	<.0001	0	-0.10613	1.17239
KGT41113	21	1	1.57931	1.57931	124	10.3026	0.0830856	19.01	<.0001	<.0001	0	-0.22391	1.08048
KGT41114	19	1	0.106347	0.106347	112	13.2111	0.117956	0.9	0.3444	0.3862	0	-0.06109	1.20957
KGT41115	5	1	0.00077972	0.00077972	28	1.79102	0.0639651	0.01	0.9129	0.9252	0	-0.0102	1.253
KGT41116	37	1	0.0383841	0.0383841	220	33.8243	0.153747	0.25	0.6178	0.6569	0	0.0263	1.2851
KGT41118	26	1	1.27362	1.27362	154	21.161	0.137409	9.27	0.0027	0.0043	0	-0.18071	1.11332
KGT41121	14	1	0.108281	0.108281	82	10.4696	0.127678	0.85	0.3598	0.4022	0	0.07181	1.32629
KGT41122	3	1	0.00740015	0.00740015	16	2.68369	0.16773	0.04	0.8363	0.8585	0	0.04055	1.29786
KGT41124	10	1	1.50214	1.50214	58	3.47721	0.0599519	25.06	<.0001	<.0001	0	-0.31645	1.01335
KGT41125	72	1	2.17686	2.17686	430	41.5151	0.0965468	22.55	<.0001	<.0001	0	-0.14197	1.14362
KGT41126	2	1	1.11976	1.11976	10	0.219413	0.0219413	51.03	<.0001	<.0001	0	-0.61094	0.826245
KGT41127	71	1	11.0918	11.0918	424	84.7351	0.199847	55.5	<.0001	<.0001	0	-0.32272	1.00896
KGT41128	47	1	9.83045	9.83045	280	19.3025	0.0689375	142.6	<.0001	<.0001	0	-0.37342	0.974114
KGT41129	156	1	0.960017	0.960017	934	96.5987	0.103425	9.28	0.0024	0.0039	0	-0.06405	1.20709
KGT41130	18	1	5.18145	5.18145	106	5.26482	0.0496681	104.32	<.0001	<.0001	0	-0.43807	0.931426
KGT41131	62	1	7.73745	7.73745	370	58.6829	0.158602	48.79	<.0001	<.0001	0	-0.28844	1.03322
KGT41132	89	1	43.1194	43.1194	532	45.0807	0.0847381	508.85	<.0001	<.0001	0	-0.56832	0.851018
KGT41133	9	1	4.422	4.422	52	2.45061	0.0471271	93.83	<.0001	<.0001	0	-0.57232	0.848662
KGT41134	72	1	6.25886	6.25886	430	45.5127	0.105843	59.13	<.0001	<.0001	0	-0.24073	1.06796
KGT41135	9	1	1.95423	1.95423	52	7.918	0.152269	12.83	0.0007	0.0012	0	-0.3805	0.969345
KGT41136	9	1	1.92763	1.92763	52	4.05752	0.0780292	24.7	<.0001	<.0001	0	-0.37787	0.971114
KGT41137	21	1	2.70977	2.70977	124	9.74542	0.0785921	34.48	<.0001	<.0001	0	-0.2933	1.02974
KGT41138	14	1	7.68593	7.68593	82	7.02577	0.0856802	89.7	<.0001	<.0001	0	-0.60498	0.829666
KGT41139	47	1	3.82167	3.82167	280	34.2072	0.122168	31.28	<.0001	<.0001	0	-0.23283	1.07382
KGT41140	33	1	0.990186	0.990186	196	24.1474	0.123201	8.04	0.0051	0.0079	0	-0.14143	1.14405
KGT41141	35	1	2.05385	2.05385	208	20.6662	0.0993567	20.67	<.0001	<.0001	0	-0.19779	1.10022
KGT41146	2	1	0.915003	0.915003	10	0.793908	0.0793908	11.53	0.0068	0.0103	0	-0.5523	0.860521
KGT41148	18	1	0.00138273	0.00138273	106	5.44123	0.0513324	0.03	0.8699	0.8871	0	0.007156	1.26816
KGT41149	2	1	0.00037094	0.00037094	10	0.222768	0.0222768	0.02	0.8999	0.9143	0	0.01112	1.27165
KGT41151	8	1	1.10182	1.10182	46	2.74841	0.059748	18.44	<.0001	<.0001	0	-0.30302	1.02283
KGT41152	33	1	2.45674	2.45674	196	27.1358	0.138448	17.74	<.0001	<.0001	0	-0.22278	1.08133
KGT41154	70	1	61.5218	61.5218	418	70.1282	0.167771	366.7	<.0001	<.0001	0	-0.76546	0.742325
KGT41155	4	1	0.184701	0.184701	22	0.764945	0.0347702	5.31	0.031	0.042	0	-0.17545	1.11739
KGT41158	67	1	33.263	33.263	400	36.1428	0.0903571	368.13	<.0001	<.0001	0	-0.5753	0.846911
KGT41159	2	1	0.387134	0.387134	10	0.400659	0.0400659	9.66	0.0111	0.0161	0	-0.3592	0.983763
KGT41160	26	1	5.72102	5.72102	154	10.2104	0.0663015	86.29	<.0001	<.0001	0	-0.38301	0.96766
KGT41163	31	1	0.452839	0.452839	184	11.2279	0.061021	7.42	0.0071	0.0107	0	-0.09868	1.17846
KGT41164	60	1	19.772	19.772	358	16.9908	0.0474604	416.6	<.0001	<.0001	0	-0.46871	0.911852
KGT41166	2	1	0.435566	0.435566	10	0.356254	0.0356254	12.23	0.0058	0.0089	0	-0.381	0.969009
KGT41167	12	1	2.76463	2.76463	70	9.0915	0.129879	21.29	<.0001	<.0001	0	-0.39191	0.961709
KGT41169	28	1	0.113764	0.113764	166	17.5123	0.105496	1.08	0.3006	0.3408	0	-0.05204	1.21718
KGT41172	10	1	2.7522	2.7522	58	5.86406	0.101104	27.22	<.0001	<.0001	0	-0.42835	0.937722
KGT41174	4	1	0.263738	0.263738	22	1.02522	0.046601	5.66	0.0265	0.0364	0	-0.20966	1.09121
KGT41178	7	1	0.246846	0.246846	40	5.43362	0.13584	1.82	0.1852	0.2188	0	-0.1533	1.13468
KGT41179	8	1	3.4621	3.4621	46	3.26262	0.0709266	48.81	<.0001	<.0001	0	-0.53713	0.869617
KGT41180	44	1	24.7237	24.7237	262	15.3925	0.0587502	420.83	<.0001	<.0001	0	-0.61205	0.82561
KGT41181	57	1	20.7237	20.7237	340	27.0179	0.0794645	260.79	<.0001	<.0001	0	-0.49232	0.897051
KGT41183	6	1	0.77015	0.77015	34	3.61336	0.106275	7.25	0.0109	0.0159	0	-0.2925	1.03031
KGT41184	17	1	0.737987	0.737987	100	12.2182	0.122182	6.04	0.0157	0.0223	0	0.17012	1.41981
KGT41187	4	1	0.0217952	0.0217952	22	2.04171	0.0928052	0.23	0.6327	0.6705	0	-0.06027	1.21026
KGT41189	5	1	0.392657	0.392657	28	2.63603	0.094144	4.17	0.0506	0.0659	0	-0.2288	1.07682
KGT41191	6	1	6.76925	6.76925	34	5.3195	0.156456	43.27	<.0001	<.0001	0	-0.8673	0.691731
KGT41193	11	1	3.86794	3.86794	64	5.10176	0.079715	48.52	<.0001	<.0001	0	-0.48417	0.902133
KGT41197	64	1	30.1688	30.1688	382	44.6833	0.116972	257.91	<.0001	<.0001	0	-0.56059	0.85559
KGT41198	13	1	2.52122	2.52122	76	5.5357	0.0728382	34.61	<.0001	<.0001	0	-0.35957	0.98351
KGT41199	38	1	25.9467	25.9467	226	24.2835	0.107449	241.48	<.0001	<.0001	0	-0.67469	0.79053
KGT41203	6	1	0.895691	0.895691	34	2.43672	0.0716682	12.5	0.0012	0.002	0	-0.31547	1.01404
KGT41206	27	1	2.44156	2.44156	160	12.423	0.0776438	31.45	<.0001	<.0001	0	-0.24553	1.06441
KGT41209	20	1	3.35017	3.35017	118	17.3257	0.146828	22.82	<.0001	<.0001	0	-0.33417	1.00098
KGT41210	23	1	3.59164	3.59164	136	13.7609	0.101183	35.5	<.0001	<.0001	0	-0.32265	1.009
KGT41212	11	1	3.04103	3.04103	64	4.46191	0.0697174	43.62	<.0001	<.0001	0	-0.42931	0.937098
KGT41213	26	1	8.80494	8.80494	154	13.2289	0.0859018	102.5	<.0001	<.0001	0	-0.47515	0.907791
KGT41216	2	1	2.12768	2.12768	10	0.415727	0.0415727	51.18	<.0001	<.0001	0	-0.8422	0.703871
KGT41218	2	1	0.0621015	0.0621015	10	1.13549	0.113549	0.55	0.4766	0.5203	0	-0.1439	1.14209
KGT41220	13	1	4.45795	4.45795	76	8.36387	0.110051	40.51	<.0001	<.0001	0	-0.47813	0.905918
KGT41222	7	1	3.83932	3.83932	40	3.14822	0.0787054	48.78	<.0001	<.0001	0	-0.60469	0.829833
KGT41223	10	1	3.48485	3.48485	58	4.24691	0.0732226	47.59	<.0001	<.0001	0	-0.482	0.903491
KGT41224	43	1	10.8297	10.8297	256	17.5222	0.068446	158.22	<.0001	<.0001	0	-0.40976	0.949883
KGT41226	2	1	2.66436	2.66436	10	0.410779	0.0410779	64.86	<.0001	<.0001	0	-0.9424	0.656644
KGT41227	2	1	0.295393	0.295393	10	0.925069	0.0925069	3.19	0.1042	0.1288	0	-0.3138	1.01521
KGT41228	28	1	0.950054	0.950054	166	26.3184	0.158544	5.99	0.0154	0.0219	0	-0.1504	1.13696
KGT41229	26	1	0.774632	0.774632	154	24.3338	0.158012	4.9	0.0283	0.0387	0	-0.14093	1.14445
KGT41233	3	1	0.0792638	0.0792638	16	1.04087	0.0650544	1.22	0.286	0.3259	0	-0.1327	1.151
KGT41237	2	1	0.682374	0.682374	10	0.409334	0.0409334	16.67	0.0022	0.0036	0	-0.4769	0.906691
KGT41238	7	1	7.45325	7.45325	40	3.81376	0.095344	78.17	<.0001	<.0001	0	-0.84252	0.703715
KGT41239	10	1	0.979008	0.979008	58	3.53598	0.0609652	16.06	0.0002	0.0004	0	-0.25547	1.0571
KGT41241	21	1	3.73135	3.73135	124	10.172	0.0820321	45.49	<.0001	<.0001	0	-0.34417	0.994065
KGT41243	3	1	1.94121	1.94121	16	1.14641	0.0716508	27.09	<.0001	<.0001	0	-0.6568	0.800394
KGT41244	6	1	0.22621	0.22621	34	1.74138	0.0512169	4.42	0.0431	0.0568	0	-0.15854	1.13056
KGT41245	23	1	7.55245	7.55245	136	11.4028	0.0838438	90.08	<.0001	<.0001	0	-0.46788	0.912377
KGT41247	5	1	1.55868	1.55868	28	1.29522	0.0462579	33.7	<.0001	<.0001	0	-0.45588	0.919998
KGT41251	9	1	2.103e-05	2.103e-05	52	3.52121	0.0677155	0	0.986	0.9874	0	0.001248	1.26298
KGT41252	13	1	0.174153	0.174153	76	3.9988	0.0526158	3.31	0.0728	0.0923	0	-0.0945	1.18188
KGT41254	2	1	2.82476	2.82476	10	1.16208	0.116208	24.31	0.0006	0.0011	0	-0.9704	0.644022
KGT41255	9	1	4.79239	4.79239	52	7.40079	0.142323	33.67	<.0001	<.0001	0	-0.5958	0.834962
KGT41256	44	1	1.01075	1.01075	262	29.5044	0.112612	8.98	0.003	0.0048	0	-0.12375	1.15816
KGT41257	72	1	44.8384	44.8384	430	41.3283	0.0961123	466.52	<.0001	<.0001	0	-0.64434	0.807337
KGT41258	11	1	1.06089	1.06089	64	3.67393	0.0574051	18.48	<.0001	<.0001	0	-0.25357	1.05849
KGT41259	23	1	5.16552	5.16552	136	29.3661	0.215927	23.92	<.0001	<.0001	0	-0.38694	0.965028
KGT41260	17	1	3.37848	3.37848	100	5.66297	0.0566297	59.66	<.0001	<.0001	0	-0.36399	0.980502
KGT41262	30	1	11.4717	11.4717	178	17.2388	0.0968471	118.45	<.0001	<.0001	0	-0.5049	0.889263
KGT41263	36	1	1.25443	1.25443	214	12.7424	0.0595441	21.07	<.0001	<.0001	0	-0.15241	1.13538
KGT41264	119	1	0.112001	0.112001	712	67.0743	0.0942055	1.19	0.2759	0.3158	0	-0.02505	1.24017
KGT41265	52	1	1.72196	1.72196	310	31.5681	0.101833	16.91	<.0001	<.0001	0	-0.14858	1.1384
KGT41266	4	1	0.00080452	0.00080452	22	2.37697	0.108044	0.01	0.932	0.9401	0	-0.01158	1.2518
KGT41267	5	1	1.84243	1.84243	28	2.38351	0.0851252	21.64	<.0001	<.0001	0	-0.4956	0.895014
KGT41268	3	1	0.702311	0.702311	16	0.696693	0.0435433	16.13	0.001	0.0017	0	0.39506	1.65938
KGT41269	26	1	0.0933617	0.0933617	154	13.0776	0.0849194	1.1	0.296	0.3364	0	-0.04893	1.21981
KGT41270	20	1	0.496049	0.496049	118	15.2447	0.129192	3.84	0.0524	0.0679	0	-0.12859	1.15428
KGT41271	26	1	0.0656208	0.0656208	154	21.3254	0.138476	0.47	0.4922	0.5362	0	0.04102	1.29828
KGT41272	17	1	6.48959	6.48959	100	7.1016	0.071016	91.38	<.0001	<.0001	0	-0.50447	0.889528
KGT41273	26	1	6.16938	6.16938	154	14.7764	0.0959505	64.3	<.0001	<.0001	0	-0.39773	0.957837
KGT41274	12	1	1.78414	1.78414	70	4.79685	0.0685264	26.04	<.0001	<.0001	0	-0.31483	1.01449
KGT41275	7	1	0.243468	0.243468	40	2.36698	0.0591744	4.11	0.0492	0.0643	0	-0.15227	1.13549
KGT41279	20	1	6.63383	6.63383	118	10.4904	0.0889017	74.62	<.0001	<.0001	0	-0.47024	0.910886
KGT41280	55	1	3.47366	3.47366	328	27.3856	0.0834926	41.6	<.0001	<.0001	0	-0.2052	1.09458
KGT41281	17	1	0.0334252	0.0334252	100	8.20951	0.0820951	0.41	0.5249	0.5679	0	0.0362	1.29395
KGT41282	11	1	2.26672	2.26672	64	3.95466	0.0617915	36.68	<.0001	<.0001	0	-0.37064	0.975993
KGT41283	82	1	3.04456	3.04456	490	32.9703	0.0672863	45.25	<.0001	<.0001	0	-0.15733	1.13151
KGT41284	112	1	3.43509	3.43509	670	60.01	0.0895671	38.35	<.0001	<.0001	0	-0.14299	1.14282
KGT41288	8	1	1.87733	1.87733	46	3.19925	0.0695489	26.99	<.0001	<.0001	0	-0.39553	0.959299
KGT41289	9	1	0.854326	0.854326	52	4.03323	0.077562	11.01	0.0017	0.0028	0	-0.25156	1.05997
KGT41290	63	1	21.7787	21.7787	376	26.8001	0.0712769	305.55	<.0001	<.0001	0	-0.48006	0.904707
KGT41292	14	1	7.68697	7.68697	82	7.00619	0.0854413	89.97	<.0001	<.0001	0	-0.60502	0.829643
KGT41295	3	1	0.00822701	0.00822701	16	1.40628	0.0878925	0.09	0.7636	0.7935	0	-0.04276	1.22503
KGT41296	2	1	0.620441	0.620441	10	0.803378	0.0803378	7.72	0.0195	0.0273	0	-0.4548	0.920687
KGT41297	11	1	0.0105934	0.0105934	64	10.7233	0.167552	0.06	0.8023	0.826	0	-0.02534	1.23992
KGT41298	9	1	1.37767	1.37767	52	5.80129	0.111563	12.35	0.0009	0.0015	0	-0.31945	1.01124
KGT41299	2	1	0.204483	0.204483	10	2.76467	0.276467	0.74	0.4099	0.4528	0	0.2611	1.51224
KGT41300	21	1	3.83699	3.83699	124	14.3941	0.116082	33.05	<.0001	<.0001	0	-0.34901	0.990736
KGT41309	16	1	4.99147	4.99147	94	11.1431	0.118543	42.11	<.0001	<.0001	0	-0.45605	0.919889
KGT41310	13	1	0.885994	0.885994	76	7.50078	0.0986945	8.98	0.0037	0.0059	0	-0.21316	1.08856
KGT41311	37	1	2.89317	2.89317	220	23.6229	0.107377	26.94	<.0001	<.0001	0	-0.22832	1.07718
KGT41314	34	1	19.0646	19.0646	202	15.291	0.0756978	251.85	<.0001	<.0001	0	-0.6114	0.825982
KGT41315	2	1	0.630744	0.630744	10	0.461927	0.0461927	13.65	0.0041	0.0064	0	-0.4585	0.918329
KGT41316	4	1	0.826372	0.826372	22	1.52777	0.0694439	11.9	0.0023	0.0038	0	-0.3711	0.975682
KGT41317	5	1	0.880132	0.880132	28	1.72633	0.0616548	14.28	0.0008	0.0014	0	-0.34257	0.995168
KGT41318	21	1	2.09173	2.09173	124	13.791	0.111218	18.81	<.0001	<.0001	0	-0.25769	1.05547
KGT41319	21	1	1.63576	1.63576	124	12.8241	0.10342	15.82	0.0001	0.0002	0	-0.22788	1.07751
KGT41320	21	1	11.6161	11.6161	124	13.2567	0.106909	108.65	<.0001	<.0001	0	-0.60726	0.828356
KGT41321	12	1	1.36732	1.36732	70	8.96054	0.128008	10.68	0.0017	0.0028	0	-0.27561	1.04245
KGT41322	6	1	0.0100863	0.0100863	34	3.64186	0.107114	0.09	0.7608	0.7909	0	-0.03348	1.23294
KGT41323	24	1	18.701	18.701	142	18.4551	0.129965	143.89	<.0001	<.0001	0	-0.72074	0.765695
KGT41324	32	1	1.90281	1.90281	190	12.8025	0.0673817	28.24	<.0001	<.0001	0	-0.1991	1.09922
KGT41325	13	1	3.85679	3.85679	76	5.40111	0.0710673	54.27	<.0001	<.0001	0	-0.44473	0.927136
KGT41327	7	1	0.668847	0.668847	40	1.94467	0.0486169	13.76	0.0006	0.0011	0	-0.25239	1.05936
KGT41329	9	1	3.48427	3.48427	52	4.10738	0.0789881	44.11	<.0001	<.0001	0	-0.50803	0.887336
KGT41331	5	1	1.29282	1.29282	28	1.59497	0.0569634	22.7	<.0001	<.0001	0	-0.41518	0.946322
KGT41332	26	1	0.535617	0.535617	154	21.7588	0.141291	3.79	0.0534	0.0691	0	-0.11719	1.16344
KGT41333	50	1	9.63327	9.63327	298	32.962	0.110611	87.09	<.0001	<.0001	0	-0.35839	0.984315
KGT41337	4	1	0.0118072	0.0118072	22	0.682128	0.0310058	0.38	0.5435	0.5857	0	-0.04436	1.22368
KGT41338	78	1	2.33295	2.33295	466	48.7294	0.104569	22.31	<.0001	<.0001	0	-0.14121	1.14423
KGT41339	23	1	0.947791	0.947791	136	22.3395	0.164261	5.77	0.0177	0.025	0	0.16575	1.41552
KGT41340	56	1	0.159125	0.159125	334	49.1714	0.14722	1.08	0.2993	0.3396	0	-0.04352	1.22439
KGT41341	80	1	0.391748	0.391748	478	42.1823	0.0882475	4.44	0.0356	0.0477	0	-0.05714	1.21288
KGT41342	151	1	18.4006	18.4006	904	82.3072	0.0910478	202.1	<.0001	<.0001	0	-0.28502	1.03567
KGT41343	103	1	1.68859	1.68859	616	51.0241	0.0828313	20.39	<.0001	<.0001	0	-0.10454	1.17368
KGT41345	15	1	20.391	20.391	88	7.87186	0.0894529	227.95	<.0001	<.0001	0	-0.95198	0.652298
KGT41348	5	1	0.00090428	0.00090428	28	2.85801	0.102072	0.01	0.9257	0.9351	0	0.01098	1.27153
KGT41349	211	1	0.107138	0.107138	1264	117.373	0.0928583	1.15	0.283	0.3227	0	0.0184	1.27808
KGT41350	23	1	8.82878	8.82878	136	22.2426	0.163548	53.98	<.0001	<.0001	0	-0.50587	0.888665
KGT41354	38	1	2.60669	2.60669	226	14.0435	0.0621393	41.95	<.0001	<.0001	0	-0.21385	1.08804
KGT41357	3	1	0.179062	0.179062	16	3.26142	0.203839	0.88	0.3626	0.405	0	0.1995	1.44902
KGT41358	6	1	0.0518937	0.0518937	34	1.11376	0.0327576	1.58	0.2167	0.252	0	-0.07593	1.19719
KGT41362	91	1	96.8437	96.8437	544	69.9059	0.128503	753.63	<.0001	<.0001	0	-0.8423	0.703822
KGT41365	6	1	0.409856	0.409856	34	4.22193	0.124174	3.3	0.0781	0.0985	0	0.2134	1.46305
KGT41366	7	1	2.0761	2.0761	40	2.62995	0.0657487	31.58	<.0001	<.0001	0	-0.44466	0.927181
KGT41367	18	1	0.217825	0.217825	106	7.75557	0.0731658	2.98	0.0874	0.1091	0	-0.08982	1.18572
KGT41368	6	1	1.92311	1.92311	34	1.48101	0.0435591	44.15	<.0001	<.0001	0	-0.46225	0.915945
KGT41370	5	1	0.615088	0.615088	28	2.10808	0.0752887	8.17	0.008	0.0119	0	-0.2864	1.03468
KGT41371	1	1	0.438972	0.438972	4	0.25767	0.0644175	6.81	0.0594	0.0762	0	-0.541	0.867288
KGT41372	6	1	0.00235038	0.00235038	34	3.29587	0.0969372	0.02	0.8772	0.8939	0	0.01616	1.2761
KGT41374	23	1	0.0178162	0.0178162	136	15.6062	0.114751	0.16	0.6942	0.7284	0	-0.02272	1.24217
KGT41378	11	1	4.34055	4.34055	64	5.56674	0.0869803	49.9	<.0001	<.0001	0	-0.5129	0.884346
KGT41379	193	1	7.01646	7.01646	1156	148.089	0.128105	54.77	<.0001	<.0001	0	-0.15568	1.13281
KGT41380	30	1	6.64307	6.64307	178	16.8347	0.0945771	70.24	<.0001	<.0001	0	-0.38422	0.966849
KGT41383	49	1	0.0250783	0.0250783	292	30.6297	0.104896	0.24	0.6252	0.6635	0	-0.01847	1.24583
KGT41384	71	1	46.0514	46.0514	424	50.3351	0.118715	387.92	<.0001	<.0001	0	-0.65758	0.799961
KGT41388	9	1	4.799	4.799	52	9.41084	0.180978	26.52	<.0001	<.0001	0	-0.5962	0.83473
KGT41389	14	1	1.17196	1.17196	82	11.5942	0.141393	8.29	0.0051	0.0079	0	-0.23624	1.07129
KGT41390	11	1	4.48932	4.48932	64	6.32425	0.0988165	45.43	<.0001	<.0001	0	-0.52161	0.879023
KGT41391	24	1	2.65515	2.65515	142	13.2552	0.0933467	28.44	<.0001	<.0001	0	-0.27158	1.04536
KGT41392	28	1	3.85834	3.85834	166	17.0174	0.102514	37.64	<.0001	<.0001	0	-0.30309	1.02278
KGT41393	6	1	1.90766	1.90766	34	1.84202	0.054177	35.21	<.0001	<.0001	0	-0.46039	0.917126
KGT41394	3	1	0.260286	0.260286	16	1.23435	0.077147	3.37	0.0849	0.1064	0	-0.2405	1.06813
KGT41395	14	1	0.00203708	0.00203708	82	10.7265	0.130811	0.02	0.901	0.9144	0	-0.009849	1.2533
KGT41396	10	1	0.141967	0.141967	58	8.93814	0.154106	0.92	0.3411	0.3832	0	0.09729	1.34992
KGT41397	24	1	6.13722	6.13722	142	5.89916	0.0415433	147.73	<.0001	<.0001	0	-0.41289	0.947825
KGT41398	13	1	0.491973	0.491973	76	7.54537	0.0992811	4.96	0.029	0.0396	0	-0.15884	1.13033
KGT41399	7	1	0.411049	0.411049	40	3.27519	0.0818796	5.02	0.0307	0.0417	0	-0.19786	1.10017
KGT41400	12	1	2.36135	2.36135	70	6.62558	0.0946511	24.95	<.0001	<.0001	0	-0.3622	0.981719
KGT41401	37	1	0.828595	0.828595	220	21.5521	0.0979639	8.46	0.004	0.0063	0	-0.12219	1.15941
KGT41403	16	1	9.18914	9.18914	94	13.2596	0.141059	65.14	<.0001	<.0001	0	-0.61877	0.821773
KGT41406	2	1	0.0446795	0.0446795	10	0.233708	0.0233708	1.91	0.1969	0.2313	0	-0.12204	1.15953
KGT41407	19	1	4.88533	4.88533	112	5.92173	0.0528726	92.4	<.0001	<.0001	0	-0.41402	0.947083
KGT41408	15	1	5.63751	5.63751	88	10.6348	0.12085	46.65	<.0001	<.0001	0	-0.50056	0.891942
KGT41409	8	1	4.04276	4.04276	46	2.58892	0.0562809	71.83	<.0001	<.0001	0	-0.58043	0.843905
KGT41411	91	1	19.5442	19.5442	544	43.7829	0.0804833	242.84	<.0001	<.0001	0	-0.37839	0.970764
KGT41412	26	1	3.43179	3.43179	154	15.337	0.0995908	34.46	<.0001	<.0001	0	-0.29664	1.02736
KGT41413	39	1	0.226992	0.226992	232	24.9764	0.107657	2.11	0.1478	0.1772	0	0.06229	1.31756
KGT41414	10	1	1.63723	1.63723	58	4.77305	0.082294	19.89	<.0001	<.0001	0	-0.33038	1.00361
KGT41416	28	1	2.57268	2.57268	166	16.8689	0.10162	25.32	<.0001	<.0001	0	-0.2475	1.06296
KGT41417	14	1	0.836087	0.836087	82	4.8788	0.0594976	14.05	0.0003	0.0005	0	-0.19953	1.09889
KGT41420	135	1	68.7273	68.7273	808	97.4402	0.120594	569.91	<.0001	<.0001	0	-0.58258	0.842648
KGT41421	104	1	43.0075	43.0075	622	88.5366	0.142342	302.14	<.0001	<.0001	0	-0.52506	0.876923
KGT41422	1	1	0.362587	0.362587	4	0.39861	0.0996525	3.64	0.1291	0.1568	0	-0.4917	0.897437
KGT41424	7	1	1.28995	1.28995	40	6.3121	0.157803	8.17	0.0067	0.0102	0	-0.3505	0.989713
KGT41425	15	1	9.51615	9.51615	88	8.71108	0.0989895	96.13	<.0001	<.0001	0	-0.65034	0.803986
KGT41426	30	1	0.117002	0.117002	178	10.0901	0.0566858	2.06	0.1526	0.1824	0	0.05099	1.30728
KGT41427	3	1	0.197671	0.197671	16	0.640035	0.0400022	4.94	0.041	0.0542	0	-0.20959	1.09126
KGT41428	3	1	1.73519	1.73519	16	3.04003	0.190002	9.13	0.0081	0.0121	0	-0.621	0.820504
KGT41429	18	1	0.0331896	0.0331896	106	12.3517	0.116525	0.28	0.5947	0.636	0	0.03506	1.29293
KGT41431	83	1	0.279491	0.279491	496	87.6292	0.176672	1.58	0.2091	0.2441	0	0.04738	1.30402
KGT41432	49	1	0.00161545	0.00161545	292	20.7181	0.0709526	0.02	0.8802	0.8965	0	0.004688	1.26599
KGT41433	5	1	8.09199	8.09199	28	2.57168	0.0918457	88.1	<.0001	<.0001	0	-1.0387	0.614243
KGT41434	2	1	1.15311	1.15311	10	0.385355	0.0385354	29.92	0.0003	0.0005	0	-0.62	0.821073
KGT41435	10	1	1.84133	1.84133	58	4.49406	0.0774838	23.76	<.0001	<.0001	0	-0.35036	0.989809
KGT41437	30	1	9.45584	9.45584	178	15.0937	0.084796	111.51	<.0001	<.0001	0	-0.4584	0.918392
KGT41439	33	1	2.24955	2.24955	196	21.137	0.107842	20.86	<.0001	<.0001	0	-0.21318	1.08855
KGT41441	4	1	2.33512	2.33512	22	2.35202	0.10691	21.84	0.0001	0.0002	0	-0.6238	0.818913
KGT41443	26	1	3.59629	3.59629	154	14.6744	0.0952883	37.74	<.0001	<.0001	0	-0.30367	1.02237
KGT41444	34	1	23.5065	23.5065	202	21.1338	0.104623	224.68	<.0001	<.0001	0	-0.67891	0.788221
KGT41446	11	1	9.13278	9.13278	64	4.14234	0.0647241	141.1	<.0001	<.0001	0	-0.74398	0.75346
KGT41447	15	1	7.63097	7.63097	88	8.12592	0.09234	82.64	<.0001	<.0001	0	-0.58237	0.842771
KGT41448	14	1	3.04399	3.04399	82	9.07755	0.110702	27.5	<.0001	<.0001	0	-0.38073	0.969191
KGT41449	13	1	0.260182	0.260182	76	6.45019	0.0848709	3.07	0.084	0.1053	0	-0.11551	1.16479
KGT41450	8	1	2.23458	2.23458	46	2.63545	0.0572923	39	<.0001	<.0001	0	-0.43153	0.935657
KGT41451	23	1	2.74191	2.74191	136	12.497	0.0918893	29.84	<.0001	<.0001	0	-0.28191	1.0379
KGT41452	2	1	0.71021	0.71021	10	0.584647	0.0584647	12.15	0.0059	0.009	0	-0.4866	0.900615
KGT41454	5	1	1.61228	1.61228	28	1.46918	0.0524709	30.73	<.0001	<.0001	0	-0.46365	0.915056
KGT41455	5	1	2.27096	2.27096	28	1.14702	0.040965	55.44	<.0001	<.0001	0	-0.55027	0.861733
KGT41456	14	1	0.15418	0.15418	82	2.92779	0.0357047	4.32	0.0408	0.054	0	-0.08568	1.18913
KGT41459	13	1	2.3107	2.3107	76	4.99888	0.0657748	35.13	<.0001	<.0001	0	-0.34423	0.994024
KGT41463	22	1	9.14928	9.14928	130	9.69421	0.0745708	122.69	<.0001	<.0001	0	-0.52655	0.876018
KGT41464	61	1	51.2117	51.2117	364	64.5791	0.177415	288.65	<.0001	<.0001	0	-0.74812	0.751301
KGT41467	4	1	0.0817768	0.0817768	22	2.13588	0.0970852	0.84	0.3687	0.411	0	-0.1167	1.16383
KGT41468	7	1	2.64305	2.64305	40	4.86172	0.121543	21.75	<.0001	<.0001	0	-0.5017	0.891238
KGT41469	78	1	0.22766	0.22766	466	51.3021	0.11009	2.07	0.1511	0.1806	0	-0.04411	1.22389
KGT41472	183	1	25.5323	25.5323	1096	152.081	0.13876	184	<.0001	<.0001	0	-0.30498	1.02144
KGT41475	10	1	0.17823	0.17823	58	6.36095	0.109671	1.63	0.2075	0.2429	0	-0.109	1.17006
KGT41476	42	1	13.9327	13.9327	250	19.1615	0.0766462	181.78	<.0001	<.0001	0	-0.47027	0.910867
KGT41477	7	1	3.82108	3.82108	40	3.53627	0.0884067	43.22	<.0001	<.0001	0	-0.60325	0.830661
KGT41478	4	1	0.244665	0.244665	22	4.41576	0.200717	1.22	0.2815	0.3213	0	-0.2019	1.09709
KGT41479	8	1	0.00643847	0.00643847	46	4.35684	0.0947138	0.07	0.7955	0.8208	0	-0.02316	1.24179
KGT41481	105	1	11.9064	11.9064	628	64.7021	0.103029	115.56	<.0001	<.0001	0	-0.27495	1.04292
KGT41483	19	1	17.7319	17.7319	112	4.30128	0.0384043	461.72	<.0001	<.0001	0	-0.78878	0.730422
KGT41485	5	1	0.76518	0.76518	28	1.88774	0.0674193	11.35	0.0022	0.0036	0	-0.31941	1.01127
KGT41486	15	1	9.51314	9.51314	88	8.21178	0.0933157	101.95	<.0001	<.0001	0	-0.65024	0.804042
KGT41487	26	1	4.62904	4.62904	154	13.4306	0.087212	53.08	<.0001	<.0001	0	-0.34452	0.993824
KGT41488	1	1	0.301954	0.301954	4	0.348656	0.0871641	3.46	0.1362	0.1649	0	-0.4487	0.924588
KGT41492	3	1	0.098081	0.098081	16	1.74753	0.10922	0.9	0.3574	0.3997	0	-0.1476	1.13917
KGT41493	5	1	0.0415653	0.0415653	28	1.53319	0.0547569	0.76	0.391	0.434	0	-0.07444	1.19843
KGT41495	206	1	35.7907	35.7907	1234	131.623	0.106663	335.55	<.0001	<.0001	0	-0.34033	0.996715
KGT41496	119	1	11.0379	11.0379	712	98.5376	0.138396	79.76	<.0001	<.0001	0	-0.24867	1.06209
KGT41497	145	1	44.6233	44.6233	868	72.9616	0.0840571	530.87	<.0001	<.0001	0	-0.45295	0.921868
KGT41498	132	1	23.4398	23.4398	790	97.423	0.12332	190.07	<.0001	<.0001	0	-0.34407	0.994134
KGT41500	23	1	4.03015	4.03015	136	8.85455	0.065107	61.9	<.0001	<.0001	0	-0.34178	0.995713
KGT41501	14	1	0.0023341	0.0023341	82	5.32009	0.0648792	0.04	0.85	0.8694	0	-0.01054	1.2527
KGT41502	7	1	0.07131	0.07131	40	9.7707	0.244267	0.29	0.592	0.6336	0	0.08241	1.33607
KGT41503	76	1	8.59998	8.59998	454	30.0496	0.0661885	129.93	<.0001	<.0001	0	-0.27466	1.04313
KGT41504	23	1	0.506829	0.506829	136	8.59293	0.0631833	8.02	0.0053	0.0082	0	-0.12121	1.1602
KGT41506	15	1	5.71772	5.71772	88	6.4461	0.0732512	78.06	<.0001	<.0001	0	-0.5041	0.889756
KGT41507	58	1	21.7733	21.7733	346	41.9029	0.121107	179.79	<.0001	<.0001	0	-0.50027	0.892122
KGT41508	11	1	5.60107	5.60107	64	5.57211	0.0870642	64.33	<.0001	<.0001	0	-0.58263	0.842619
KGT41509	7	1	0.944203	0.944203	40	2.02376	0.0505941	18.66	0.0001	0.0002	0	-0.29987	1.02506
KGT41513	13	1	4.50528	4.50528	76	8.32775	0.109576	41.12	<.0001	<.0001	0	-0.48067	0.904324
KGT41514	6	1	0.442377	0.442377	34	4.15435	0.122187	3.62	0.0656	0.0837	0	-0.2217	1.08214
KGT41515	2	1	1.78053	1.78053	10	0.780785	0.0780785	22.8	0.0008	0.0014	0	-0.7704	0.739787
KGT41516	15	1	7.23621	7.23621	88	9.98175	0.113429	63.8	<.0001	<.0001	0	-0.56711	0.851733
KGT41517	62	1	33.4416	33.4416	370	50.7966	0.137288	243.59	<.0001	<.0001	0	-0.59966	0.832731
KGT41520	4	1	1.04555	1.04555	22	0.830718	0.0377599	27.69	<.0001	<.0001	0	-0.41744	0.94484
KGT41521	7	1	3.14262	3.14262	40	3.01892	0.0754729	41.64	<.0001	<.0001	0	-0.54708	0.86364
KGT41522	2	1	0.109568	0.109568	10	0.882508	0.0882509	1.24	0.2912	0.3314	0	-0.1911	1.10533
KGT41523	9	1	10.0935	10.0935	52	4.37564	0.084147	119.95	<.0001	<.0001	0	-0.86468	0.692988
KGT41526	10	1	5.55038	5.55038	58	7.39096	0.12743	43.56	<.0001	<.0001	0	-0.6083	0.827759
KGT41529	413	1	110.075	110.075	2476	195.925	0.0791296	1391.08	<.0001	<.0001	0	-0.42153	0.942165
KGT41530	5	1	1.05225	1.05225	28	1.24213	0.0443617	23.72	<.0001	<.0001	0	-0.37457	0.973338
KGT41532	11	1	2.871	2.871	64	6.33992	0.0990613	28.98	<.0001	<.0001	0	0.41713	1.68496
KGT41533	8	1	1.05961	1.05961	46	4.8192	0.104765	10.11	0.0026	0.0042	0	-0.29715	1.027
KGT41534	5	1	0.00790255	0.00790255	28	5.24847	0.187445	0.04	0.8388	0.8604	0	0.03246	1.2906
KGT41535	7	1	2.21607	2.21607	40	2.92192	0.0730479	30.34	<.0001	<.0001	0	-0.45941	0.91775
KGT41536	6	1	0.398672	0.398672	34	4.44208	0.13065	3.05	0.0897	0.1118	0	-0.2105	1.09057
KGT41538	2	1	0.126889	0.126889	10	1.08629	0.108629	1.17	0.3052	0.3453	0	-0.2057	1.0942
KGT41539	23	1	20.2826	20.2826	136	12.2168	0.0898291	225.79	<.0001	<.0001	0	-0.76675	0.741661
KGT41540	6	1	1.20471	1.20471	34	2.80067	0.0823728	14.63	0.0005	0.0009	0	-0.36586	0.979232
KGT41541	16	1	10.4283	10.4283	94	5.92848	0.0630689	165.35	<.0001	<.0001	0	-0.65918	0.799075
KGT41542	26	1	0.115288	0.115288	154	13.4809	0.0875382	1.32	0.2529	0.2914	0	0.05437	1.31035
KGT41547	1	1	0.070776	0.070776	4	0.0272772	0.00681929	10.38	0.0322	0.0435	0	-0.21722	1.0855
KGT41549	2	1	0.660838	0.660838	10	0.859375	0.0859375	7.69	0.0197	0.0276	0	-0.4693	0.91148
KGT41550	158	1	41.7201	41.7201	946	117.187	0.123877	336.79	<.0001	<.0001	0	-0.41956	0.943453
KGT41551	9	1	4.1842	4.1842	52	1.92329	0.0369864	113.13	<.0001	<.0001	0	-0.55672	0.857889
KGT41552	13	1	0.0287966	0.0287966	76	8.86898	0.116697	0.25	0.6208	0.6596	0	-0.03843	1.22872
KGT41557	8	1	0.933887	0.933887	46	4.23097	0.0919777	10.15	0.0026	0.0042	0	-0.27897	1.04002
KGT41559	16	1	0.0235947	0.0235947	94	18.5215	0.197037	0.12	0.7301	0.7621	0	-0.03135	1.23476
KGT41560	19	1	6.9646	6.9646	112	11.7174	0.10462	66.57	<.0001	<.0001	0	-0.49434	0.895796
KGT41561	14	1	3.83331	3.83331	82	10.657	0.129964	29.5	<.0001	<.0001	0	-0.42725	0.938437
KGT41562	14	1	2.54116	2.54116	82	5.90387	0.0719984	35.29	<.0001	<.0001	0	-0.34786	0.991526
KGT41563	34	1	9.31107	9.31107	202	25.7475	0.127463	73.05	<.0001	<.0001	0	-0.42728	0.938418
KGT41564	9	1	0.130701	0.130701	52	5.30563	0.102031	1.28	0.2629	0.3019	0	-0.0984	1.17869
KGT41565	12	1	0.00044826	0.00044826	70	11.72	0.167428	0	0.9589	0.9641	0	0.00499	1.26626
KGT41566	53	1	0.78621	0.78621	316	31.102	0.098424	7.99	0.005	0.0078	0	-0.09945	1.17783
KGT41568	37	1	33.7725	33.7725	220	38.8785	0.17672	191.11	<.0001	<.0001	0	-0.78007	0.734845
KGT41569	29	1	0.0277262	0.0277262	172	25.7365	0.149631	0.19	0.6674	0.7031	0	-0.02525	1.23999
KGT41571	2	1	0.832346	0.832346	10	1.3546	0.13546	6.14	0.0326	0.044	0	-0.5267	0.875927
KGT41572	12	1	3.69204	3.69204	70	4.27511	0.061073	60.45	<.0001	<.0001	0	-0.45289	0.921907
KGT41574	8	1	0.0488773	0.0488773	46	9.87935	0.214769	0.23	0.6356	0.6728	0	0.06382	1.31896
KGT41575	56	1	35.8289	35.8289	334	41.9979	0.125742	284.94	<.0001	<.0001	0	-0.6531	0.802449
KGT41576	15	1	0.463158	0.463158	88	5.32503	0.0605117	7.65	0.0069	0.0104	0	-0.14347	1.14244
KGT41577	47	1	7.74788	7.74788	280	30.865	0.110232	70.29	<.0001	<.0001	0	-0.33151	1.00283
KGT41578	9	1	1.61687	1.61687	52	9.07463	0.174512	9.27	0.0037	0.0059	0	-0.3461	0.992736
KGT41579	13	1	0.637964	0.637964	76	8.26433	0.108741	5.87	0.0178	0.0251	0	-0.18088	1.11319
KGT41580	40	1	0.339918	0.339918	238	25.6779	0.10789	3.15	0.0772	0.0975	0	-0.07527	1.19774
KGT41581	10	1	0.707603	0.707603	58	8.66709	0.149433	4.74	0.0336	0.0452	0	-0.21719	1.08552
KGT41582	16	1	1.56882	1.56882	94	7.63971	0.0812735	19.3	<.0001	<.0001	0	-0.25567	1.05695
KGT41584	7	1	1.87859	1.87859	40	5.03755	0.125939	14.92	0.0004	0.0007	0	-0.423	0.941206
KGT41585	2	1	0.111962	0.111962	10	0.446036	0.0446036	2.51	0.1442	0.1736	0	-0.1932	1.10373
KGT41587	3	1	0.793606	0.793606	16	1.5261	0.095381	8.32	0.0108	0.0158	0	-0.4199	0.943231
KGT41588	13	1	4.01991	4.01991	76	4.8466	0.0637711	63.04	<.0001	<.0001	0	-0.45404	0.921172
KGT41589	69	1	2.22612	2.22612	412	38.3787	0.0931522	23.9	<.0001	<.0001	0	-0.14666	1.13991
KGT41590	10	1	1.66875	1.66875	58	3.81341	0.0657485	25.38	<.0001	<.0001	0	-0.33354	1.00142
KGT41591	16	1	0.143506	0.143506	94	18.577	0.197627	0.73	0.3963	0.4386	0	0.07733	1.33137
KGT41592	4	1	0.209784	0.209784	22	2.08067	0.0945761	2.22	0.1506	0.1801	0	0.187	1.43652
KGT41601	13	1	0.620179	0.620179	76	7.21265	0.0949033	6.53	0.0126	0.0182	0	0.17834	1.42793
KGT41602	18	1	7.92654	7.92654	106	20.6103	0.194437	40.77	<.0001	<.0001	0	-0.54183	0.866789
KGT41603	23	1	2.24291	2.24291	136	15.0611	0.110743	20.25	<.0001	<.0001	0	-0.25497	1.05747
KGT41604	8	1	11.1358	11.1358	46	5.40797	0.117564	94.72	<.0001	<.0001	0	-0.96332	0.647191
KGT41609	7	1	3.99007	3.99007	40	5.1023	0.127558	31.28	<.0001	<.0001	0	-0.6164	0.823124
KGT41610	14	1	2.59743	2.59743	82	10.8908	0.132815	19.56	<.0001	<.0001	0	0.35169	1.61024
KGT41613	60	1	0.0324303	0.0324303	358	51.2321	0.143106	0.23	0.6343	0.6719	0	0.01898	1.2786
KGT41614	20	1	6.06626	6.06626	118	8.61128	0.072977	83.13	<.0001	<.0001	0	-0.44968	0.92396
KGT41615	44	1	8.30132	8.30132	262	23.897	0.0912099	91.01	<.0001	<.0001	0	-0.35465	0.98687
KGT41616	18	1	14.8253	14.8253	106	8.17194	0.0770938	192.3	<.0001	<.0001	0	-0.741	0.755018
KGT41617	5	1	2.23145	2.23145	28	3.0522	0.109007	20.47	0.0001	0.0002	0	-0.5455	0.864587
KGT41619	24	1	4.48767	4.48767	142	21.1957	0.149265	30.07	<.0001	<.0001	0	-0.35307	0.987952
KGT41621	21	1	6.27434	6.27434	124	10.6497	0.0858846	73.06	<.0001	<.0001	0	-0.4463	0.926127
KGT41622	28	1	3.80455	3.80455	166	24.4791	0.147464	25.8	<.0001	<.0001	0	-0.30097	1.02428
KGT41624	7	1	3.66597	3.66597	40	3.97104	0.0992761	36.93	<.0001	<.0001	0	-0.59088	0.837814
KGT41625	17	1	7.94497	7.94497	100	6.48278	0.0648278	122.55	<.0001	<.0001	0	-0.55818	0.857021
KGT41626	11	1	0.0827161	0.0827161	64	2.14576	0.0335276	2.47	0.1212	0.1479	0	-0.0708	1.20145
KGT41627	5	1	0.344118	0.344118	28	1.63408	0.0583599	5.9	0.0218	0.0304	0	-0.2142	1.08778
KGT41628	128	1	44.4531	44.4531	766	102.846	0.134264	331.09	<.0001	<.0001	0	-0.48117	0.904011
KGT41632	9	1	3.39152	3.39152	52	4.21913	0.0811371	41.8	<.0001	<.0001	0	-0.50122	0.891534
KGT41633	2	1	0.0284	0.0284	10	0.41471	0.041471	0.68	0.4272	0.47	0	-0.0973	1.17959
KGT41634	3	1	1.1738	1.1738	16	1.00382	0.0627384	18.71	0.0005	0.0009	0	-0.5107	0.885695
KGT41636	12	1	0.112678	0.112678	70	11.4987	0.164267	0.69	0.4104	0.4531	0	-0.07912	1.19455
KGT41637	17	1	0.543358	0.543358	100	7.81624	0.0781624	6.95	0.0097	0.0142	0	-0.14597	1.14046
KGT41638	4	1	0.408359	0.408359	22	1.87032	0.0850148	4.8	0.0393	0.0522	0	-0.2609	1.05313
KGT41639	41	1	7.95901	7.95901	244	17.5051	0.0717423	110.94	<.0001	<.0001	0	-0.35974	0.983395
KGT41640	29	1	0.298901	0.298901	172	19.1714	0.111462	2.68	0.1033	0.1277	0	-0.08289	1.19143
KGT41642	7	1	0.228751	0.228751	40	2.76266	0.0690664	3.31	0.0763	0.0964	0	-0.1476	1.13917
KGT41650	27	1	9.83012	9.83012	160	25.9991	0.162494	60.5	<.0001	<.0001	0	-0.49267	0.896834
KGT41655	54	1	18.325	18.325	322	45.1741	0.140292	130.62	<.0001	<.0001	0	-0.47564	0.907483
KGT41656	61	1	0.491936	0.491936	364	40.3694	0.110905	4.44	0.0359	0.048	0	-0.07332	1.19936
KGT41657	43	1	1.13559	1.13559	256	17.8505	0.0697284	16.29	<.0001	<.0001	0	-0.13269	1.151
KGT41658	45	1	7.90693	7.90693	268	40.1717	0.149894	52.75	<.0001	<.0001	0	-0.34226	0.995382
KGT41659	48	1	3.07753	3.07753	286	22.7395	0.0795088	38.71	<.0001	<.0001	0	-0.20674	1.09342
KGT41661	3	1	0.0938396	0.0938396	16	1.943	0.121437	0.77	0.3924	0.4353	0	-0.1444	1.1417
KGT41662	17	1	7.21467	7.21467	100	5.57314	0.0557313	129.45	<.0001	<.0001	0	-0.53191	0.872769
KGT41663	19	1	0.37036	0.37036	112	7.35953	0.0657101	5.64	0.0193	0.027	0	-0.114	1.16601
KGT41664	8	1	0.816761	0.816761	46	4.50206	0.0978709	8.35	0.0059	0.009	0	-0.26089	1.05314
KGT41665	8	1	0.280423	0.280423	46	4.25575	0.0925163	3.03	0.0884	0.1103	0	-0.15287	1.13502
KGT41667	6	1	1.00655	1.00655	34	1.95488	0.0574965	17.51	0.0002	0.0004	0	-0.33442	1.00081
KGT41672	167	1	32.575	32.575	1000	93.6104	0.0936104	347.98	<.0001	<.0001	0	-0.36061	0.982802
KGT41673	15	1	6.43683	6.43683	88	7.82035	0.0888676	72.43	<.0001	<.0001	0	-0.53487	0.870981
KGT41676	3	1	0.321122	0.321122	16	0.884361	0.0552725	5.81	0.0283	0.0387	0	-0.2671	1.04861
KGT41678	35	1	0.535702	0.535702	208	15.6338	0.0751625	7.13	0.0082	0.0122	0	-0.10101	1.17656
KGT41680	163	1	8.35525	8.35525	976	60.7875	0.0622823	134.15	<.0001	<.0001	0	-0.18486	1.11013
KGT41681	36	1	0.834816	0.834816	214	22.3314	0.104353	8	0.0051	0.0079	0	-0.12434	1.15768
KGT41683	3	1	0.609847	0.609847	16	0.852143	0.0532589	11.45	0.0038	0.006	0	-0.3681	0.977713
KGT41687	19	1	2.08041	2.08041	112	12.6511	0.112956	18.42	<.0001	<.0001	0	-0.27018	1.04638
KGT41688	16	1	7.10959	7.10959	94	10.1594	0.108079	65.78	<.0001	<.0001	0	-0.54427	0.865324
KGT41689	28	1	4.16386	4.16386	166	14.8089	0.0892102	46.67	<.0001	<.0001	0	-0.31486	1.01447
KGT41690	29	1	0.36163	0.36163	172	12.1528	0.0706559	5.12	0.0249	0.0344	0	-0.09118	1.1846
KGT41691	15	1	1.22478	1.22478	88	5.46027	0.0620486	19.74	<.0001	<.0001	0	-0.23331	1.07346
KGT41692	48	1	0.666283	0.666283	286	27.0402	0.0945463	7.05	0.0084	0.0125	0	-0.0962	1.18049
KGT41693	12	1	0.0104858	0.0104858	70	3.91395	0.0559135	0.19	0.6663	0.7023	0	0.02414	1.28318
KGT41695	5	1	1.0145	1.0145	28	1.95648	0.0698743	14.52	0.0007	0.0012	0	-0.36779	0.977923
KGT41697	12	1	3.77952	3.77952	70	5.36064	0.0765805	49.35	<.0001	<.0001	0	-0.45823	0.9185
KGT41699	47	1	1.63129	1.63129	280	25.0569	0.0894888	18.23	<.0001	<.0001	0	-0.15211	1.13561
KGT41701	13	1	2.36923	2.36923	76	8.3596	0.109995	21.54	<.0001	<.0001	0	-0.34857	0.991038
KGT41702	26	1	0.0428659	0.0428659	154	13.9845	0.0908085	0.47	0.4931	0.5368	0	-0.03315	1.23322
KGT41703	5	1	1.20933	1.20933	28	1.44927	0.0517596	23.36	<.0001	<.0001	0	-0.40155	0.955304
KGT41704	31	1	5.27831	5.27831	184	21.4949	0.11682	45.18	<.0001	<.0001	0	-0.33692	0.999073
KGT41705	9	1	3.63941	3.63941	52	4.01579	0.0772268	47.13	<.0001	<.0001	0	-0.51922	0.88048
KGT41706	5	1	0.225756	0.225756	28	6.02395	0.215141	1.05	0.3144	0.3543	0	0.1735	1.42314
KGT41707	4	1	1.53374	1.53374	22	1.15522	0.0525098	29.21	<.0001	<.0001	0	-0.50559	0.888838
KGT41708	37	1	0.00139863	0.00139863	220	29.6483	0.134765	0.01	0.9189	0.9302	0	-0.00502	1.2575
KGT41709	12	1	1.86311	1.86311	70	3.82077	0.0545824	34.13	<.0001	<.0001	0	-0.32172	1.00965
KGT41710	21	1	1.13111	1.13111	124	7.85383	0.0633373	17.86	<.0001	<.0001	0	-0.18949	1.10657
KGT41711	83	1	7.54162	7.54162	496	42.7037	0.0860962	87.6	<.0001	<.0001	0	-0.24612	1.06397
KGT41712	22	1	0.126781	0.126781	130	36.8191	0.283224	0.45	0.5046	0.5476	0	-0.06198	1.20882
KGT41714	5	1	4.91358	4.91358	28	2.39324	0.085473	57.49	<.0001	<.0001	0	-0.8094	0.720057
KGT41715	16	1	2.70682	2.70682	94	12.5745	0.133771	20.23	<.0001	<.0001	0	0.33583	1.59263
KGT41721	6	1	0.0110584	0.0110584	34	2.00194	0.0588807	0.19	0.6675	0.7031	0	0.03505	1.29292
KGT41725	4	1	0.0116933	0.0116933	22	2.69229	0.122377	0.1	0.7601	0.7904	0	-0.04415	1.22385
KGT41726	54	1	16.218	16.218	322	22.1761	0.0688699	235.49	<.0001	<.0001	0	-0.44746	0.925383
KGT41727	5	1	1.48166	1.48166	28	4.47297	0.159749	9.27	0.005	0.0078	0	-0.4445	0.927283
KGT41729	3	1	0.899102	0.899102	16	0.97046	0.0606538	14.82	0.0014	0.0024	0	-0.447	0.925678
KGT41731	8	1	1.38306	1.38306	46	2.92169	0.0635149	21.78	<.0001	<.0001	0	-0.33949	0.997295
KGT41732	16	1	7.53095	7.53095	94	8.03727	0.0855029	88.08	<.0001	<.0001	0	-0.56017	0.85584
KGT41735	3	1	0.589177	0.589177	16	3.14961	0.19685	2.99	0.1029	0.1273	0	-0.3618	0.981991
KGT41736	17	1	2.69117	2.69117	100	8.78966	0.0878966	30.62	<.0001	<.0001	0	-0.32486	1.00746
KGT41737	7	1	6.03393	6.03393	40	3.42213	0.0855533	70.53	<.0001	<.0001	0	-0.75806	0.746142
KGT41740	3	1	1.47145	1.47145	16	1.03959	0.0649743	22.65	0.0002	0.0004	0	-0.5718	0.848968
KGT41753	50	1	29.3688	29.3688	298	49.5504	0.166276	176.63	<.0001	<.0001	0	-0.62577	0.817796
KGT41754	46	1	20.3386	20.3386	274	31.0406	0.113287	179.53	<.0001	<.0001	0	-0.54292	0.866134
KGT41755	112	1	11.3138	11.3138	670	98.2107	0.146583	77.18	<.0001	<.0001	0	-0.25951	1.05414
KGT41762	10	1	0.541071	0.541071	58	3.16673	0.0545988	9.91	0.0026	0.0042	0	-0.18992	1.10624
KGT41763	9	1	0.179801	0.179801	52	5.41041	0.104046	1.73	0.1944	0.229	0	-0.11541	1.16487
KGT41771	16	1	6.20418	6.20418	94	5.06034	0.0538334	115.25	<.0001	<.0001	0	-0.50844	0.887084
KGT41773	6	1	2.45185	2.45185	34	2.21212	0.0650623	37.68	<.0001	<.0001	0	-0.52195	0.878816
KGT41777	12	1	4.58849	4.58849	70	4.94445	0.070635	64.96	<.0001	<.0001	0	-0.50489	0.889269
KGT41780	14	1	2.81501	2.81501	82	7.19223	0.0877101	32.09	<.0001	<.0001	0	-0.36613	0.979049
KGT41781	13	1	1.6396	1.6396	76	4.24993	0.0559202	29.32	<.0001	<.0001	0	-0.28997	1.03212
KGT41782	30	1	6.37949	6.37949	178	15.0009	0.084275	75.7	<.0001	<.0001	0	-0.37652	0.972023
KGT41784	21	1	14.8307	14.8307	124	9.93841	0.0801485	185.04	<.0001	<.0001	0	-0.68616	0.78427
KGT41785	9	1	5.12965	5.12965	52	5.99875	0.115361	44.47	<.0001	<.0001	0	-0.61642	0.823113
KGT41786	13	1	0.711359	0.711359	76	5.08093	0.0668544	10.64	0.0017	0.0028	0	0.191	1.44051
KGT41787	4	1	0.492568	0.492568	22	1.37541	0.0625186	7.88	0.0103	0.0151	0	-0.2865	1.03461
KGT41788	25	1	0.629059	0.629059	148	12.5017	0.0844709	7.45	0.0071	0.0107	0	-0.12952	1.15354
KGT41790	31	1	10.6069	10.6069	184	12.238	0.0665107	159.48	<.0001	<.0001	0	-0.4776	0.906251
KGT41792	7	1	0.236436	0.236436	40	2.07575	0.0518937	4.56	0.039	0.0518	0	-0.15006	1.13723
KGT41795	3	1	0.57681	0.57681	16	1.76049	0.11003	5.24	0.036	0.0481	0	-0.358	0.984581
KGT41796	3	1	0.00553443	0.00553443	16	0.62177	0.0388606	0.14	0.7108	0.743	0	-0.03507	1.23158
KGT41800	2	1	0.115881	0.115881	10	1.03609	0.103609	1.12	0.3151	0.3549	0	-0.1965	1.1012
KGT41802	176	1	27.4197	27.4197	1054	73.2797	0.0695253	394.38	<.0001	<.0001	0	-0.32228	1.00926
KGT41803	3	1	1.27445	1.27445	16	1.03904	0.06494	19.63	0.0004	0.0007	0	-0.5322	0.872594
KGT41805	40	1	5.8151	5.8151	238	21.4573	0.0901569	64.5	<.0001	<.0001	0	-0.31132	1.01696
KGT41806	2	1	0.018426	0.018426	10	0.231413	0.0231413	0.8	0.3932	0.4361	0	-0.07837	1.19517
KGT41808	12	1	1.76332	1.76332	70	5.15237	0.0736053	23.96	<.0001	<.0001	0	-0.31299	1.01578
KGT41809	2	1	0.535791	0.535791	10	0.657011	0.0657011	8.15	0.0171	0.0242	0	-0.4226	0.941467
KGT41811	19	1	2.35403	2.35403	112	30.4089	0.271508	8.67	0.0039	0.0062	0	-0.2874	1.03396
KGT41812	36	1	6.70134	6.70134	214	14.1287	0.0660217	101.5	<.0001	<.0001	0	-0.35228	0.988493
KGT41814	20	1	1.67485	1.67485	118	15.0282	0.127357	13.15	0.0004	0.0007	0	-0.23628	1.07126
KGT41815	24	1	0.188573	0.188573	142	14.7555	0.103912	1.81	0.1801	0.2131	0	0.07237	1.3268
KGT41816	10	1	4.05321	4.05321	58	6.21728	0.107194	37.81	<.0001	<.0001	0	-0.51982	0.880114
KGT41817	6	1	0.0942998	0.0942998	34	2.96942	0.0873359	1.08	0.3061	0.3461	0	-0.10236	1.17546
KGT41818	72	1	22.9947	22.9947	430	58.3737	0.135753	169.39	<.0001	<.0001	0	-0.46143	0.916465
KGT41819	17	1	3.94604	3.94604	100	5.93072	0.0593072	66.54	<.0001	<.0001	0	-0.39338	0.96073
KGT41821	43	1	3.41292	3.41292	256	16.7599	0.0654682	52.13	<.0001	<.0001	0	-0.23003	1.07591
KGT41822	15	1	1.40671	1.40671	88	8.13323	0.0924231	15.22	0.0002	0.0004	0	-0.25004	1.06109
KGT41823	3	1	0.13654	0.13654	16	1.31311	0.0820694	1.66	0.2154	0.2507	0	-0.1742	1.11836
KGT41825	23	1	6.12704	6.12704	136	7.7174	0.0567456	107.97	<.0001	<.0001	0	-0.42142	0.942237
KGT41826	14	1	2.81677	2.81677	82	6.12082	0.0746442	37.74	<.0001	<.0001	0	-0.36624	0.978974
KGT41828	21	1	0.256922	0.256922	124	14.4226	0.116311	2.21	0.1398	0.169	0	-0.09031	1.18532
KGT41829	8	1	5.8602	5.8602	46	8.43109	0.183284	31.97	<.0001	<.0001	0	-0.6988	0.777429
KGT41830	4	1	1.39058	1.39058	22	1.37778	0.0626266	22.2	0.0001	0.0002	0	-0.4814	0.903867
KGT41831	5	1	0.126781	0.126781	28	4.28832	0.153154	0.83	0.3707	0.4131	0	-0.13	1.15315
KGT41833	37	1	29.9692	29.9692	220	28.996	0.1318	227.38	<.0001	<.0001	0	-0.73484	0.758248
KGT41834	9	1	9.24402	9.24402	52	16.1699	0.310959	29.73	<.0001	<.0001	0	-0.8275	0.711079
KGT41835	17	1	5.71252	5.71252	100	11.6633	0.116633	48.98	<.0001	<.0001	0	-0.47331	0.90895
KGT41836	12	1	0.546081	0.546081	70	5.55661	0.0793802	6.88	0.0107	0.0156	0	-0.17418	1.11837
KGT41837	5	1	0.0401723	0.0401723	28	6.1658	0.220207	0.18	0.6726	0.7076	0	-0.07319	1.19947
KGT41838	47	1	0.0222211	0.0222211	280	34.1848	0.122089	0.18	0.67	0.7054	0	-0.01775	1.24646
KGT41839	299	1	17.0504	17.0504	1792	357.973	0.199762	85.35	<.0001	<.0001	0	-0.19498	1.10237
KGT41840	39	1	6.09576	6.09576	232	59.0259	0.254422	23.96	<.0001	<.0001	0	-0.3228	1.0089
KGT41841	10	1	1.07638	1.07638	58	4.62002	0.0796555	13.51	0.0005	0.0009	0	-0.26788	1.04805
KGT41842	12	1	0.286685	0.286685	70	4.0771	0.0582443	4.92	0.0298	0.0406	0	-0.1262	1.15619
KGT41844	60	1	6.63738	6.63738	358	25.9899	0.0725975	91.43	<.0001	<.0001	0	-0.27157	1.04537
KGT41847	50	1	0.61289	0.61289	298	49.2543	0.165283	3.71	0.0551	0.0712	0	0.0904	1.34349
KGT41848	4	1	0.916269	0.916269	22	1.84335	0.0837887	10.94	0.0032	0.0051	0	-0.3908	0.962449
KGT41851	9	1	0.73658	0.73658	52	3.0324	0.0583153	12.63	0.0008	0.0014	0	-0.23358	1.07326
KGT41853	18	1	6.4461	6.4461	106	6.71364	0.0633362	101.78	<.0001	<.0001	0	-0.48861	0.899361
KGT41854	6	1	0.198464	0.198464	34	5.08635	0.149598	1.33	0.2574	0.2959	0	-0.1485	1.13846
KGT41855	17	1	1.08536	1.08536	100	12.2536	0.122536	8.86	0.0037	0.0059	0	-0.20631	1.09374
KGT41856	7	1	1.92998	1.92998	40	2.44884	0.061221	31.52	<.0001	<.0001	0	-0.42873	0.937475
KGT41857	2	1	0.310633	0.310633	10	0.340296	0.0340296	9.13	0.0129	0.0186	0	-0.3218	1.0096
KGT41858	7	1	1.20423	1.20423	40	2.84725	0.0711812	16.92	0.0002	0.0004	0	-0.33866	0.997869
KGT41859	8	1	0.00071202	0.00071202	46	4.06307	0.0883277	0.01	0.9288	0.9375	0	-0.007703	1.25517
KGT41860	26	1	2.1812	2.1812	154	9.42994	0.0612334	35.62	<.0001	<.0001	0	-0.23649	1.0711
KGT41861	8	1	1.42063	1.42063	46	4.09968	0.0891236	15.94	0.0002	0.0004	0	-0.34407	0.994134
KGT41863	4	1	0.520458	0.520458	22	2.22314	0.101052	5.15	0.0334	0.045	0	-0.2945	1.02889
KGT41864	10	1	6.35251	6.35251	58	5.42531	0.0935398	67.91	<.0001	<.0001	0	-0.65077	0.803746
KGT41866	8	1	1.26405	1.26405	46	2.29941	0.0499872	25.29	<.0001	<.0001	0	-0.32456	1.00767
KGT41869	15	1	3.40806	3.40806	88	5.90837	0.0671405	50.76	<.0001	<.0001	0	-0.38919	0.963524
KGT41871	2	1	0.0363771	0.0363771	10	0.619818	0.0619818	0.59	0.4613	0.5053	0	0.1101	1.36196
KGT41872	2	1	0.0873381	0.0873381	10	2.93734	0.293734	0.3	0.5975	0.6387	0	0.1706	1.42029
KGT41874	3	1	0.650687	0.650687	16	0.83527	0.0522043	12.46	0.0028	0.0045	0	-0.3803	0.96948
KGT41875	1	1	1.15716	1.15716	4	0.298851	0.0747127	15.49	0.017	0.0241	0	-0.8783	0.686477
KGT41876	3	1	0.990912	0.990912	16	1.59601	0.0997509	9.93	0.0062	0.0094	0	-0.4693	0.91148
KGT41880	23	1	11.7425	11.7425	136	9.52367	0.070027	167.69	<.0001	<.0001	0	-0.58341	0.842164
KGT41881	9	1	0.0103211	0.0103211	52	3.44687	0.0662859	0.16	0.6948	0.7288	0	-0.02765	1.23793
KGT41882	13	1	3.98753	3.98753	76	5.00118	0.065805	60.6	<.0001	<.0001	0	-0.4522	0.922348
KGT41884	10	1	0.09615	0.09615	58	5.4457	0.0938913	1.02	0.3158	0.3556	0	-0.08006	1.19377
KGT41885	20	1	0.00078429	0.00078429	118	10.0453	0.0851299	0.01	0.9237	0.9341	0	0.005113	1.26637
KGT41886	5	1	2.82598	2.82598	28	3.21573	0.114847	24.61	<.0001	<.0001	0	-0.6138	0.824609
KGT41887	3	1	1.05186	1.05186	16	1.21599	0.0759992	13.84	0.0019	0.0031	0	-0.4835	0.902552
KGT41888	11	1	4.01513	4.01513	64	6.16232	0.0962863	41.7	<.0001	<.0001	0	-0.4933	0.896442
KGT41889	7	1	0.342512	0.342512	40	6.12961	0.15324	2.24	0.1428	0.1721	0	-0.1806	1.11341
KGT41893	90	1	16.7733	16.7733	538	50.4032	0.0936862	179.04	<.0001	<.0001	0	-0.35249	0.988349
KGT41894	24	1	37.9514	37.9514	142	22.4529	0.158119	240.02	<.0001	<.0001	0	-1.02675	0.619352
KGT41895	19	1	0.823234	0.823234	112	6.91196	0.0617139	13.34	0.0004	0.0007	0	-0.16996	1.12165
KGT41896	61	1	2.82227	2.82227	364	24.6366	0.067683	41.7	<.0001	<.0001	0	-0.17563	1.11725
KGT41897	13	1	2.06503	2.06503	76	7.83273	0.103062	20.04	<.0001	<.0001	0	-0.32542	1.00707
KGT41898	6	1	0.0539666	0.0539666	34	3.92825	0.115537	0.47	0.499	0.542	0	0.07744	1.33147
KGT41899	5	1	11.6437	11.6437	28	4.29831	0.153511	75.85	<.0001	<.0001	0	-1.246	0.532031
KGT41901	6	1	4.10139	4.10139	34	3.73061	0.109724	37.38	<.0001	<.0001	0	-0.6751	0.790306
KGT41902	67	1	36.8703	36.8703	400	72.6311	0.181578	203.06	<.0001	<.0001	0	-0.6057	0.829252
KGT41903	28	1	2.80159	2.80159	166	9.35161	0.056335	49.73	<.0001	<.0001	0	-0.25827	1.05505
KGT41904	25	1	4.79952	4.79952	148	9.43113	0.0637239	75.32	<.0001	<.0001	0	-0.35775	0.984752
KGT41905	19	1	2.86639	2.86639	112	8.76291	0.0782403	36.64	<.0001	<.0001	0	-0.31714	1.01287
KGT41906	1	1	0.0826427	0.0826427	4	1.0415	0.260374	0.32	0.6033	0.644	0	-0.2347	1.07243
KGT41907	7	1	4.65018	4.65018	40	3.52731	0.0881829	52.73	<.0001	<.0001	0	-0.66549	0.795587
KGT41908	45	1	0.0959974	0.0959974	268	15.956	0.0595374	1.61	0.2053	0.2406	0	0.03771	1.29531
KGT41909	6	1	0.00213255	0.00213255	34	4.145	0.121912	0.02	0.8956	0.9103	0	-0.01539	1.2485
KGT41910	6	1	0.0302231	0.0302231	34	3.82774	0.112581	0.27	0.6077	0.6474	0	0.05795	1.31361
KGT41911	108	1	22.7862	22.7862	646	69.9373	0.108262	210.47	<.0001	<.0001	0	-0.37504	0.973021
KGT41917	10	1	2.25436	2.25436	58	3.67008	0.0632773	35.63	<.0001	<.0001	0	-0.38767	0.96454
KGT41918	18	1	1.13575	1.13575	106	7.07457	0.0667412	17.02	<.0001	<.0001	0	-0.2051	1.09466
KGT41919	38	1	1.50004	1.50004	226	15.6878	0.0694151	21.61	<.0001	<.0001	0	-0.16222	1.12768
KGT41920	16	1	2.53082	2.53082	94	5.74766	0.0611453	41.39	<.0001	<.0001	0	-0.32473	1.00755
KGT41921	29	1	2.13867	2.13867	172	14.7655	0.0858461	24.91	<.0001	<.0001	0	-0.22173	1.08211
KGT41922	3	1	0.0257735	0.0257735	16	1.29036	0.0806476	0.32	0.5797	0.6211	0	-0.07568	1.1974
KGT41925	13	1	7.57529	7.57529	76	3.37047	0.0443483	170.81	<.0001	<.0001	0	-0.62328	0.819208
KGT41926	46	1	20.095	20.095	274	16.9906	0.0620094	324.06	<.0001	<.0001	0	-0.53966	0.868094
KGT41927	44	1	13.6919	13.6919	262	19.3485	0.0738491	185.4	<.0001	<.0001	0	-0.45547	0.920259
KGT41929	6	1	3.72906	3.72906	34	2.85708	0.0840318	44.38	<.0001	<.0001	0	-0.64369	0.807701
KGT41930	33	1	10.253	10.253	196	15.7402	0.0803071	127.67	<.0001	<.0001	0	-0.45512	0.920483
KGT41931	31	1	6.95637	6.95637	184	15.0666	0.0818835	84.95	<.0001	<.0001	0	-0.38678	0.965135
KGT41932	12	1	1.70035	1.70035	70	4.05891	0.0579844	29.32	<.0001	<.0001	0	-0.30735	1.01976
KGT41934	57	1	24.2473	24.2473	340	39.0655	0.114899	211.03	<.0001	<.0001	0	-0.53254	0.872388
KGT41935	7	1	2.70194	2.70194	40	6.75979	0.168995	15.99	0.0003	0.0005	0	-0.5073	0.887785
KGT41939	17	1	2.55921	2.55921	100	12.9951	0.129951	19.69	<.0001	<.0001	0	-0.3168	1.0131
KGT41940	31	1	8.63851	8.63851	184	14.1355	0.0768234	112.45	<.0001	<.0001	0	-0.43102	0.935988
KGT41941	16	1	1.70093	1.70093	94	4.54146	0.0483135	35.21	<.0001	<.0001	0	-0.26622	1.04925
KGT41943	8	1	2.25503	2.25503	46	5.49101	0.11937	18.89	<.0001	<.0001	0	-0.4335	0.934381
KGT41944	8	1	3.20473	3.20473	46	5.08851	0.11062	28.97	<.0001	<.0001	0	-0.51678	0.881971
KGT41945	3	1	1.55879	1.55879	16	2.10394	0.131496	11.85	0.0033	0.0053	0	-0.5886	0.839139
KGT41946	3	1	3.88736	3.88736	16	1.21406	0.0758785	51.23	<.0001	<.0001	0	-0.9294	0.662587
KGT41948	5	1	5.58993	5.58993	28	3.64668	0.130238	42.92	<.0001	<.0001	0	-0.8633	0.693651
KGT41949	17	1	13.6188	13.6188	100	15.6507	0.156507	87.02	<.0001	<.0001	0	-0.7308	0.760375
KGT41951	5	1	0.297992	0.297992	28	3.21077	0.11467	2.6	0.1182	0.1447	0	0.1993	1.44882
KGT41954	11	1	0.00328035	0.00328035	64	7.76172	0.121277	0.03	0.8699	0.8871	0	-0.0141	1.24961
KGT41955	21	1	15.3565	15.3565	124	16.5871	0.133767	114.8	<.0001	<.0001	0	-0.69822	0.777741
KGT41956	3	1	0.951334	0.951334	16	2.17242	0.135776	7.01	0.0176	0.0249	0	0.4598	1.73554
KGT41957	18	1	6.53447	6.53447	106	9.96129	0.0939744	69.53	<.0001	<.0001	0	-0.49195	0.897281
KGT41960	2	1	0.40052	0.40052	10	0.1046	0.01046	38.29	0.0001	0.0002	0	-0.36539	0.979551
KGT41962	7	1	0.568627	0.568627	40	1.39188	0.034797	16.34	0.0002	0.0004	0	-0.23271	1.07391
KGT41963	61	1	0.252517	0.252517	364	27.9669	0.0768321	3.29	0.0707	0.0898	0	-0.05253	1.21677
KGT41964	2	1	0.603289	0.603289	10	0.481777	0.0481777	12.52	0.0054	0.0083	0	-0.4484	0.92478
KGT41965	74	1	3.10157	3.10157	442	56.0541	0.126819	24.46	<.0001	<.0001	0	-0.16716	1.12383
KGT41966	4	1	1.24728	1.24728	22	0.975778	0.0443536	28.12	<.0001	<.0001	0	-0.45594	0.91996
KGT41967	254	1	3.15397	3.15397	1522	111.958	0.0735598	42.88	<.0001	<.0001	0	-0.09098	1.18477
KGT41968	5	1	0.378797	0.378797	28	1.59591	0.0569967	6.65	0.0155	0.0221	0	-0.22474	1.07986
KGT41971	80	1	1.94506	1.94506	478	54.8772	0.114806	16.94	<.0001	<.0001	0	-0.12731	1.1553
KGT41972	21	1	0.705703	0.705703	124	6.75317	0.0544611	12.96	0.0005	0.0009	0	-0.14968	1.13753
KGT41974	15	1	13.1589	13.1589	88	9.65781	0.109748	119.9	<.0001	<.0001	0	-0.76475	0.74269
KGT41975	104	1	6.35732	6.35732	622	47.3476	0.0761216	83.52	<.0001	<.0001	0	-0.20187	1.09711
KGT41976	31	1	15.0562	15.0562	184	12.5644	0.0682847	220.49	<.0001	<.0001	0	-0.56902	0.850606
KGT41977	28	1	5.206	5.206	166	10.7146	0.0645457	80.66	<.0001	<.0001	0	-0.35207	0.988637
KGT41978	25	1	8.37265	8.37265	148	16.131	0.108993	76.82	<.0001	<.0001	0	-0.47252	0.909448
KGT41984	10	1	0.520958	0.520958	58	2.63302	0.0453968	11.48	0.0013	0.0022	0	-0.18636	1.10897
KGT41986	9	1	4.23417	4.23417	52	4.17657	0.0803186	52.72	<.0001	<.0001	0	-0.56004	0.855917
KGT41987	91	1	64.1019	64.1019	544	73.1838	0.134529	476.49	<.0001	<.0001	0	-0.68528	0.784749
KGT41988	5	1	0.418589	0.418589	28	1.37095	0.0489625	8.55	0.0068	0.0103	0	0.23625	1.48641
KGT41989	40	1	2.96652	2.96652	238	28.2802	0.118824	24.97	<.0001	<.0001	0	-0.22236	1.08164
KGT41990	42	1	6.99663	6.99663	250	20.9015	0.0836059	83.69	<.0001	<.0001	0	-0.33325	1.00162
KGT41991	25	1	7.07207	7.07207	148	14.0734	0.0950907	74.37	<.0001	<.0001	0	-0.43427	0.933882
KGT41993	31	1	7.74509	7.74509	184	15.8621	0.0862071	89.84	<.0001	<.0001	0	-0.40812	0.950964
KGT41995	2	1	0.637002	0.637002	10	0.907143	0.0907143	7.02	0.0243	0.0336	0	-0.4608	0.916866
KGT41997	12	1	8.97294	8.97294	70	4.78383	0.0683405	131.3	<.0001	<.0001	0	-0.70604	0.773537
KGT41998	9	1	2.71327	2.71327	52	1.92368	0.0369938	73.34	<.0001	<.0001	0	-0.44831	0.924838
KGT41999	78	1	2.54988	2.54988	466	44.3356	0.0951407	26.8	<.0001	<.0001	0	-0.14763	1.13915
KGT42001	117	1	41.7527	41.7527	700	65.9038	0.0941483	443.48	<.0001	<.0001	0	-0.48776	0.899891
KGT42002	376	1	0.493177	0.493177	2254	430.298	0.190904	2.58	0.1081	0.1334	0	-0.02957	1.23629
KGT42003	13	1	6.36904	6.36904	76	4.64071	0.061062	104.3	<.0001	<.0001	0	-0.5715	0.849145
KGT42005	43	1	0.163008	0.163008	256	17.4209	0.0680505	2.4	0.1229	0.1498	0	-0.05027	1.21867
KGT42007	3	1	0.00449542	0.00449542	16	0.499963	0.0312477	0.14	0.7095	0.7425	0	-0.03161	1.23454
KGT42008	17	1	1.18379	1.18379	100	9.61268	0.0961268	12.31	0.0007	0.0012	0	-0.21546	1.08683
KGT42009	30	1	2.10034	2.10034	178	14.7837	0.0830544	25.29	<.0001	<.0001	0	-0.21604	1.08639
KGT42011	7	1	0.802237	0.802237	40	2.77918	0.0694795	11.55	0.0015	0.0025	0	-0.27641	1.04187
KGT42012	3	1	0.0350762	0.0350762	16	2.81137	0.175711	0.2	0.661	0.6972	0	-0.08829	1.18698
KGT42013	9	1	11.5693	11.5693	52	5.16104	0.0992507	116.57	<.0001	<.0001	0	-0.92574	0.66427
KGT42015	21	1	3.01471	3.01471	124	9.31034	0.0750833	40.15	<.0001	<.0001	0	-0.30936	1.01834
KGT42017	4	1	0.826423	0.826423	22	1.78788	0.0812671	10.17	0.0042	0.0066	0	-0.3711	0.975682
KGT42020	2	1	0.610076	0.610076	10	1.417	0.1417	4.31	0.0647	0.0826	0	-0.451	0.923115
KGT42022	6	1	2.65527	2.65527	34	1.16393	0.0342332	77.56	<.0001	<.0001	0	-0.54317	0.865984
KGT42023	11	1	4.75573	4.75573	64	9.2255	0.144148	32.99	<.0001	<.0001	0	-0.53687	0.869774
KGT42025	2	1	0.943205	0.943205	10	0.257427	0.0257427	36.64	0.0001	0.0002	0	-0.56072	0.855513
KGT42027	16	1	3.05246	3.05246	94	10.8017	0.114912	26.56	<.0001	<.0001	0	-0.35663	0.985517
KGT42028	30	1	2.23267	2.23267	178	18.2717	0.10265	21.75	<.0001	<.0001	0	-0.22274	1.08136
KGT42029	180	1	32.2016	32.2016	1078	76.1761	0.0706643	455.7	<.0001	<.0001	0	-0.34535	0.993252
KGT42030	2	1	0.468288	0.468288	10	0.894587	0.0894587	5.23	0.0452	0.0594	0	-0.3951	0.959585
KGT42031	9	1	7.18059	7.18059	52	6.11954	0.117683	61.02	<.0001	<.0001	0	-0.72931	0.76116
KGT42033	77	1	9.29785	9.29785	460	32.1627	0.069919	132.98	<.0001	<.0001	0	-0.28373	1.0366
KGT42034	191	1	104.305	104.305	1144	146.137	0.127743	816.53	<.0001	<.0001	0	-0.60338	0.830587
KGT42035	261	1	101.772	101.772	1564	225.411	0.144125	706.14	<.0001	<.0001	0	-0.50986	0.886211
KGT42036	47	1	14.5992	14.5992	280	25.0822	0.0895793	162.97	<.0001	<.0001	0	-0.45506	0.920521
KGT42037	11	1	3.21726	3.21726	64	4.43796	0.0693431	46.4	<.0001	<.0001	0	-0.44157	0.929169
KGT42038	21	1	4.81781	4.81781	124	11.3927	0.0918763	52.44	<.0001	<.0001	0	-0.39108	0.962262
KGT42040	21	1	41.624	41.624	124	14.0712	0.113477	366.8	<.0001	<.0001	0	-1.14952	0.568827
KGT42043	5	1	0.410207	0.410207	28	1.4039	0.0501394	8.18	0.0079	0.0118	0	-0.23387	1.07305
KGT42049	3	1	0.725131	0.725131	16	1.26451	0.0790316	9.18	0.008	0.0119	0	-0.4014	0.955404
KGT42051	5	1	0.13754	0.13754	28	2.19573	0.0784191	1.75	0.1961	0.2305	0	-0.1354	1.14884
KGT42052	3	1	0.205625	0.205625	16	2.32138	0.145087	1.42	0.2512	0.2896	0	-0.2138	1.08808
KGT42053	2	1	0.255927	0.255927	10	0.2332	0.02332	10.97	0.0078	0.0117	0	-0.29208	1.03061
KGT42054	9	1	1.82769	1.82769	52	3.69994	0.0711527	25.69	<.0001	<.0001	0	-0.36795	0.977814
KGT42055	16	1	2.24867	2.24867	94	11.2198	0.119359	18.84	<.0001	<.0001	0	-0.3061	1.02065
KGT42057	13	1	0.182648	0.182648	76	6.37285	0.0838533	2.18	0.1441	0.1735	0	0.09678	1.34944
KGT42059	6	1	2.48111	2.48111	34	3.07727	0.090508	27.41	<.0001	<.0001	0	-0.5251	0.876899
KGT42061	10	1	1.70203	1.70203	58	4.01456	0.0692165	24.59	<.0001	<.0001	0	-0.33685	0.999122
KGT42065	46	1	0.229539	0.229539	274	18.099	0.0660549	3.47	0.0634	0.081	0	-0.05768	1.21243
KGT42066	35	1	6.68864	6.68864	208	20.3526	0.0978493	68.36	<.0001	<.0001	0	-0.35694	0.985305
KGT42068	7	1	0.0124023	0.0124023	40	4.87143	0.121786	0.1	0.7513	0.7822	0	0.03437	1.29231
KGT42069	10	1	0.00358753	0.00358753	58	5.77626	0.0995908	0.04	0.8501	0.8694	0	-0.01547	1.24843
KGT42073	89	1	62.6785	62.6785	532	59.4111	0.111675	561.26	<.0001	<.0001	0	-0.6852	0.784792
KGT42074	115	1	22.3504	22.3504	688	81.2096	0.118037	189.35	<.0001	<.0001	0	-0.35996	0.983245
KGT42075	29	1	8.45725	8.45725	172	21.3742	0.124269	68.06	<.0001	<.0001	0	-0.44093	0.929581
KGT42076	6	1	1.24759	1.24759	34	3.9657	0.116638	10.7	0.0025	0.0041	0	-0.3723	0.97487
KGT42077	4	1	0.799662	0.799662	22	1.35275	0.0614887	13.01	0.0016	0.0027	0	-0.3651	0.979748
KGT42083	10	1	1.08471	1.08471	58	4.68016	0.0806925	13.44	0.0005	0.0009	0	-0.26891	1.0473
KGT42084	2	1	0.643527	0.643527	10	0.313564	0.0313564	20.52	0.0011	0.0019	0	-0.4632	0.915342
KGT42085	73	1	21.6743	21.6743	436	81.7941	0.187601	115.53	<.0001	<.0001	0	-0.4449	0.927026
KGT42086	17	1	10.9328	10.9328	100	8.48703	0.0848703	128.82	<.0001	<.0001	0	-0.65478	0.801516
KGT42087	52	1	35.1239	35.1239	310	55.3693	0.178611	196.65	<.0001	<.0001	0	-0.67105	0.792527
KGT42088	41	1	4.67896	4.67896	244	18.5492	0.0760215	61.55	<.0001	<.0001	0	-0.27583	1.04229
KGT42089	31	1	1.92289	1.92289	184	19.6446	0.106764	18.01	<.0001	<.0001	0	-0.20335	1.09599
KGT42090	153	1	74.7534	74.7534	916	79.3676	0.0866459	862.75	<.0001	<.0001	0	-0.57072	0.849604
KGT42091	6	1	0.22821	0.22821	34	8.64482	0.25426	0.9	0.3501	0.392	0	0.1592	1.40911
KGT42092	3	1	0.367991	0.367991	16	0.437447	0.0273405	13.46	0.0021	0.0034	0	-0.28596	1.03499
KGT42093	11	1	3.57838	3.57838	64	4.40405	0.0688133	52	<.0001	<.0001	0	-0.46569	0.913763
KGT42094	10	1	4.32188	4.32188	58	3.42523	0.0590556	73.18	<.0001	<.0001	0	-0.53677	0.869834
KGT42095	43	1	0.829056	0.829056	256	21.2727	0.0830964	9.98	0.0018	0.003	0	-0.11337	1.16652
KGT42096	14	1	2.74264	2.74264	82	8.64223	0.105393	26.02	<.0001	<.0001	0	-0.36139	0.982271
KGT42097	40	1	1.06052	1.06052	238	18.4838	0.0776628	13.66	0.0003	0.0005	0	-0.13295	1.1508
KGT42098	10	1	1.24837	1.24837	58	5.25887	0.0906701	13.77	0.0005	0.0009	0	-0.28849	1.03318
KGT42100	8	1	1.41097	1.41097	46	1.7855	0.0388153	36.35	<.0001	<.0001	0	-0.3429	0.994941
KGT42101	84	1	11.7624	11.7624	502	40.2483	0.0801759	146.71	<.0001	<.0001	0	-0.30554	1.02104
KGT42102	4	1	0.490275	0.490275	22	1.72615	0.0784614	6.25	0.0204	0.0285	0	-0.2859	1.03504
KGT42103	22	1	8.72941	8.72941	130	12.4027	0.0954051	91.5	<.0001	<.0001	0	-0.51432	0.883476
KGT42104	14	1	0.371674	0.371674	82	14.2958	0.174339	2.13	0.1481	0.1775	0	-0.13304	1.15072
KGT42105	75	1	0.180028	0.180028	448	34.2497	0.0764502	2.35	0.1256	0.1529	0	-0.04	1.22738
KGT42106	226	1	63.3805	63.3805	1354	88.889	0.0656492	965.44	<.0001	<.0001	0	-0.43239	0.9351
KGT42107	132	1	53.1043	53.1043	790	65.389	0.0827709	641.58	<.0001	<.0001	0	-0.51788	0.881298
KGT42112	194	1	1.74799	1.74799	1162	117.603	0.101207	17.27	<.0001	<.0001	0	-0.0775	1.19589
KGT42113	73	1	7.93364	7.93364	436	30.1689	0.0691948	114.66	<.0001	<.0001	0	-0.26917	1.04711
KGT42114	35	1	3.06116	3.06116	208	13.3461	0.0641639	47.71	<.0001	<.0001	0	-0.24147	1.06741
KGT42115	24	1	2.78584	2.78584	142	16.3654	0.115249	24.17	<.0001	<.0001	0	-0.27818	1.04059
KGT42116	10	1	12.9812	12.9812	58	6.09659	0.105114	123.5	<.0001	<.0001	0	-0.93028	0.662183
KGT42117	21	1	5.97905	5.97905	124	16.9806	0.136941	43.66	<.0001	<.0001	0	-0.43567	0.932976
KGT42118	14	1	1.9903	1.9903	82	7.58674	0.0925212	21.51	<.0001	<.0001	0	-0.30786	1.0194
KGT42121	23	1	25.9681	25.9681	136	13.3802	0.0983837	263.95	<.0001	<.0001	0	-0.86758	0.691596
KGT42124	7	1	1.27149	1.27149	40	2.71199	0.0677998	18.75	<.0001	<.0001	0	-0.34799	0.991437
KGT42126	35	1	3.38396	3.38396	208	15.3739	0.0739131	45.78	<.0001	<.0001	0	-0.25388	1.05827
KGT42127	54	1	18.4835	18.4835	322	34.9235	0.108458	170.42	<.0001	<.0001	0	-0.47769	0.906194
KGT42131	24	1	14.3179	14.3179	142	9.97612	0.0702543	203.8	<.0001	<.0001	0	-0.63065	0.815034
KGT42132	5	1	0.912192	0.912192	28	1.84623	0.0659368	13.83	0.0009	0.0015	0	-0.34875	0.990914
KGT42133	4	1	0.560767	0.560767	22	0.639855	0.0290843	19.28	0.0002	0.0004	0	-0.30571	1.02092
KGT42135	44	1	6.82611	6.82611	262	24.9533	0.0952414	71.67	<.0001	<.0001	0	-0.3216	1.00974
KGT42136	10	1	2.97601	2.97601	58	3.03003	0.052242	56.97	<.0001	<.0001	0	-0.44542	0.926692
KGT42137	116	1	11.1067	11.1067	694	67.5544	0.0973406	114.1	<.0001	<.0001	0	-0.25265	1.05917
KGT42140	40	1	9.09129	9.09129	238	17.6943	0.0743458	122.28	<.0001	<.0001	0	-0.38926	0.963477
KGT42141	67	1	40.4199	40.4199	400	48.243	0.120607	335.14	<.0001	<.0001	0	-0.63418	0.813042
KGT42142	5	1	1.51998	1.51998	28	3.78787	0.135281	11.24	0.0023	0.0038	0	-0.4502	0.923627
KGT42145	11	1	1.8684	1.8684	64	3.54638	0.0554121	33.72	<.0001	<.0001	0	-0.33651	0.999357
KGT42148	54	1	13.197	13.197	322	28.3261	0.0879693	150.02	<.0001	<.0001	0	-0.40364	0.953921
KGT42149	3	1	1.73885	1.73885	16	0.939895	0.0587434	29.6	<.0001	<.0001	0	-0.6216	0.820163
KGT42150	84	1	49.5648	49.5648	502	75.3782	0.150156	330.09	<.0001	<.0001	0	-0.62719	0.816991
KGT42151	3	1	0.532787	0.532787	16	1.21536	0.0759603	7.01	0.0175	0.0247	0	0.3441	1.60179
KGT42153	44	1	5.13274	5.13274	262	21.3561	0.0815119	62.97	<.0001	<.0001	0	-0.27887	1.04009
KGT42154	22	1	10.2477	10.2477	130	9.36843	0.0720648	142.2	<.0001	<.0001	0	-0.55726	0.857568
KGT42155	21	1	7.45666	7.45666	124	8.92331	0.0719622	103.62	<.0001	<.0001	0	-0.48654	0.900652
KGT42156	85	1	4.46564	4.46564	508	42.9508	0.0845488	52.82	<.0001	<.0001	0	-0.18715	1.10836
KGT42157	9	1	0.442373	0.442373	52	13.3765	0.257241	1.72	0.1955	0.2301	0	0.181	1.43056
KGT42158	23	1	7.21089	7.21089	136	9.73682	0.0715943	100.72	<.0001	<.0001	0	-0.45718	0.919169
KGT42159	9	1	1.94146	1.94146	52	1.95568	0.0376091	51.62	<.0001	<.0001	0	-0.37923	0.970199
KGT42160	44	1	12.2406	12.2406	262	20.9762	0.080062	152.89	<.0001	<.0001	0	-0.43066	0.936222
KGT42163	2	1	1.32568	1.32568	10	0.941179	0.0941179	14.09	0.0038	0.006	0	-0.6648	0.795968
KGT42164	9	1	3.91911	3.91911	52	11.9836	0.230454	17.01	0.0001	0.0002	0	-0.5388	0.868611
KGT42166	177	1	56.9041	56.9041	1060	101.201	0.0954726	596.03	<.0001	<.0001	0	-0.46296	0.915494
KGT42170	17	1	2.76781	2.76781	100	6.6401	0.066401	41.68	<.0001	<.0001	0	-0.32946	1.00425
KGT42171	21	1	1.34258	1.34258	124	6.82895	0.0550722	24.38	<.0001	<.0001	0	-0.20645	1.09364
KGT42173	9	1	3.0346	3.0346	52	2.78791	0.0536136	56.6	<.0001	<.0001	0	-0.47412	0.90844
KGT42175	33	1	23.8154	23.8154	196	21.3307	0.10883	218.83	<.0001	<.0001	0	-0.69363	0.78022
KGT42179	11	1	0.985148	0.985148	64	4.15139	0.0648655	15.19	0.0002	0.0004	0	-0.24435	1.06528
KGT42180	194	1	44.9475	44.9475	1162	88.0661	0.0757884	593.07	<.0001	<.0001	0	-0.39301	0.960976
KGT42181	14	1	2.64225	2.64225	82	9.20585	0.112267	23.54	<.0001	<.0001	0	-0.35471	0.986829
KGT42182	15	1	1.71144	1.71144	88	8.89843	0.101119	16.93	<.0001	<.0001	0	-0.2758	1.04231
KGT42183	15	1	2.78701	2.78701	88	12.6798	0.144089	19.34	<.0001	<.0001	0	-0.35195	0.988719
KGT42186	4	1	0.814869	0.814869	22	1.93523	0.087965	9.26	0.006	0.0091	0	-0.3685	0.977442
KGT42187	3	1	0.337322	0.337322	16	1.50536	0.0940851	3.59	0.0765	0.0966	0	-0.2738	1.04375
KGT42189	24	1	0.270491	0.270491	142	9.5698	0.0673929	4.01	0.047	0.0616	0	-0.08668	1.1883
KGT42192	48	1	0.206978	0.206978	286	37.15	0.129895	1.59	0.2079	0.2431	0	-0.05362	1.21585
KGT42195	6	1	5.44931	5.44931	34	3.41053	0.10031	54.32	<.0001	<.0001	0	-0.7781	0.735849
KGT42196	24	1	0.0120752	0.0120752	142	13.4644	0.0948194	0.13	0.7217	0.7536	0	0.01831	1.278
KGT42197	12	1	5.58952	5.58952	70	6.11663	0.0873805	63.97	<.0001	<.0001	0	-0.55725	0.857574
KGT42198	56	1	20.3311	20.3311	334	31.3409	0.093835	216.67	<.0001	<.0001	0	-0.49197	0.897269
KGT42200	9	1	2.47261	2.47261	52	3.26855	0.0628567	39.34	<.0001	<.0001	0	-0.42797	0.937969
KGT42201	24	1	10.7795	10.7795	142	11.1481	0.0785079	137.3	<.0001	<.0001	0	-0.5472	0.863568
KGT42202	62	1	0.888043	0.888043	370	31.376	0.0847999	10.47	0.0013	0.0022	0	-0.09772	1.17924
KGT42203	18	1	3.79036	3.79036	106	8.97245	0.0846457	44.78	<.0001	<.0001	0	-0.37468	0.973263
KGT42205	1	1	0.00808496	0.00808496	4	0.392436	0.0981089	0.08	0.7883	0.8155	0	-0.07342	1.19927
KGT42206	31	1	1.07266	1.07266	184	24.9195	0.135432	7.92	0.0054	0.0083	0	-0.15188	1.13579
KGT42207	16	1	0.0348887	0.0348887	94	8.10407	0.0862135	0.4	0.5262	0.5691	0	0.03813	1.29568
KGT42208	69	1	20.143	20.143	412	32.7067	0.0793851	253.74	<.0001	<.0001	0	-0.44116	0.929433
KGT42209	9	1	0.372835	0.372835	52	2.8717	0.055225	6.75	0.0122	0.0176	0	-0.16618	1.12459
KGT42210	45	1	8.61796	8.61796	268	44.1957	0.164909	52.26	<.0001	<.0001	0	-0.35731	0.985052
KGT42211	13	1	1.09183	1.09183	76	7.99319	0.105174	10.38	0.0019	0.0031	0	-0.23662	1.071
KGT42212	25	1	1.37312	1.37312	148	11.1691	0.075467	18.19	<.0001	<.0001	0	-0.19135	1.10514
KGT42213	16	1	1.38722	1.38722	94	10.4342	0.111003	12.5	0.0006	0.0011	0	-0.24042	1.06819
KGT42215	1	1	0.407373	0.407373	4	0.36536	0.09134	4.46	0.1023	0.1266	0	-0.5211	0.879334
KGT42216	6	1	2.75173	2.75173	34	2.94829	0.0867143	31.73	<.0001	<.0001	0	-0.55294	0.860139
KGT42217	2	1	0.543378	0.543378	10	0.730222	0.0730222	7.44	0.0213	0.0297	0	-0.4256	0.939511
KGT42218	102	1	14.0734	14.0734	610	73.6688	0.120768	116.53	<.0001	<.0001	0	-0.30329	1.02264
KGT42220	16	1	0.417011	0.417011	94	4.71101	0.0501171	8.32	0.0049	0.0076	0	-0.13182	1.1517
KGT42222	13	1	1.45786	1.45786	76	3.8404	0.0505316	28.85	<.0001	<.0001	0	-0.27343	1.04402
KGT42225	13	1	11.2247	11.2247	76	9.23203	0.121474	92.4	<.0001	<.0001	0	-0.7587	0.745811
KGT42227	4	1	0.059986	0.059986	22	2.9015	0.131886	0.45	0.5071	0.5499	0	0.09999	1.35245
KGT42229	3	1	0.297119	0.297119	16	2.60921	0.163075	1.82	0.1959	0.2305	0	-0.257	1.05598
KGT42233	2	1	0.0206338	0.0206338	10	0.57564	0.057564	0.36	0.5627	0.6052	0	0.08293	1.33655
KGT42236	6	1	0.521204	0.521204	34	2.45893	0.0723215	7.21	0.0111	0.0161	0	-0.24065	1.06802
KGT42237	3	1	0.095071	0.095071	16	0.674901	0.0421813	2.25	0.1528	0.1824	0	0.14535	1.39565
KGT42238	3	1	0.0354437	0.0354437	16	1.15908	0.0724422	0.49	0.4943	0.5379	0	-0.08875	1.1866
KGT42243	24	1	0.0518774	0.0518774	142	15.584	0.109746	0.47	0.4929	0.5368	0	-0.03796	1.22912
KGT42245	11	1	0.748355	0.748355	64	5.28553	0.0825864	9.06	0.0037	0.0059	0	-0.21297	1.0887
KGT42250	5	1	5.168	5.168	28	3.31113	0.118255	43.7	<.0001	<.0001	0	-0.8301	0.709799
KGT42252	2	1	0.138875	0.138875	10	0.713492	0.0713492	1.95	0.1932	0.2279	0	-0.2152	1.08702
KGT42253	99	1	61.4459	61.4459	592	76.659	0.129492	474.52	<.0001	<.0001	0	-0.64326	0.807941
KGT42256	3	1	0.291834	0.291834	16	0.83636	0.0522725	5.58	0.0311	0.0422	0	-0.2547	1.05766
KGT42257	18	1	5.11074	5.11074	106	7.4971	0.0707274	72.26	<.0001	<.0001	0	-0.43507	0.933364
KGT42259	9	1	0.628061	0.628061	52	6.78456	0.130472	4.81	0.0327	0.0441	0	-0.21569	1.08665
KGT42263	5	1	1.28572	1.28572	28	3.24586	0.115923	11.09	0.0024	0.0039	0	-0.414	0.947096
KGT42269	16	1	2.41961	2.41961	94	7.60681	0.0809235	29.9	<.0001	<.0001	0	-0.31752	1.0126
KGT42271	6	1	0.592644	0.592644	34	3.88088	0.114144	5.19	0.0291	0.0397	0	-0.2566	1.05627
KGT42274	5	1	1.19568	1.19568	28	3.19446	0.114088	10.48	0.0031	0.005	0	-0.3993	0.956795
KGT42275	21	1	0.203324	0.203324	124	11.1902	0.0902433	2.25	0.1359	0.1646	0	-0.08034	1.19354
KGT42278	5	1	0.250901	0.250901	28	3.07808	0.109931	2.28	0.1421	0.1714	0	-0.1829	1.11163
KGT42279	71	1	11.135	11.135	424	54.547	0.128649	86.55	<.0001	<.0001	0	-0.32335	1.00851
KGT42280	50	1	15.578	15.578	298	33.9714	0.113998	136.65	<.0001	<.0001	0	-0.45575	0.920081
KGT42284	13	1	0.103652	0.103652	76	7.29093	0.0959332	1.08	0.3019	0.342	0	-0.07291	1.1997
KGT42286	10	1	1.30944	1.30944	58	3.49939	0.0603343	21.7	<.0001	<.0001	0	-0.29546	1.0282
KGT42289	8	1	0.00714989	0.00714989	46	8.9655	0.194902	0.04	0.849	0.869	0	0.02441	1.28342
KGT42293	13	1	0.407742	0.407742	76	3.50243	0.0460846	8.85	0.0039	0.0062	0	-0.1446	1.14154
KGT42298	3	1	0.463561	0.463561	16	1.26353	0.0789706	5.87	0.0276	0.0378	0	-0.321	1.01016
KGT42300	16	1	2.89968	2.89968	94	4.61835	0.0491314	59.02	<.0001	<.0001	0	-0.34759	0.991711
KGT42306	77	1	46.2623	46.2623	460	40.8996	0.0889122	520.31	<.0001	<.0001	0	-0.63288	0.813775
KGT42308	29	1	3.80219	3.80219	172	21.1449	0.122936	30.93	<.0001	<.0001	0	-0.29565	1.02807
KGT42309	5	1	0.145073	0.145073	28	3.74104	0.133608	1.09	0.3063	0.3462	0	-0.1391	1.1459
KGT42313	3	1	0.164211	0.164211	16	1.32179	0.0826121	1.99	0.1777	0.2106	0	-0.191	1.10541
KGT42314	6	1	3.7143	3.7143	34	1.59636	0.0469519	79.11	<.0001	<.0001	0	-0.64242	0.808412
KGT42315	3	1	1.56194	1.56194	16	0.448099	0.0280062	55.77	<.0001	<.0001	0	-0.58915	0.83882
KGT42317	45	1	0.00634674	0.00634674	268	41.8779	0.156261	0.04	0.8404	0.8617	0	-0.009697	1.25343
KGT42320	11	1	2.5301	2.5301	64	6.82915	0.106705	23.71	<.0001	<.0001	0	-0.39159	0.961922
KGT42321	6	1	0.469243	0.469243	34	3.60131	0.105921	4.43	0.0428	0.0565	0	-0.2283	1.0772
KGT42324	4	1	0.194081	0.194081	22	0.986365	0.0448348	4.33	0.0493	0.0644	0	-0.17985	1.11399
KGT42329	12	1	8.43104	8.43104	70	6.16277	0.0880396	95.76	<.0001	<.0001	0	-0.68439	0.785233
KGT42330	12	1	2.33043	2.33043	70	7.7436	0.110623	21.07	<.0001	<.0001	0	-0.35982	0.98334
KGT42331	1	1	0.44041	0.44041	4	0.0905782	0.0226446	19.45	0.0116	0.0168	0	-0.5419	0.866747
KGT42332	8	1	0.38371	0.38371	46	2.86714	0.0623292	6.16	0.0168	0.0238	0	-0.17882	1.11478
KGT42334	2	1	0.197417	0.197417	10	0.769522	0.0769522	2.57	0.1403	0.1696	0	-0.2565	1.05635
KGT42339	3	1	2.75302	2.75302	16	1.16941	0.0730884	37.67	<.0001	<.0001	0	-0.7822	0.733761
KGT42340	10	1	3.77345	3.77345	58	7.30868	0.126012	29.95	<.0001	<.0001	0	-0.50156	0.891324
KGT42341	7	1	2.52316	2.52316	40	2.21753	0.0554383	45.51	<.0001	<.0001	0	-0.49021	0.898364
KGT42345	20	1	3.98076	3.98076	118	5.84907	0.0495684	80.31	<.0001	<.0001	0	-0.36427	0.980312
KGT42346	5	1	2.29361	2.29361	28	2.94183	0.105065	21.83	<.0001	<.0001	0	-0.553	0.860104
KGT42349	8	1	1.02606	1.02606	46	2.01638	0.0438343	23.41	<.0001	<.0001	0	-0.29241	1.03038
KGT42353	4	1	1.03881	1.03881	22	1.44739	0.0657902	15.79	0.0006	0.0011	0	-0.4161	0.945718
KGT42355	14	1	0.37074	0.37074	82	7.52729	0.0917962	4.04	0.0478	0.0626	0	-0.13287	1.15086
KGT42356	6	1	2.36809	2.36809	34	1.89969	0.0558732	42.38	<.0001	<.0001	0	-0.51295	0.884315
KGT42360	5	1	0.144257	0.144257	28	0.935843	0.033423	4.32	0.047	0.0616	0	-0.13869	1.14623
KGT42361	5	1	0.502181	0.502181	28	1.07651	0.0384468	13.06	0.0012	0.002	0	-0.25876	1.05469
KGT42363	2	1	0.457136	0.457136	10	0.72539	0.072539	6.3	0.0309	0.0419	0	-0.3904	0.962716
KGT42364	39	1	14.4587	14.4587	232	18.6564	0.0804154	179.8	<.0001	<.0001	0	-0.49715	0.894053
KGT42365	2	1	1.04985	1.04985	10	0.464559	0.0464559	22.6	0.0008	0.0014	0	-0.5916	0.837396
KGT42366	9	1	2.21486	2.21486	52	2.48537	0.0477955	46.34	<.0001	<.0001	0	-0.40505	0.95299
KGT42367	10	1	1.27758	1.27758	58	4.74807	0.0818632	15.61	0.0002	0.0004	0	-0.29184	1.03078
KGT42369	4	1	1.4712	1.4712	22	2.58951	0.117705	12.5	0.0019	0.0031	0	-0.4952	0.895262
KGT42370	192	1	4.96302	4.96302	1150	170.325	0.148109	33.51	<.0001	<.0001	0	-0.13127	1.15214
KGT42371	57	1	9.72285	9.72285	340	64.8491	0.190733	50.98	<.0001	<.0001	0	-0.33722	0.998866
KGT42375	70	1	31.8173	31.8173	418	41.1266	0.098389	323.38	<.0001	<.0001	0	-0.55047	0.861613
KGT42376	35	1	17.1998	17.1998	208	14.1549	0.0680522	252.74	<.0001	<.0001	0	-0.57238	0.848627
KGT42377	37	1	5.79914	5.79914	220	14.7455	0.067025	86.52	<.0001	<.0001	0	-0.32325	1.00858
KGT42378	71	1	13.1795	13.1795	424	37.5818	0.0886364	148.69	<.0001	<.0001	0	-0.35178	0.988835
KGT42379	63	1	14.4044	14.4044	376	35.8937	0.095462	150.89	<.0001	<.0001	0	-0.39042	0.962703
KGT42381	46	1	20.4239	20.4239	274	17.3121	0.0631827	323.25	<.0001	<.0001	0	-0.54406	0.86545
KGT42386	10	1	0.663827	0.663827	58	5.59484	0.0964627	6.88	0.0111	0.0161	0	0.21037	1.45998
KGT42387	15	1	3.33548	3.33548	88	6.54177	0.0743383	44.87	<.0001	<.0001	0	-0.38502	0.966313
KGT42390	15	1	2.6611	2.6611	88	9.03932	0.10272	25.91	<.0001	<.0001	0	-0.34391	0.994244
KGT42392	7	1	1.96659	1.96659	40	2.2229	0.0555726	35.39	<.0001	<.0001	0	-0.43278	0.934847
KGT42393	30	1	25.6576	25.6576	178	20.3854	0.114525	224.04	<.0001	<.0001	0	-0.75509	0.74768
KGT42397	4	1	1.14717	1.14717	22	1.28147	0.0582488	19.69	0.0002	0.0004	0	-0.43726	0.931949
KGT42398	8	1	7.14354	7.14354	46	7.85747	0.170815	41.82	<.0001	<.0001	0	-0.7716	0.739172
KGT42401	8	1	3.21616	3.21616	46	7.96729	0.173202	18.57	<.0001	<.0001	0	0.5177	1.80661
KGT42403	45	1	5.49089	5.49089	268	36.494	0.136172	40.32	<.0001	<.0001	0	-0.28521	1.03553
KGT42404	81	1	3.75668	3.75668	484	70.0113	0.144651	25.97	<.0001	<.0001	0	0.17584	1.42545
KGT42405	6	1	0.181106	0.181106	34	1.28915	0.0379162	4.78	0.0358	0.0479	0	-0.14186	1.14371
KGT42406	1	1	0.861881	0.861881	4	0.17865	0.0446624	19.3	0.0118	0.0171	0	-0.758	0.746173
KGT42408	19	1	5.41301	5.41301	112	9.33418	0.0833409	64.95	<.0001	<.0001	0	-0.43581	0.932886
KGT42409	18	1	2.06726	2.06726	106	9.74612	0.0919446	22.48	<.0001	<.0001	0	-0.2767	1.04166
KGT42412	72	1	39.1649	39.1649	430	40.4826	0.0941456	416	<.0001	<.0001	0	-0.60219	0.831272
KGT42413	3	1	1.33037	1.33037	16	0.510785	0.0319241	41.67	<.0001	<.0001	0	-0.54373	0.865648
KGT42417	61	1	6.61264	6.61264	364	28.8619	0.0792909	83.4	<.0001	<.0001	0	-0.26883	1.04736
KGT42419	5	1	0.276516	0.276516	28	1.79223	0.0640081	4.32	0.0469	0.0616	0	-0.19201	1.10464
KGT42420	4	1	1.44532	1.44532	22	1.07581	0.0489006	29.56	<.0001	<.0001	0	-0.4908	0.897997
KGT42421	4	1	0.869095	0.869095	22	2.1549	0.09795	8.87	0.0069	0.0104	0	-0.3806	0.969278
KGT42432	8	1	0.121713	0.121713	46	3.15242	0.0685309	1.78	0.1892	0.2233	0	-0.10071	1.1768
KGT42435	6	1	0.897521	0.897521	34	5.16156	0.15181	5.91	0.0205	0.0286	0	-0.3158	1.01381
KGT42441	11	1	3.60394	3.60394	64	7.98236	0.124724	28.9	<.0001	<.0001	0	-0.46735	0.912712
KGT42443	9	1	0.526739	0.526739	52	3.69377	0.0710341	7.42	0.0088	0.013	0	-0.19753	1.10042
KGT42444	27	1	5.77778	5.77778	160	17.0436	0.106523	54.24	<.0001	<.0001	0	-0.37771	0.971222
KGT42445	53	1	14.6104	14.6104	316	57.8788	0.183161	79.77	<.0001	<.0001	0	0.42869	1.69851
KGT42446	31	1	7.77663	7.77663	184	41.809	0.227223	34.22	<.0001	<.0001	0	-0.40895	0.950417
KGT42447	55	1	5.47077	5.47077	328	23.3451	0.0711742	76.86	<.0001	<.0001	0	-0.25751	1.05561
KGT42448	38	1	12.2515	12.2515	226	17.3641	0.0768325	159.46	<.0001	<.0001	0	-0.46362	0.915075
KGT42449	90	1	15.8453	15.8453	538	41.1507	0.0764883	207.16	<.0001	<.0001	0	-0.3426	0.995148
KGT42450	7	1	1.48636	1.48636	40	3.39677	0.0849193	17.5	0.0002	0.0004	0	-0.37624	0.972212
KGT42451	12	1	0.0280444	0.0280444	70	9.78918	0.139845	0.2	0.6557	0.693	0	0.03947	1.29689
KGT42452	28	1	1.26206	1.26206	166	7.84959	0.0472867	26.69	<.0001	<.0001	0	-0.17335	1.11902
KGT42453	72	1	10.2485	10.2485	430	30.0316	0.0698408	146.74	<.0001	<.0001	0	-0.30805	1.01927
KGT42455	33	1	8.50385	8.50385	196	11.6093	0.0592313	143.57	<.0001	<.0001	0	-0.41448	0.946781
KGT42457	5	1	1.25523	1.25523	28	1.66237	0.0593703	21.14	<.0001	<.0001	0	-0.4091	0.950318
KGT42458	18	1	9.54996	9.54996	106	10.2803	0.0969837	98.47	<.0001	<.0001	0	-0.59473	0.835581
KGT42459	20	1	3.3752	3.3752	118	13.017	0.110314	30.6	<.0001	<.0001	0	-0.33542	1.00011
KGT42461	35	1	15.7586	15.7586	208	23.8663	0.114742	137.34	<.0001	<.0001	0	-0.54787	0.863167
KGT42462	32	1	17.6907	17.6907	190	14.6714	0.0772179	229.1	<.0001	<.0001	0	-0.60709	0.828453
KGT42465	20	1	4.22395	4.22395	118	10.7355	0.0909784	46.43	<.0001	<.0001	0	-0.37523	0.972893
KGT42466	138	1	0.134508	0.134508	826	102.36	0.123922	1.09	0.2978	0.3382	0	-0.02549	1.23979
KGT42467	17	1	2.46554	2.46554	100	10.7098	0.107098	23.02	<.0001	<.0001	0	-0.31095	1.01722
KGT42468	10	1	0.518658	0.518658	58	3.70159	0.0638206	8.13	0.006	0.0091	0	-0.18595	1.10929
KGT42471	60	1	11.4074	11.4074	358	24.2532	0.0677465	168.38	<.0001	<.0001	0	-0.35602	0.985934
KGT42472	50	1	3.49048	3.49048	298	17.3725	0.0582971	59.87	<.0001	<.0001	0	-0.21573	1.08662
KGT42473	62	1	5.93075	5.93075	370	23.2083	0.0627251	94.55	<.0001	<.0001	0	-0.25253	1.05926
KGT42474	57	1	2.17018	2.17018	340	50.6783	0.149054	14.56	0.0002	0.0004	0	-0.15932	1.12995
KGT42475	32	1	4.69609	4.69609	190	40.1043	0.211075	22.25	<.0001	<.0001	0	-0.31279	1.01592
KGT42476	10	1	11.7578	11.7578	58	5.02465	0.086632	135.72	<.0001	<.0001	0	-0.88536	0.683125
KGT42478	47	1	21.8508	21.8508	280	29.9967	0.107131	203.96	<.0001	<.0001	0	-0.55672	0.857889
KGT42480	128	1	13.2407	13.2407	766	124.642	0.162718	81.37	<.0001	<.0001	0	-0.26261	1.05188
KGT42481	37	1	3.67839	3.67839	220	25.725	0.116932	31.46	<.0001	<.0001	0	-0.25744	1.05566
KGT42482	23	1	3.51527	3.51527	136	7.73827	0.056899	61.78	<.0001	<.0001	0	-0.31921	1.01141
KGT42483	11	1	1.7377	1.7377	64	7.59082	0.118607	14.65	0.0003	0.0005	0	-0.32452	1.0077
KGT42484	12	1	4.2936	4.2936	70	4.31377	0.0616253	69.67	<.0001	<.0001	0	-0.4884	0.899492
KGT42485	2	1	0.336109	0.336109	10	0.595701	0.0595701	5.64	0.0389	0.0517	0	-0.3347	1.00061
KGT42486	177	1	6.13413	6.13413	1060	70.9887	0.0669704	91.59	<.0001	<.0001	0	-0.152	1.1357
KGT42487	7	1	0.867347	0.867347	40	2.128	0.0531999	16.3	0.0002	0.0004	0	-0.28741	1.03395
KGT42488	12	1	0.0101794	0.0101794	70	7.05894	0.100842	0.1	0.7516	0.7822	0	0.02378	1.28286
KGT42489	78	1	4.66839	4.66839	466	34.7087	0.0744822	62.68	<.0001	<.0001	0	-0.19975	1.09873
KGT42490	20	1	2.89494	2.89494	118	17.3192	0.146773	19.72	<.0001	<.0001	0	-0.31064	1.01744
KGT42491	41	1	3.71672	3.71672	244	12.5428	0.0514051	72.3	<.0001	<.0001	0	-0.24583	1.06419
KGT42492	35	1	10.6248	10.6248	208	24.8734	0.119584	88.85	<.0001	<.0001	0	-0.44986	0.923845
KGT42493	26	1	5.79984	5.79984	154	24.7773	0.160891	36.05	<.0001	<.0001	0	-0.38563	0.965904
KGT42494	14	1	1.20791	1.20791	82	4.50948	0.0549936	21.96	<.0001	<.0001	0	-0.23983	1.06862
KGT42497	58	1	34.9637	34.9637	346	73.525	0.2125	164.53	<.0001	<.0001	0	-0.63394	0.813178
KGT42498	20	1	7.28661	7.28661	118	8.97888	0.0760922	95.76	<.0001	<.0001	0	-0.49284	0.896728
KGT42499	218	1	3.00959	3.00959	1306	305.285	0.233756	12.87	0.0003	0.0005	0	-0.09594	1.1807
KGT42500	218	1	119.003	119.003	1306	91.0566	0.0697217	1706.83	<.0001	<.0001	0	-0.60326	0.830656
KGT42501	91	1	4.69713	4.69713	544	64.3836	0.118352	39.69	<.0001	<.0001	0	-0.1855	1.10963
KGT42502	112	1	26.6422	26.6422	670	54.5612	0.0814347	327.16	<.0001	<.0001	0	-0.39823	0.957505
KGT42503	23	1	5.70685	5.70685	136	14.6666	0.107843	52.92	<.0001	<.0001	0	-0.40671	0.951894
KGT42505	48	1	6.41533	6.41533	286	34.5723	0.120882	53.07	<.0001	<.0001	0	-0.2985	1.02604
KGT42506	52	1	5.52665	5.52665	310	23.8364	0.0768915	71.88	<.0001	<.0001	0	-0.26618	1.04928
KGT42508	118	1	0.0001565	0.0001565	706	119.833	0.169735	0	0.9758	0.979	0	0.0009404	1.26271
KGT42509	187	1	33.2987	33.2987	1120	111.251	0.0993311	335.23	<.0001	<.0001	0	-0.34455	0.993803
KGT42511	10	1	8.54828	8.54828	58	5.21257	0.0898718	95.12	<.0001	<.0001	0	-0.75491	0.747773
KGT42512	11	1	1.83508	1.83508	64	7.94315	0.124112	14.79	0.0003	0.0005	0	-0.33349	1.00145
KGT42513	72	1	28.79	28.79	430	57.1036	0.132799	216.79	<.0001	<.0001	0	-0.51631	0.882258
KGT42514	2	1	0.12436	0.12436	10	0.830922	0.0830922	1.5	0.2492	0.2876	0	-0.2036	1.0958
KGT42515	8	1	0.495402	0.495402	46	6.00854	0.130621	3.79	0.0576	0.0739	0	-0.2032	1.0961
KGT42517	114	1	0.523605	0.523605	682	90.8805	0.133256	3.93	0.0479	0.0627	0	0.05534	1.31123
KGT42518	61	1	13.3479	13.3479	364	27.5956	0.0758121	176.07	<.0001	<.0001	0	-0.38194	0.968378
KGT42519	26	1	1.83911	1.83911	154	16.3334	0.106061	17.34	<.0001	<.0001	0	-0.21716	1.08555
KGT42520	34	1	0.285926	0.285926	202	17.4644	0.0864574	3.31	0.0705	0.0896	0	-0.07488	1.19806
KGT42521	58	1	4.67492	4.67492	346	27.7379	0.0801674	58.31	<.0001	<.0001	0	-0.23181	1.07458
KGT42522	21	1	26.0497	26.0497	124	12.9126	0.104134	250.16	<.0001	<.0001	0	-0.90938	0.671846
KGT42523	81	1	0.0403267	0.0403267	484	60.7316	0.125478	0.32	0.571	0.6135	0	0.01822	1.27792
KGT42524	48	1	23.6586	23.6586	286	17.8257	0.0623275	379.58	<.0001	<.0001	0	-0.57323	0.848127
KGT42525	26	1	2.10058	2.10058	154	10.6923	0.0694303	30.25	<.0001	<.0001	0	-0.23208	1.07438
KGT42526	16	1	0.595314	0.595314	94	11.5114	0.122462	4.86	0.0299	0.0407	0	-0.1575	1.13138
KGT42527	12	1	0.0947607	0.0947607	70	4.62613	0.0660876	1.43	0.2352	0.2725	0	-0.07256	1.19999
KGT42528	9	1	0.137549	0.137549	52	5.40529	0.103948	1.32	0.2553	0.2938	0	-0.10094	1.17662
KGT42529	116	1	18.4782	18.4782	694	68.4601	0.0986458	187.32	<.0001	<.0001	0	-0.32588	1.00675
KGT42530	7	1	0.0237667	0.0237667	40	3.00128	0.0750319	0.32	0.5767	0.6184	0	-0.04758	1.22095
KGT42531	7	1	11.6496	11.6496	40	4.15057	0.103764	112.27	<.0001	<.0001	0	-1.05332	0.60805
KGT42533	4	1	2.02919	2.02919	22	1.28661	0.0584823	34.7	<.0001	<.0001	0	-0.58155	0.84325
KGT42534	9	1	0.546054	0.546054	52	3.33571	0.0641483	8.51	0.0052	0.008	0	-0.20112	1.09768
KGT42535	7	1	0.0070154	0.0070154	40	2.95526	0.0738816	0.09	0.7596	0.7902	0	-0.02585	1.23948
KGT42536	81	1	35.1496	35.1496	484	41.9619	0.0866981	405.43	<.0001	<.0001	0	-0.53786	0.869177
KGT42537	31	1	20.0743	20.0743	184	28.7423	0.156208	128.51	<.0001	<.0001	0	-0.65704	0.800261
KGT42538	7	1	0.12404	0.12404	40	4.7767	0.119417	1.04	0.3142	0.3542	0	-0.1087	1.1703
KGT42542	7	1	0.404571	0.404571	40	5.10282	0.127571	3.17	0.0825	0.1036	0	-0.1963	1.10136
KGT42543	2	1	0.469113	0.469113	10	0.250522	0.0250522	18.73	0.0015	0.0025	0	-0.39544	0.959359
KGT42547	3	1	0.590195	0.590195	16	1.48986	0.0931162	6.34	0.0229	0.0318	0	-0.3622	0.981719
KGT42556	2	1	0.0416361	0.0416361	10	0.308183	0.0308183	1.35	0.2721	0.3119	0	-0.1178	1.16294
KGT42560	4	1	0.481819	0.481819	22	2.01764	0.091711	5.25	0.0318	0.043	0	-0.2834	1.03683
KGT42562	10	1	2.72501	2.72501	58	5.53061	0.0953554	28.58	<.0001	<.0001	0	-0.42622	0.939108
KGT42563	13	1	1.25395	1.25395	76	5.70208	0.0750274	16.71	0.0001	0.0002	0	-0.25358	1.05849
KGT42566	106	1	35.7005	35.7005	634	85.2711	0.134497	265.44	<.0001	<.0001	0	-0.47385	0.90861
KGT42572	7	1	0.23286	0.23286	40	6.55763	0.163941	1.42	0.2404	0.2779	0	0.1489	1.39908
KGT42573	2	1	0.202804	0.202804	10	0.132543	0.0132543	15.3	0.0029	0.0047	0	-0.26	1.05379
KGT42574	15	1	0.757006	0.757006	88	5.45579	0.0619976	12.21	0.0007	0.0012	0	-0.18342	1.11123
KGT42575	4	1	0.0237838	0.0237838	22	3.51078	0.159581	0.15	0.7032	0.7373	0	0.06296	1.31818
KGT42577	4	1	0.69382	0.69382	22	1.37208	0.0623671	11.12	0.003	0.0048	0	-0.3401	0.996874
KGT42578	98	1	17.4828	17.4828	586	69.562	0.118706	147.28	<.0001	<.0001	0	-0.34486	0.99359
KGT42579	2	1	0.395818	0.395818	10	0.413827	0.0413827	9.56	0.0114	0.0165	0	-0.3632	0.981039
KGT42580	10	1	10.4387	10.4387	58	4.47586	0.07717	135.27	<.0001	<.0001	0	-0.83422	0.707775
KGT42581	4	1	0.00116684	0.00116684	22	1.67866	0.0763027	0.02	0.9027	0.9158	0	-0.01395	1.24974
KGT42585	28	1	11.175	11.175	166	22.8374	0.137575	81.23	<.0001	<.0001	0	-0.51582	0.882558
KGT42587	5	1	1.38768	1.38768	28	3.1759	0.113425	12.23	0.0016	0.0027	0	-0.4301	0.936585
KGT42589	11	1	2.90527	2.90527	64	4.08074	0.0637616	45.56	<.0001	<.0001	0	-0.41962	0.943414
KGT42590	69	1	0.942782	0.942782	412	32.9885	0.0800693	11.77	0.0007	0.0012	0	-0.09544	1.18111
KGT42591	5	1	6.18027	6.18027	28	4.79538	0.171263	36.09	<.0001	<.0001	0	-0.9078	0.672582
KGT42592	4	1	0.00358577	0.00358577	22	1.82711	0.0830506	0.04	0.8373	0.8592	0	-0.02445	1.24068
KGT42593	8	1	0.239648	0.239648	46	2.45098	0.0532821	4.5	0.0394	0.0523	0	-0.14132	1.14414
KGT42594	7	1	0.20556	0.20556	40	3.07834	0.0769585	2.67	0.11	0.1355	0	-0.13992	1.14525
KGT42596	314	1	0.0007301	0.0007301	1882	338.013	0.179603	0	0.9492	0.955	0	0.001245	1.26298
KGT42598	79	1	33.7425	33.7425	472	43.6713	0.0925239	364.69	<.0001	<.0001	0	-0.53362	0.871735
KGT42602	3	1	3.40797	3.40797	16	1.2026	0.0751623	45.34	<.0001	<.0001	0	-0.8702	0.690342
KGT42603	1	1	0.907294	0.907294	4	0.373412	0.0933531	9.72	0.0356	0.0477	0	-0.7777	0.736053
KGT42604	12	1	1.18213	1.18213	70	8.06909	0.115273	10.26	0.0021	0.0034	0	-0.25627	1.05651
KGT42605	14	1	2.84511	2.84511	82	4.44651	0.0542257	52.47	<.0001	<.0001	0	-0.36808	0.977726
KGT42608	6	1	8.808e-05	8.808e-05	34	7.7748	0.228671	0	0.9845	0.9863	0	0.003128	1.26463
KGT42611	180	1	54.9474	54.9474	1078	114.538	0.106251	517.15	<.0001	<.0001	0	-0.45112	0.923038
KGT42612	14	1	4.20586	4.20586	82	7.50273	0.0914967	45.97	<.0001	<.0001	0	-0.44753	0.925338
KGT42614	8	1	0.356765	0.356765	46	4.24381	0.0922567	3.87	0.0553	0.0713	0	-0.17243	1.11973
KGT42620	5	1	0.816218	0.816218	28	2.69178	0.0961349	8.49	0.0069	0.0104	0	-0.3299	1.00395
KGT42628	5	1	0.586328	0.586328	28	3.51158	0.125414	4.68	0.0393	0.0522	0	-0.2796	1.03957
KGT42629	5	1	0.0450651	0.0450651	28	3.79097	0.135392	0.33	0.5686	0.6111	0	0.07752	1.33155
KGT42630	30	1	0.694691	0.694691	178	17.7697	0.0998297	6.96	0.0091	0.0134	0	-0.12425	1.15776
KGT42636	24	1	0.0231985	0.0231985	142	19.0695	0.134293	0.17	0.6783	0.7134	0	0.02539	1.28429
KGT42638	9	1	5.30085	5.30085	52	1.89185	0.0363818	145.7	<.0001	<.0001	0	-0.62662	0.817314
KGT42639	3	1	2.22224	2.22224	16	1.79389	0.112118	19.82	0.0004	0.0007	0	-0.7027	0.77533
KGT42641	2	1	4.51557	4.51557	10	1.15718	0.115718	39.02	<.0001	<.0001	0	-1.2269	0.539122
KGT42642	489	1	80.1741	80.1741	2932	148.744	0.0507311	1580.37	<.0001	<.0001	0	-0.330611	1.00345
KGT42643	70	1	20.8586	20.8586	418	33.058	0.0790861	263.75	<.0001	<.0001	0	-0.44571	0.926506
KGT42644	253	1	80.0668	80.0668	1516	123.13	0.0812202	985.8	<.0001	<.0001	0	-0.45933	0.9178
KGT42645	2	1	0.13718	0.13718	10	0.347671	0.0347671	3.95	0.0751	0.095	0	-0.2138	1.08808
KGT42650	2	1	1.39042	1.39042	10	0.824829	0.0824829	16.86	0.0021	0.0034	0	-0.6808	0.787189
KGT42651	7	1	3.26202	3.26202	40	2.7256	0.06814	47.87	<.0001	<.0001	0	-0.55738	0.857496
KGT42652	51	1	0.221727	0.221727	304	24.1417	0.0794134	2.79	0.0958	0.119	0	-0.05384	1.21566
KGT42653	31	1	1.26309	1.26309	184	14.6076	0.0793893	15.91	<.0001	<.0001	0	-0.16481	1.12566
KGT42655	44	1	6.92405	6.92405	262	20.3776	0.0777773	89.02	<.0001	<.0001	0	-0.3239	1.00813
KGT42656	15	1	6.71348	6.71348	88	5.51968	0.0627237	107.03	<.0001	<.0001	0	-0.54624	0.864143
KGT42657	26	1	0.00354795	0.00354795	154	13.7221	0.0891047	0.04	0.8421	0.8628	0	-0.009538	1.25357
KGT42659	27	1	2.01401	2.01401	160	17.7927	0.111204	18.11	<.0001	<.0001	0	-0.223	1.08116
KGT42660	2	1	0.543093	0.543093	10	1.15477	0.115477	4.7	0.0553	0.0713	0	-0.4255	0.939576
KGT42661	12	1	4.32399	4.32399	70	4.84234	0.0691762	62.51	<.0001	<.0001	0	-0.49012	0.89842
KGT42662	14	1	3.33863	3.33863	82	6.16711	0.0752087	44.39	<.0001	<.0001	0	-0.39873	0.957173
KGT42663	50	1	0.00130338	0.00130338	298	62.4658	0.209617	0.01	0.9372	0.945	0	0.004169	1.26554
KGT42664	5	1	4.79662	4.79662	28	1.88252	0.0672328	71.34	<.0001	<.0001	0	-0.79972	0.724904
KGT42667	11	1	1.58829	1.58829	64	4.47064	0.0698538	22.74	<.0001	<.0001	0	-0.31026	1.01771
KGT42668	10	1	1.74702	1.74702	58	3.99818	0.0689342	25.34	<.0001	<.0001	0	-0.34127	0.996065
KGT42670	353	1	38.2637	38.2637	2116	198.942	0.0940181	406.98	<.0001	<.0001	0	-0.26882	1.04736
KGT42674	2	1	3.09116	3.09116	10	1.19854	0.119854	25.79	0.0005	0.0009	0	-1.0151	0.624374
KGT42677	22	1	15.6419	15.6419	130	15.6468	0.12036	129.96	<.0001	<.0001	0	-0.68847	0.783015
KGT42678	11	1	1.0388	1.0388	64	6.2497	0.0976516	10.64	0.0018	0.003	0	-0.25091	1.06045
KGT42683	2	1	0.310533	0.310533	10	0.424545	0.0424545	7.31	0.0221	0.0307	0	-0.3217	1.00967
KGT42686	27	1	2.22137	2.22137	160	18.105	0.113156	19.63	<.0001	<.0001	0	-0.2342	1.0728
KGT42689	2	1	3.861e-05	3.861e-05	10	0.634704	0.0634704	0	0.9808	0.983	0	0.003588	1.26503
KGT42690	1	1	0.00680604	0.00680604	4	0.0876303	0.0219076	0.31	0.607	0.6472	0	-0.06736	1.20432
KGT42691	3	1	1.70451	1.70451	16	1.11107	0.0694421	24.55	0.0001	0.0002	0	-0.6155	0.823638
KGT42692	18	1	0.120379	0.120379	106	15.2895	0.14424	0.83	0.363	0.4053	0	0.06677	1.32166
KGT42693	8	1	0.266909	0.266909	46	9.21073	0.200233	1.33	0.2542	0.2926	0	0.1491	1.39928
KGT42694	5	1	0.00493078	0.00493078	28	3.09857	0.110663	0.04	0.8344	0.8572	0	0.02564	1.28451
KGT42695	4	1	2.26284	2.26284	22	2.42026	0.110012	20.57	0.0002	0.0004	0	-0.6141	0.824438
KGT42697	17	1	5.02857	5.02857	100	11.3374	0.113374	44.35	<.0001	<.0001	0	-0.44407	0.92756
KGT42698	9	1	2.56156	2.56156	52	3.63825	0.0699664	36.61	<.0001	<.0001	0	-0.4356	0.933022
KGT42699	11	1	2.22714	2.22714	64	4.52162	0.0706504	31.52	<.0001	<.0001	0	-0.36739	0.978194
KGT42700	15	1	9.2772	9.2772	88	6.9489	0.0789648	117.49	<.0001	<.0001	0	-0.64212	0.80858
KGT42704	32	1	6.95429	6.95429	190	14.685	0.0772897	89.98	<.0001	<.0001	0	-0.38063	0.969258
KGT42706	9	1	1.44236	1.44236	52	3.81882	0.0734388	19.64	<.0001	<.0001	0	-0.32687	1.00606
KGT42707	20	1	4.61933	4.61933	118	14.0001	0.118645	38.93	<.0001	<.0001	0	-0.3924	0.961382
KGT42709	59	1	39.0005	39.0005	352	47.0167	0.13357	291.99	<.0001	<.0001	0	-0.66384	0.796498
KGT42713	5	1	0.460699	0.460699	28	3.84811	0.137433	3.35	0.0778	0.0982	0	0.2478	1.49836
KGT42721	110	1	10.3497	10.3497	658	67.0279	0.101866	101.6	<.0001	<.0001	0	-0.25045	1.06079
KGT42725	1	1	0.0455914	0.0455914	4	0.0607116	0.0151779	3	0.1581	0.1884	0	-0.1743	1.11828
KGT42733	2	1	0.0648249	0.0648249	10	0.496228	0.0496228	1.31	0.2797	0.3197	0	-0.147	1.13964
KGT42735	29	1	0.82565	0.82565	172	19.7532	0.114844	7.19	0.008	0.0119	0	-0.13777	1.14696
KGT42737	13	1	15.421	15.421	76	6.43445	0.0846639	182.14	<.0001	<.0001	0	-0.88928	0.681272
KGT42738	2	1	0.853264	0.853264	10	0.667247	0.0667247	12.79	0.005	0.0078	0	-0.5333	0.871929
KGT42739	16	1	7.17867	7.17867	94	5.37485	0.0571793	125.55	<.0001	<.0001	0	-0.54691	0.863742
KGT42741	2	1	0.105664	0.105664	10	0.370172	0.0370172	2.85	0.122	0.1487	0	-0.1877	1.10794
KGT42745	5	1	5.33581	5.33581	28	2.64537	0.0944776	56.48	<.0001	<.0001	0	-0.8435	0.703237
KGT42754	2	1	0.245746	0.245746	10	0.503618	0.0503618	4.88	0.0516	0.067	0	-0.2862	1.03482
KGT42757	8	1	5.34416	5.34416	46	2.19239	0.0476606	112.13	<.0001	<.0001	0	-0.66734	0.794568
KGT42759	26	1	0.862557	0.862557	154	10.1406	0.0658483	13.1	0.0004	0.0007	0	0.14872	1.39891
KGT42760	2	1	0.712234	0.712234	10	0.636245	0.0636245	11.19	0.0074	0.0111	0	0.4872	1.76881
KGT42761	2	1	1.10786	1.10786	10	0.289194	0.0289193	38.31	0.0001	0.0002	0	-0.60769	0.828109
KGT42762	10	1	1.31846	1.31846	58	2.21676	0.03822	34.5	<.0001	<.0001	0	-0.29647	1.02748
KGT42764	6	1	0.986077	0.986077	34	3.67335	0.10804	9.13	0.0048	0.0075	0	-0.331	1.00318
KGT42766	3	1	0.299149	0.299149	16	0.407878	0.0254924	11.73	0.0035	0.0056	0	-0.25783	1.05537
KGT42768	20	1	0.212044	0.212044	118	7.42761	0.0629459	3.37	0.069	0.0879	0	-0.08407	1.19045
KGT42770	5	1	0.448605	0.448605	28	1.05735	0.0377625	11.88	0.0018	0.003	0	-0.24457	1.06512
KGT42771	2	1	0.327377	0.327377	10	0.470652	0.0470652	6.96	0.0248	0.0343	0	-0.3303	1.00367
KGT42772	5	1	2.13113	2.13113	28	1.07734	0.0384766	55.39	<.0001	<.0001	0	-0.53306	0.872074
KGT42773	3	1	0.0776046	0.0776046	16	0.750668	0.0469167	1.65	0.2167	0.252	0	-0.1313	1.15211
KGT42774	2	1	2.24607	2.24607	10	0.277204	0.0277204	81.03	<.0001	<.0001	0	-0.86527	0.692705
KGT42777	17	1	34.6621	34.6621	100	18.0076	0.180076	192.49	<.0001	<.0001	0	-1.16589	0.562409
KGT42778	7	1	6.02862	6.02862	40	5.89178	0.147294	40.93	<.0001	<.0001	0	-0.7577	0.746328
KGT42779	63	1	6.63884	6.63884	376	30.7238	0.0817124	81.25	<.0001	<.0001	0	-0.26505	1.0501
KGT42780	59	1	23.7394	23.7394	352	33.5833	0.095407	248.82	<.0001	<.0001	0	-0.51792	0.881274
KGT42781	74	1	14.8222	14.8222	442	28.7488	0.0650425	227.88	<.0001	<.0001	0	-0.36542	0.979531
KGT42783	4	1	2.31149	2.31149	22	2.57368	0.116985	19.76	0.0002	0.0004	0	-0.6207	0.820675
KGT42784	16	1	11.2126	11.2126	94	12.096	0.128681	87.13	<.0001	<.0001	0	-0.68351	0.785712
KGT42785	6	1	0.608794	0.608794	34	2.68473	0.0789627	7.71	0.0089	0.0131	0	-0.26008	1.05373
KGT42786	17	1	0.672056	0.672056	100	10.0578	0.100578	6.68	0.0112	0.0163	0	0.16234	1.41218
KGT42790	14	1	8.97406	8.97406	82	8.39474	0.102375	87.66	<.0001	<.0001	0	-0.65371	0.80211
KGT42794	5	1	2.09282	2.09282	28	1.81902	0.064965	32.21	<.0001	<.0001	0	-0.52824	0.874992
KGT42795	6	1	1.6602	1.6602	34	1.84962	0.0544005	30.52	<.0001	<.0001	0	-0.4295	0.936975
KGT42798	2	1	0.0415921	0.0415921	10	1.42072	0.142072	0.29	0.6003	0.6412	0	-0.1177	1.16303
KGT42799	1	1	0.235675	0.235675	4	0.314241	0.0785601	3	0.1583	0.1886	0	-0.3964	0.958721
KGT42801	11	1	1.63689	1.63689	64	5.81048	0.0907888	18.03	<.0001	<.0001	0	-0.31497	1.01439
KGT42803	16	1	0.0824915	0.0824915	94	13.431	0.142883	0.58	0.4493	0.493	0	0.05863	1.31423
KGT42806	11	1	0.20841	0.20841	64	4.42019	0.0690654	3.02	0.0872	0.109	0	-0.11239	1.16731
KGT42811	2	1	0.458809	0.458809	10	0.965824	0.0965823	4.75	0.0543	0.0702	0	0.3911	1.65483
KGT42812	2	1	0.702817	0.702817	10	0.775732	0.0775732	9.06	0.0131	0.0188	0	-0.484	0.90224
KGT42813	3	1	0.530557	0.530557	16	2.06687	0.129179	4.11	0.0597	0.0765	0	-0.3434	0.994596
KGT42815	4	1	1.00558	1.00558	22	0.887523	0.0403419	24.93	<.0001	<.0001	0	-0.40939	0.950127
KGT42819	2	1	1.19439	1.19439	10	0.388614	0.0388614	30.73	0.0002	0.0004	0	-0.631	0.814836
KGT42821	10	1	0.0021403	0.0021403	58	3.21997	0.0555168	0.04	0.845	0.8655	0	-0.01195	1.25148
KGT42825	2	1	0.084407	0.084407	10	0.74613	0.074613	1.13	0.3125	0.3526	0	-0.1677	1.12341
KGT42827	5	1	0.321319	0.321319	28	4.09889	0.146389	2.19	0.1496	0.1792	0	-0.207	1.09322
KGT42830	9	1	2.32229	2.32229	52	3.68019	0.0707728	32.81	<.0001	<.0001	0	-0.41475	0.946604
KGT42831	31	1	0.238291	0.238291	184	14.5655	0.0791601	3.01	0.0844	0.1058	0	-0.07159	1.2008
KGT42832	24	1	3.07877	3.07877	142	14.9643	0.105383	29.22	<.0001	<.0001	0	-0.29244	1.03036
KGT42834	26	1	6.84174	6.84174	154	10.4139	0.0676224	101.18	<.0001	<.0001	0	-0.41884	0.943924
KGT42835	4	1	0.118924	0.118924	22	3.04087	0.138222	0.86	0.3637	0.4058	0	-0.1408	1.14455
KGT42836	15	1	0.567221	0.567221	88	14.8662	0.168934	3.36	0.0703	0.0894	0	-0.15878	1.13038
KGT42839	8	1	0.0123701	0.0123701	46	1.41032	0.0306592	0.4	0.5285	0.5711	0	0.03211	1.29029
KGT42842	17	1	6.3625	6.3625	100	7.90428	0.0790428	80.49	<.0001	<.0001	0	-0.49951	0.892592
KGT42843	7	1	0.819476	0.819476	40	2.53401	0.0633502	12.94	0.0009	0.0015	0	-0.27937	1.03973
KGT42845	11	1	0.104099	0.104099	64	4.11849	0.0643514	1.62	0.208	0.2431	0	-0.07943	1.19429
KGT42850	3	1	0.009653	0.009653	16	1.38641	0.0866505	0.11	0.7429	0.774	0	-0.04632	1.22202
KGT42852	2	1	1.78563	1.78563	10	0.0830376	0.00830376	215.04	<.0001	<.0001	0	-0.7715	0.739223
KGT42855	3	1	1.61116	1.61116	16	2.63668	0.164793	9.78	0.0065	0.0099	0	-0.5984	0.833459
KGT42858	12	1	2.81517	2.81517	70	5.5138	0.0787685	35.74	<.0001	<.0001	0	-0.39547	0.959339
KGT42859	16	1	0.624617	0.624617	94	6.33802	0.0674258	9.26	0.003	0.0048	0	-0.16132	1.12839
KGT42860	4	1	0.419127	0.419127	22	2.85762	0.129892	3.23	0.0862	0.1079	0	-0.2643	1.05065
KGT42862	2	1	0.0151772	0.0151772	10	1.02454	0.102454	0.15	0.7084	0.7419	0	-0.07113	1.20118
KGT42863	1	1	0.175055	0.175055	4	0.271575	0.0678939	2.58	0.1836	0.2171	0	-0.3416	0.995838
KGT42865	5	1	0.730977	0.730977	28	4.29489	0.153389	4.77	0.0376	0.0502	0	-0.3122	1.01634
KGT42866	13	1	4.24647	4.24647	76	5.14144	0.0676506	62.77	<.0001	<.0001	0	-0.46666	0.913149
KGT42870	20	1	9.73333	9.73333	118	7.96182	0.0674731	144.26	<.0001	<.0001	0	-0.5696	0.850264
KGT42875	23	1	30.6851	30.6851	136	19.5174	0.14351	213.82	<.0001	<.0001	0	-0.94309	0.65633
KGT42878	19	1	3.51232	3.51232	112	7.71844	0.0689146	50.97	<.0001	<.0001	0	-0.35105	0.989336
KGT42881	2	1	0.23198	0.23198	10	0.927807	0.0927807	2.5	0.1449	0.1743	0	-0.2781	1.04065
KGT42884	17	1	3.92972	3.92972	100	4.56474	0.0456474	86.09	<.0001	<.0001	0	-0.39256	0.961276
KGT42886	3	1	0.554653	0.554653	16	2.14869	0.134293	4.13	0.0591	0.0758	0	-0.3511	0.989302
KGT42888	12	1	2.36995	2.36995	70	3.18178	0.0454539	52.14	<.0001	<.0001	0	-0.36286	0.98127
KGT42889	21	1	0.764897	0.764897	124	11.6755	0.0941569	8.12	0.0051	0.0079	0	-0.15583	1.13269
KGT42893	17	1	1.58922	1.58922	100	10.5959	0.105959	15	0.0002	0.0004	0	-0.24964	1.06138
KGT42898	2	1	0.658042	0.658042	10	0.588321	0.0588321	11.19	0.0074	0.0111	0	-0.4683	0.912112
KGT42900	6	1	2.12683	2.12683	34	1.65713	0.0487391	43.64	<.0001	<.0001	0	-0.48612	0.900915
KGT42902	9	1	0.0782085	0.0782085	52	7.85118	0.150984	0.52	0.4749	0.5186	0	-0.07611	1.19704
KGT42905	3	1	4.16486	4.16486	16	1.3712	0.0856998	48.6	<.0001	<.0001	0	-0.962	0.647783
KGT42914	34	1	6.36743	6.36743	202	24.7793	0.12267	51.91	<.0001	<.0001	0	-0.35334	0.987767
KGT42917	2	1	0.79443	0.79443	10	0.573687	0.0573687	13.85	0.004	0.0063	0	-0.5146	0.883304
KGT42918	13	1	8.80596	8.80596	76	5.35802	0.0705003	124.91	<.0001	<.0001	0	-0.672	0.792006
KGT42919	12	1	1.43095	1.43095	70	4.88738	0.0698198	20.49	<.0001	<.0001	0	-0.28195	1.03787
KGT42920	3	1	0.56491	0.56491	16	0.298735	0.0186709	30.26	<.0001	<.0001	0	-0.35431	0.987103
KGT42921	15	1	1.10331	1.10331	88	13.9257	0.158247	6.97	0.0098	0.0144	0	-0.22144	1.08233
KGT42925	4	1	0	0	22	1.0828	0.0492183	0	0.9999	0.9999	0	-1.485e-05	1.26187
KGT42928	3	1	0.274569	0.274569	16	0.455204	0.0284503	9.65	0.0068	0.0103	0	-0.24701	1.06332
KGT42929	21	1	20.2659	20.2659	124	23.772	0.191709	105.71	<.0001	<.0001	0	-0.8021	0.723709
KGT42930	8	1	1.8302	1.8302	46	4.09401	0.0890002	20.56	<.0001	<.0001	0	-0.39053	0.962629
KGT42935	7	1	0.00067866	0.00067866	40	4.48093	0.112023	0.01	0.9383	0.9458	0	-0.00804	1.25487
KGT42937	2	1	0.118218	0.118218	10	0.246954	0.0246954	4.79	0.0535	0.0692	0	0.19851	1.44803
KGT42941	2	1	0.00332199	0.00332199	10	0.184389	0.0184389	0.18	0.6802	0.7148	0	-0.03328	1.23311
KGT42942	13	1	0.120497	0.120497	76	4.87957	0.0642049	1.88	0.1747	0.2073	0	-0.07861	1.19497
KGT42944	2	1	0.172586	0.172586	10	0.892047	0.0892047	1.93	0.1944	0.229	0	-0.2399	1.06857
KGT42945	6	1	1.32927	1.32927	34	2.48927	0.0732139	18.16	0.0002	0.0004	0	-0.38431	0.966789
KGT42946	12	1	4.4447	4.4447	70	6.68437	0.095491	46.55	<.0001	<.0001	0	-0.49692	0.894196
KGT42947	3	1	1.43179	1.43179	16	0.846493	0.0529058	27.06	<.0001	<.0001	0	-0.5641	0.853511
KGT42948	15	1	9.57948	9.57948	88	5.22307	0.0593531	161.4	<.0001	<.0001	0	-0.6525	0.802783
KGT42950	6	1	3.9721	3.9721	34	3.49569	0.102814	38.63	<.0001	<.0001	0	-0.6643	0.796244
KGT42951	11	1	2.19778	2.19778	64	5.87956	0.0918681	23.92	<.0001	<.0001	0	-0.36496	0.979843
KGT42952	3	1	0.0995248	0.0995248	16	1.81843	0.113652	0.88	0.3633	0.4055	0	-0.1487	1.1383
KGT42953	13	1	5.80879	5.80879	76	7.47572	0.0983648	59.05	<.0001	<.0001	0	-0.54579	0.864413
KGT42955	20	1	30.4774	30.4774	118	15.1086	0.128039	238.03	<.0001	<.0001	0	-1.00792	0.627489
KGT42965	15	1	1.33975	1.33975	88	11.5831	0.131626	10.18	0.002	0.0033	0	-0.24402	1.06552
KGT42969	6	1	4.88837	4.88837	34	5.00373	0.147168	33.22	<.0001	<.0001	0	-0.737	0.757114
KGT42970	1	1	0.00028833	0.00028833	4	0.177792	0.0444481	0.01	0.9397	0.9468	0	0.01386	1.27407
KGT42972	11	1	0.498376	0.498376	64	5.00862	0.0782598	6.37	0.0141	0.0202	0	-0.17379	1.11868
KGT42974	3	1	1.02354	1.02354	16	0.924604	0.0577877	17.71	0.0007	0.0012	0	-0.4769	0.906691
KGT42977	4	1	0.295023	0.295023	22	1.01073	0.0459423	6.42	0.0189	0.0265	0	-0.22174	1.08211
KGT42984	13	1	0.00738588	0.00738588	76	8.34175	0.10976	0.07	0.796	0.821	0	-0.01946	1.24498
KGT42990	12	1	3.36033	3.36033	70	5.5268	0.0789543	42.56	<.0001	<.0001	0	-0.43207	0.935307
KGT42991	34	1	0.355664	0.355664	202	20.9266	0.103597	3.43	0.0654	0.0834	0	-0.08351	1.19092
KGT42992	6	1	0.438516	0.438516	34	1.66177	0.0488757	8.97	0.0051	0.0079	0	-0.22074	1.08286
KGT42995	2	1	2.00468	2.00468	10	1.05379	0.105379	19.02	0.0014	0.0024	0	-0.8175	0.716025
KGT42999	2	1	2.19666	2.19666	10	1.08949	0.108949	20.16	0.0012	0.002	0	-0.8557	0.697315
KGT43001	7	1	0.83074	0.83074	40	4.78531	0.119633	6.94	0.0119	0.0172	0	-0.2813	1.03834
KGT43002	2	1	0.00145126	0.00145126	10	0.725473	0.0725473	0.02	0.8903	0.9052	0	0.02199	1.28127
KGT43003	8	1	3.25379	3.25379	46	6.66248	0.144836	22.47	<.0001	<.0001	0	-0.5207	0.879577
KGT43006	2	1	0.152654	0.152654	10	0.918352	0.0918352	1.66	0.2263	0.2627	0	-0.2256	1.07922
KGT43008	23	1	6.98518	6.98518	136	5.91862	0.0435192	160.51	<.0001	<.0001	0	-0.44997	0.923774
KGT43009	4	1	0.11373	0.11373	22	2.23404	0.101547	1.12	0.3014	0.3416	0	-0.1377	1.14701
KGT43010	2	1	0.0292628	0.0292628	10	0.0601771	0.00601771	4.86	0.052	0.0675	0	-0.09876	1.17839
KGT43014	45	1	21.1459	21.1459	268	25.1173	0.0937213	225.63	<.0001	<.0001	0	-0.55971	0.856113
KGT43023	35	1	82.2157	82.2157	208	88.577	0.425851	193.06	<.0001	<.0001	0	-1.2514	0.530043
KGT43024	4	1	0.52009	0.52009	22	1.36928	0.06224	8.36	0.0085	0.0126	0	-0.2944	1.02896
KGT43027	5	1	1.07431	1.07431	28	2.78496	0.0994628	10.8	0.0027	0.0043	0	-0.3785	0.97069
KGT43028	19	1	1.91873	1.91873	112	10.253	0.0915447	20.96	<.0001	<.0001	0	-0.25947	1.05417
KGT43029	133	1	70.9365	70.9365	796	128.562	0.16151	439.21	<.0001	<.0001	0	-0.5963	0.834673
KGT43031	3	1	0.803401	0.803401	16	0.793532	0.0495957	16.2	0.001	0.0017	0	-0.4225	0.941532
KGT43034	51	1	7.85635	7.85635	304	31.5236	0.103696	75.76	<.0001	<.0001	0	-0.32046	1.01054
KGT43036	11	1	5.34972	5.34972	64	8.67046	0.135476	39.49	<.0001	<.0001	0	-0.56941	0.850376
KGT43041	19	1	3.60596	3.60596	112	9.51321	0.0849394	42.45	<.0001	<.0001	0	-0.3557	0.986152
KGT43042	21	1	1.80526	1.80526	124	6.11966	0.0493521	36.58	<.0001	<.0001	0	-0.23939	1.06895
KGT43043	2	1	1.20363	1.20363	10	0.507037	0.0507037	23.74	0.0006	0.0011	0	-0.6334	0.813482
KGT43044	3	1	2.60976	2.60976	16	1.77489	0.110931	23.53	0.0002	0.0004	0	-0.7615	0.744365
KGT43045	2	1	3.44656	3.44656	10	0.543981	0.0543981	63.36	<.0001	<.0001	0	-1.0718	0.600311
KGT43047	2	1	0.626588	0.626588	10	0.572191	0.0572191	10.95	0.0079	0.0118	0	-0.457	0.919284
KGT43053	30	1	0.0237119	0.0237119	178	21.7424	0.122149	0.19	0.66	0.6965	0	0.02295	1.28212
KGT43054	7	1	5.34051	5.34051	40	3.53952	0.088488	60.35	<.0001	<.0001	0	-0.71318	0.769718
KGT43062	2	1	0.0377418	0.0377418	10	1.1045	0.11045	0.34	0.5718	0.6139	0	-0.1122	1.16747
KGT43065	17	1	8.59422	8.59422	100	9.01921	0.090192	95.29	<.0001	<.0001	0	-0.58054	0.843841
KGT43072	4	1	0.0143386	0.0143386	22	1.70217	0.0773714	0.19	0.671	0.7062	0	0.04889	1.30538
KGT43078	2	1	0.108265	0.108265	10	1.70979	0.170979	0.63	0.4447	0.4881	0	0.19	1.43951
KGT43080	2	1	0.14499	0.14499	10	0.479175	0.0479175	3.03	0.1126	0.1386	0	-0.2198	1.08356
KGT43083	21	1	10.2996	10.2996	124	13.24	0.106774	96.46	<.0001	<.0001	0	-0.57181	0.848962
KGT43086	3	1	1.47205	1.47205	16	1.51472	0.0946702	15.55	0.0012	0.002	0	-0.5719	0.848909
KGT43091	3	1	0.858764	0.858764	16	2.63407	0.164629	5.22	0.0364	0.0486	0	-0.4368	0.932246
KGT43099	4	1	0.382735	0.382735	22	0.610952	0.0277706	13.78	0.0012	0.002	0	-0.25257	1.05923
KGT43100	9	1	6.42308	6.42308	52	5.65033	0.10866	59.11	<.0001	<.0001	0	-0.68977	0.78231
KGT43101	4	1	0.161476	0.161476	22	2.85108	0.129594	1.25	0.2764	0.3162	0	-0.1641	1.12622
KGT43102	2	1	1.25564	1.25564	10	1.87873	0.187873	6.68	0.0272	0.0373	0	-0.647	0.80585
KGT43110	5	1	1.87177	1.87177	28	2.79927	0.099974	18.72	0.0002	0.0004	0	-0.4996	0.892536
KGT43116	7	1	2.45059	2.45059	40	2.84869	0.0712172	34.41	<.0001	<.0001	0	-0.4831	0.902803
KGT43117	18	1	8.11966	8.11966	106	19.7919	0.186716	43.49	<.0001	<.0001	0	-0.54839	0.862856
KGT43118	81	1	58.1714	58.1714	484	43.0469	0.0889398	654.05	<.0001	<.0001	0	-0.69194	0.781134
KGT43119	70	1	1.65285	1.65285	418	44.4738	0.106397	15.53	<.0001	<.0001	0	-0.12546	1.15679
KGT43120	73	1	63.0829	63.0829	436	57.4912	0.13186	478.41	<.0001	<.0001	0	-0.75901	0.745651
KGT43121	6	1	1.80808	1.80808	34	2.37929	0.0699793	25.84	<.0001	<.0001	0	-0.44822	0.924896
KGT43122	71	1	73.3394	73.3394	424	58.1078	0.137047	535.14	<.0001	<.0001	0	-0.82984	0.709927
KGT43128	2	1	0.169927	0.169927	10	2.57109	0.257109	0.66	0.4352	0.4781	0	0.238	1.48821
KGT43130	3	1	0.2476	0.2476	16	1.56769	0.0979804	2.53	0.1315	0.1595	0	-0.2346	1.0725
KGT43131	102	1	30.813	30.813	610	91.5397	0.150065	205.33	<.0001	<.0001	0	-0.44877	0.924543
KGT43135	3	1	0.80813	0.80813	16	1.15467	0.0721669	11.2	0.0041	0.0064	0	-0.4238	0.940684
KGT43141	2	1	0.343151	0.343151	10	0.558975	0.0558975	6.14	0.0327	0.0441	0	-0.3382	0.998187
KGT43147	1	1	0.975448	0.975448	4	0.32358	0.0808951	12.06	0.0255	0.0352	0	-0.8064	0.721556
KGT43148	1	1	0.117164	0.117164	4	0.196828	0.0492071	2.38	0.1977	0.2321	0	-0.2795	1.03964
KGT43149	41	1	3.51727	3.51727	244	53.9599	0.221147	15.9	<.0001	<.0001	0	0.23915	1.4894
KGT43150	5	1	0.0656305	0.0656305	28	1.68971	0.0603468	1.09	0.3059	0.346	0	-0.09355	1.18266
KGT43151	105	1	11.7308	11.7308	628	49.3355	0.0785597	149.32	<.0001	<.0001	0	-0.27291	1.0444
KGT43153	2	1	0.262846	0.262846	10	0.588871	0.0588871	4.46	0.0608	0.0778	0	-0.296	1.02782
KGT43156	32	1	0.639622	0.639622	190	10.9979	0.0578835	11.05	0.0011	0.0019	0	-0.11544	1.16485
KGT43157	12	1	1.69113	1.69113	70	9.85407	0.140772	12.01	0.0009	0.0015	0	-0.30652	1.02035
KGT43159	8	1	0.306594	0.306594	46	5.62974	0.122386	2.51	0.1203	0.147	0	-0.1598	1.12958
KGT43160	9	1	2.41084	2.41084	52	2.66658	0.0512804	47.01	<.0001	<.0001	0	-0.42259	0.941473
KGT43164	950	1	213.619	213.619	5698	575.714	0.101038	2114.25	<.0001	<.0001	0	-0.38718	0.964867
KGT43170	10	1	2.40262	2.40262	58	3.31931	0.0572295	41.98	<.0001	<.0001	0	-0.40022	0.956185
KGT43171	4	1	1.42499	1.42499	22	1.97458	0.0897534	15.88	0.0006	0.0011	0	-0.4873	0.900178
KGT43172	10	1	5.42832	5.42832	58	4.93777	0.085134	63.76	<.0001	<.0001	0	-0.60157	0.831629
KGT43173	6	1	10.1483	10.1483	34	8.04866	0.236725	42.87	<.0001	<.0001	0	-1.0619	0.604445
KGT43177	25	1	4.68386	4.68386	148	8.84565	0.0597679	78.37	<.0001	<.0001	0	-0.35342	0.987712
KGT43178	10	1	3.45237	3.45237	58	5.6462	0.0973482	35.46	<.0001	<.0001	0	-0.47975	0.904901
KGT43179	2	1	0.273284	0.273284	10	1.0711	0.10711	2.55	0.1413	0.1705	0	-0.3018	1.02369
KGT43185	2	1	0.0555384	0.0555384	10	1.3867	0.13867	0.4	0.541	0.5833	0	0.1361	1.38673
KGT43188	7	1	0.0231649	0.0231649	40	4.06379	0.101595	0.23	0.6356	0.6728	0	-0.04697	1.22146
KGT43191	32	1	10.1466	10.1466	190	11.0156	0.0579769	175.01	<.0001	<.0001	0	-0.45977	0.917521
KGT43195	3	1	0.822541	0.822541	16	1.94051	0.121282	6.78	0.0192	0.0269	0	-0.4275	0.938275
KGT43196	16	1	3.93964	3.93964	94	5.63508	0.0599476	65.72	<.0001	<.0001	0	-0.40516	0.952917
KGT43198	3	1	1.53446	1.53446	16	1.09727	0.0685793	22.37	0.0002	0.0004	0	-0.5839	0.841878
KGT43200	5	1	2.75511	2.75511	28	1.95212	0.0697184	39.52	<.0001	<.0001	0	-0.60609	0.829028
KGT43202	7	1	3.97113	3.97113	40	3.69586	0.0923964	42.98	<.0001	<.0001	0	-0.61498	0.823935
KGT43205	14	1	11.7013	11.7013	82	7.00379	0.085412	137	<.0001	<.0001	0	-0.74646	0.752166
KGT43206	20	1	23.7292	23.7292	118	15.4844	0.131224	180.83	<.0001	<.0001	0	-0.88937	0.681229
KGT43207	7	1	6.29113	6.29113	40	3.07915	0.0769786	81.73	<.0001	<.0001	0	-0.77405	0.737918
KGT43209	5	1	2.05003	2.05003	28	1.94286	0.0693877	29.54	<.0001	<.0001	0	-0.52282	0.878286
KGT43210	7	1	0.929523	0.929523	40	3.08795	0.0771988	12.04	0.0013	0.0022	0	-0.29753	1.02673
KGT43211	2	1	0.405085	0.405085	10	0.357336	0.0357336	11.34	0.0072	0.0108	0	-0.3675	0.978119
KGT43212	7	1	8.8267	8.8267	40	4.42937	0.110734	79.71	<.0001	<.0001	0	-0.9169	0.668353
KGT43219	7	1	0.00659668	0.00659668	40	2.34505	0.0586264	0.11	0.739	0.7706	0	-0.02507	1.24015
KGT43220	3	1	1.47842	1.47842	16	0.540237	0.0337648	43.79	<.0001	<.0001	0	-0.57318	0.848156
KGT43225	4	1	0.403082	0.403082	22	1.05733	0.0480603	8.39	0.0084	0.0125	0	-0.25919	1.05438
KGT43227	11	1	4.91911	4.91911	64	6.55362	0.1024	48.04	<.0001	<.0001	0	-0.54601	0.864281
KGT43228	10	1	1.39224	1.39224	58	3.67692	0.0633953	21.96	<.0001	<.0001	0	-0.30466	1.02167
KGT43229	4	1	0.0562973	0.0562973	22	2.17352	0.0987962	0.57	0.4583	0.5023	0	-0.09687	1.17994
KGT43230	13	1	2.48451	2.48451	76	7.02983	0.0924977	26.86	<.0001	<.0001	0	-0.35695	0.985298
KGT43231	2	1	0.722064	0.722064	10	0.611918	0.0611918	11.8	0.0064	0.0097	0	-0.4906	0.898121
KGT43232	9	1	7.38375	7.38375	52	5.48995	0.105576	69.94	<.0001	<.0001	0	-0.73956	0.755772
KGT43234	33	1	2.78321	2.78321	196	8.83285	0.0450656	61.76	<.0001	<.0001	0	-0.23712	1.07063
KGT43236	2	1	0.0113888	0.0113888	10	1.83484	0.183484	0.06	0.8083	0.8316	0	0.06161	1.31694
KGT43237	4	1	0.473006	0.473006	22	1.71173	0.0778059	6.08	0.022	0.0306	0	-0.2808	1.0387
KGT43241	6	1	2.62348	2.62348	34	4.85091	0.142674	18.39	0.0001	0.0002	0	-0.5399	0.867949
KGT43244	2	1	0.724871	0.724871	10	5.3114	0.53114	1.36	0.2698	0.3094	0	-0.4916	0.897499
KGT43245	9	1	0.284488	0.284488	52	2.70816	0.05208	5.46	0.0233	0.0323	0	-0.14517	1.14109
KGT43246	6	1	2.91283	2.91283	34	3.77497	0.111028	26.24	<.0001	<.0001	0	-0.5689	0.850676
KGT43249	7	1	4.92381	4.92381	40	6.66841	0.16671	29.54	<.0001	<.0001	0	-0.6848	0.78501
KGT43250	5	1	2.86204	2.86204	28	2.79002	0.0996434	28.72	<.0001	<.0001	0	-0.6177	0.822383
KGT43252	10	1	1.86058	1.86058	58	4.38305	0.0755698	24.62	<.0001	<.0001	0	-0.35219	0.988554
KGT43253	13	1	11.7426	11.7426	76	11.2624	0.148189	79.24	<.0001	<.0001	0	-0.77601	0.736916
KGT43254	29	1	0.728597	0.728597	172	15.6683	0.0910947	8	0.0052	0.008	0	-0.12942	1.15362
KGT43257	7	1	1.76908	1.76908	40	4.34621	0.108655	16.28	0.0002	0.0004	0	-0.4105	0.949396
KGT43259	6	1	1.15749	1.15749	34	3.22469	0.0948438	12.2	0.0013	0.0022	0	-0.3586	0.984172
KGT43261	4	1	0.798343	0.798343	22	0.974243	0.0442838	18.03	0.0003	0.0005	0	-0.36477	0.979972
KGT43262	6	1	0.950123	0.950123	34	1.56137	0.0459225	20.69	<.0001	<.0001	0	-0.32491	1.00742
KGT43264	4	1	0.163626	0.163626	22	2.00825	0.0912841	1.79	0.1943	0.229	0	-0.1651	1.12543
KGT43265	7	1	2.33745	2.33745	40	4.22661	0.105665	22.12	<.0001	<.0001	0	-0.4718	0.909902
KGT43270	5	1	4.6445	4.6445	28	1.37979	0.0492784	94.25	<.0001	<.0001	0	-0.78694	0.731354
KGT43272	9	1	1.30394	1.30394	52	2.64691	0.050902	25.62	<.0001	<.0001	0	-0.31079	1.01733
KGT43274	2	1	0.905124	0.905124	10	0.708007	0.0708007	12.78	0.005	0.0078	0	-0.5493	0.862312
KGT43277	5	1	1.11166	1.11166	28	1.47253	0.0525905	21.14	<.0001	<.0001	0	-0.385	0.966326
KGT43279	3	1	0.329789	0.329789	16	1.42871	0.0892941	3.69	0.0726	0.092	0	-0.2707	1.046
KGT43280	2	1	0.0930335	0.0930335	10	1.07569	0.107569	0.86	0.3743	0.4168	0	-0.1761	1.11689
KGT43282	2	1	0.859617	0.859617	10	0.79803	0.079803	10.77	0.0083	0.0123	0	-0.5353	0.870721
KGT43284	2	1	0.00049323	0.00049323	10	0.609297	0.0609297	0.01	0.9301	0.9385	0	0.01282	1.27315
KGT43289	18	1	2.64147	2.64147	106	8.25251	0.0778539	33.93	<.0001	<.0001	0	-0.31278	1.01593
KGT43291	16	1	2.94123	2.94123	94	8.11711	0.0863522	34.06	<.0001	<.0001	0	-0.35007	0.990008
KGT43293	5	1	0.0238241	0.0238241	28	1.47676	0.0527413	0.45	0.507	0.5499	0	-0.05636	1.21354
KGT43296	4	1	0.00588137	0.00588137	22	1.96807	0.0894577	0.07	0.8	0.8239	0	0.03131	1.28957
KGT43299	88	1	20.9216	20.9216	526	51.7737	0.0984291	212.55	<.0001	<.0001	0	-0.39812	0.957578
KGT43300	4	1	0.250861	0.250861	22	2.48649	0.113022	2.22	0.1505	0.1801	0	-0.2045	1.09511
KGT43301	4	1	0.623828	0.623828	22	1.65108	0.075049	8.31	0.0086	0.0128	0	-0.3224	1.00918
KGT43302	5	1	0.101104	0.101104	28	1.52539	0.0544782	1.86	0.184	0.2175	0	-0.11611	1.16431
KGT43310	3	1	0.356157	0.356157	16	0.984647	0.0615404	5.79	0.0286	0.0391	0	-0.2813	1.03834
KGT43315	5	1	0.0105497	0.0105497	28	3.61738	0.129192	0.08	0.7772	0.8055	0	-0.0375	1.22951
KGT43317	2	1	0.504948	0.504948	10	1.43531	0.143531	3.52	0.0902	0.1124	0	-0.4103	0.949528
KGT43319	1	1	0.530658	0.530658	4	0.417414	0.104354	5.09	0.0872	0.109	0	-0.5948	0.835541
KGT43323	2	1	0.941291	0.941291	10	0.663673	0.0663673	14.18	0.0037	0.0059	0	-0.5601	0.855881
KGT43324	49	1	16.9105	16.9105	292	21.1206	0.0723308	233.79	<.0001	<.0001	0	-0.47966	0.904958
KGT43325	63	1	27.2398	27.2398	376	33.4828	0.08905	305.89	<.0001	<.0001	0	-0.53689	0.869762
KGT43326	20	1	3.016	3.016	118	12.3612	0.104756	28.79	<.0001	<.0001	0	-0.31707	1.01291
KGT43330	1	1	0.275015	0.275015	4	0.106633	0.0266583	10.32	0.0325	0.0439	0	-0.4282	0.93782
KGT43331	6	1	0.499878	0.499878	34	2.51546	0.0739841	6.76	0.0137	0.0196	0	-0.23567	1.07171
KGT43334	4	1	0.0983622	0.0983622	22	4.34637	0.197562	0.5	0.4878	0.5319	0	-0.128	1.15475
KGT43335	10	1	0.633209	0.633209	58	6.24138	0.10761	5.88	0.0184	0.0259	0	-0.20546	1.09439
KGT43336	73	1	69.3653	69.3653	436	84.4127	0.193607	358.28	<.0001	<.0001	0	-0.79591	0.726821
KGT43342	8	1	1.54112	1.54112	46	3.31014	0.0719597	21.42	<.0001	<.0001	0	-0.35837	0.984329
KGT43343	11	1	12.9742	12.9742	64	7.45408	0.11647	111.4	<.0001	<.0001	0	-0.88674	0.682472
KGT43344	7	1	0.675738	0.675738	40	2.9988	0.0749701	9.01	0.0046	0.0072	0	-0.25368	1.05841
KGT43346	6	1	3.06545	3.06545	34	13.0665	0.38431	7.98	0.0079	0.0118	0	-0.5836	0.842053
KGT43347	6	1	2.72281	2.72281	34	3.77383	0.110995	24.53	<.0001	<.0001	0	-0.55	0.861894
KGT43351	3	1	0.359907	0.359907	16	1.05171	0.0657318	5.48	0.0326	0.044	0	-0.2828	1.03726
KGT43353	17	1	0.00117374	0.00117374	100	5.15877	0.0515877	0.02	0.8804	0.8965	0	-0.006784	1.25597
KGT43355	2	1	0.170394	0.170394	10	0.283675	0.0283675	6.01	0.0342	0.046	0	-0.23832	1.06974
KGT43356	10	1	0.0229509	0.0229509	58	4.22333	0.072816	0.32	0.5767	0.6184	0	-0.03912	1.22813
KGT43357	6	1	0.857273	0.857273	34	2.17698	0.0640289	13.39	0.0009	0.0015	0	-0.30863	1.01886
KGT43360	9	1	7.43817	7.43817	52	3.955	0.0760578	97.8	<.0001	<.0001	0	-0.74228	0.754348
KGT43364	4	1	0.53953	0.53953	22	3.28067	0.149122	3.62	0.0703	0.0894	0	-0.2999	1.02504
KGT43366	13	1	0.621304	0.621304	76	6.89289	0.0906959	6.85	0.0107	0.0156	0	-0.1785	1.11503
KGT43373	13	1	4.6239	4.6239	76	6.35654	0.0836387	55.28	<.0001	<.0001	0	-0.48695	0.900397
KGT43374	13	1	0.110483	0.110483	76	4.54047	0.0597431	1.85	0.1779	0.2108	0	-0.07527	1.19774
KGT43375	4	1	0.957116	0.957116	22	0.824739	0.0374881	25.53	<.0001	<.0001	0	-0.3994	0.956729
KGT43376	7	1	7.25422	7.25422	40	3.75902	0.0939755	77.19	<.0001	<.0001	0	-0.83119	0.709263
KGT43391	4	1	2.98656	2.98656	22	0.958481	0.0435673	68.55	<.0001	<.0001	0	-0.70552	0.773816
KGT43393	27	1	3.23716	3.23716	160	16.5849	0.103656	31.23	<.0001	<.0001	0	-0.28272	1.03732
KGT43395	24	1	0.0182197	0.0182197	142	13.1189	0.0923869	0.2	0.6577	0.6943	0	0.0225	1.28172
KGT43396	5	1	0.0629366	0.0629366	28	2.71201	0.0968576	0.65	0.427	0.47	0	-0.09161	1.18425
KGT43399	7	1	0.00396717	0.00396717	40	2.2135	0.0553374	0.07	0.7903	0.817	0	-0.01944	1.245
KGT43400	10	1	0.315036	0.315036	58	5.43232	0.0936608	3.36	0.0718	0.0912	0	-0.14492	1.14129
KGT43401	20	1	4.14347	4.14347	118	9.00396	0.0763047	54.3	<.0001	<.0001	0	-0.37164	0.975316
KGT43402	7	1	1.30264	1.30264	40	2.54976	0.063744	20.44	<.0001	<.0001	0	-0.35222	0.988534
KGT43407	11	1	1.52645	1.52645	64	4.07683	0.0637005	23.96	<.0001	<.0001	0	-0.30416	1.02202
KGT43409	9	1	4.70805	4.70805	52	3.58514	0.0689449	68.29	<.0001	<.0001	0	-0.59055	0.838006
KGT43410	5	1	1.34379	1.34379	28	1.43895	0.0513912	26.15	<.0001	<.0001	0	-0.42329	0.941017
KGT43411	24	1	9.86741	9.86741	142	12.3571	0.087022	113.39	<.0001	<.0001	0	-0.52354	0.877848
KGT43412	4	1	0.77361	0.77361	22	0.638949	0.0290431	26.64	<.0001	<.0001	0	-0.35908	0.983845
KGT43414	5	1	2.02147	2.02147	28	0.990925	0.0353902	57.12	<.0001	<.0001	0	-0.51916	0.880517
KGT43415	61	1	33.7615	33.7615	364	27.7335	0.0761908	443.12	<.0001	<.0001	0	-0.60744	0.828252
KGT43417	4	1	0.195327	0.195327	22	2.38888	0.108586	1.8	0.1935	0.2282	0	-0.1804	1.11356
KGT43418	15	1	6.63264	6.63264	88	9.92719	0.112809	58.8	<.0001	<.0001	0	-0.54294	0.866122
KGT43419	74	1	6.55442	6.55442	442	32.5302	0.0735977	89.06	<.0001	<.0001	0	-0.243	1.06628
KGT43420	43	1	17.9307	17.9307	256	18.427	0.0719806	249.1	<.0001	<.0001	0	-0.52725	0.875593
KGT43421	34	1	7.78831	7.78831	202	17.2784	0.0855365	91.05	<.0001	<.0001	0	-0.39078	0.962463
KGT43422	102	1	0.15547	0.15547	610	75.1226	0.123152	1.26	0.2616	0.3005	0	-0.03188	1.23431
KGT43423	127	1	5.17168	5.17168	760	62.5259	0.082271	62.86	<.0001	<.0001	0	-0.16477	1.12569
KGT43424	16	1	3.3539	3.3539	94	10.1434	0.107909	31.08	<.0001	<.0001	0	-0.37383	0.973837
KGT43426	9	1	0.0555683	0.0555683	52	3.72701	0.0716732	0.78	0.3826	0.4253	0	-0.06416	1.207
KGT43427	2	1	0.0700515	0.0700515	10	0.714122	0.0714122	0.98	0.3453	0.3869	0	-0.1528	1.13507
KGT43429	7	1	0.0700438	0.0700438	40	2.29462	0.0573654	1.22	0.2758	0.3158	0	-0.08168	1.19243
KGT43431	3	1	0.0153052	0.0153052	16	1.42426	0.0890165	0.17	0.6839	0.7182	0	-0.05832	1.21189
KGT43432	2	1	0.00161654	0.00161654	10	0.264404	0.0264404	0.06	0.8097	0.8327	0	0.02321	1.28235
KGT43437	20	1	5.99867	5.99867	118	9.56894	0.0810927	73.97	<.0001	<.0001	0	-0.44716	0.925575
KGT43438	26	1	9.34297	9.34297	154	14.5697	0.0946082	98.75	<.0001	<.0001	0	-0.48945	0.898838
KGT43439	2	1	0.00452809	0.00452809	10	0.325718	0.0325718	0.14	0.717	0.749	0	-0.03885	1.22836
KGT43444	12	1	11.3871	11.3871	70	7.18707	0.102672	110.91	<.0001	<.0001	0	-0.79537	0.727093
KGT43445	8	1	0.00213407	0.00213407	46	3.21702	0.0699352	0.03	0.8621	0.8801	0	0.01334	1.27361
KGT43446	12	1	14.5468	14.5468	70	7.40706	0.105815	137.47	<.0001	<.0001	0	-0.89897	0.676711
KGT43447	7	1	4.11964	4.11964	40	2.70042	0.0675105	61.02	<.0001	<.0001	0	-0.62638	0.81745
KGT43448	2	1	0.00231048	0.00231048	10	0.313745	0.0313745	0.07	0.7916	0.8175	0	-0.02775	1.23785
KGT43455	15	1	5.03155	5.03155	88	7.06743	0.0803117	62.65	<.0001	<.0001	0	-0.47289	0.909214
KGT43456	3	1	0.212438	0.212438	16	0.678141	0.0423838	5.01	0.0397	0.0526	0	-0.21728	1.08546
KGT43457	5	1	6.23382	6.23382	28	2.045	0.0730357	85.35	<.0001	<.0001	0	-0.91169	0.670771
KGT43458	17	1	0.854923	0.854923	100	7.63326	0.0763326	11.2	0.0012	0.002	0	-0.1831	1.11148
KGT43459	2	1	0.166774	0.166774	10	0.53819	0.053819	3.1	0.1088	0.1341	0	-0.2358	1.07161
KGT43461	9	1	0.0560992	0.0560992	52	3.80064	0.0730893	0.77	0.385	0.4278	0	0.06446	1.31955
KGT43462	2	1	0.00036252	0.00036252	10	0.616718	0.0616718	0.01	0.9404	0.9472	0	-0.01099	1.25231
KGT43463	7	1	0.0310808	0.0310808	40	5.0131	0.125328	0.25	0.6212	0.6598	0	-0.05441	1.21518
KGT43464	18	1	0.789091	0.789091	106	8.86315	0.0836146	9.44	0.0027	0.0043	0	0.17095	1.42063
KGT43465	10	1	7.5079	7.5079	58	7.3509	0.12674	59.24	<.0001	<.0001	0	0.70748	2.0606
KGT43466	4	1	0.464034	0.464034	22	1.41716	0.0644165	7.2	0.0136	0.0195	0	-0.2781	1.04065
KGT43468	2	1	0.0707035	0.0707035	10	0.506897	0.0506897	1.39	0.2649	0.3041	0	-0.1535	1.13452
KGT43469	11	1	1.26805	1.26805	64	4.06548	0.0635231	19.96	<.0001	<.0001	0	-0.27722	1.04128
KGT43471	16	1	0.493132	0.493132	94	11.2	0.119149	4.14	0.0447	0.0588	0	-0.14334	1.14254
KGT43472	12	1	0.286497	0.286497	70	4.59806	0.0656866	4.36	0.0404	0.0535	0	-0.12616	1.15623
KGT43476	4	1	0.747655	0.747655	22	1.04645	0.047566	15.72	0.0007	0.0012	0	-0.353	0.988
KGT43479	91	1	118.539	118.539	544	259.496	0.477014	248.5	<.0001	<.0001	0	-0.93189	0.661445
KGT43481	6	1	0.600012	0.600012	34	1.34605	0.0395896	15.16	0.0004	0.0007	0	-0.2582	1.0551
KGT43483	2	1	0.141057	0.141057	10	0.905562	0.0905562	1.56	0.2404	0.2779	0	-0.2168	1.08582
KGT43485	8	1	1.57475	1.57475	46	2.96765	0.0645142	24.41	<.0001	<.0001	0	-0.36226	0.981678
KGT43488	10	1	3.87036	3.87036	58	4.45148	0.0767497	50.43	<.0001	<.0001	0	-0.50796	0.887379
KGT43489	6	1	0.586087	0.586087	34	1.5031	0.0442087	13.26	0.0009	0.0015	0	-0.25519	1.05731
KGT43490	11	1	0.0448698	0.0448698	64	6.14864	0.0960725	0.47	0.4968	0.5404	0	-0.05215	1.21709
KGT43491	4	1	0.786408	0.786408	22	2.60371	0.11835	6.64	0.0172	0.0243	0	-0.362	0.981855
KGT43494	5	1	5.34371	5.34371	28	2.90808	0.10386	51.45	<.0001	<.0001	0	-0.8441	0.702944
KGT43495	12	1	0.267342	0.267342	70	4.80262	0.0686089	3.9	0.0523	0.0678	0	-0.12187	1.15967
KGT43496	19	1	1.31315	1.31315	112	22.3241	0.199323	6.59	0.0116	0.0168	0	0.21465	1.46432
KGT43498	3	1	0.177758	0.177758	16	1.55365	0.0971031	1.83	0.1949	0.2295	0	-0.1988	1.09945
KGT43500	4	1	0.0223194	0.0223194	22	0.554059	0.0251845	0.89	0.3567	0.3991	0	-0.06099	1.20965
KGT43501	23	1	0.812428	0.812428	136	16.6877	0.122704	6.62	0.0111	0.0161	0	0.15346	1.40351
KGT43502	3	1	0.263448	0.263448	16	1.42675	0.089172	2.95	0.1049	0.1296	0	-0.242	1.06702
KGT43503	11	1	3.4422	3.4422	64	6.65596	0.103999	33.1	<.0001	<.0001	0	-0.45675	0.919443
KGT43504	18	1	1.15777	1.15777	106	7.75878	0.073196	15.82	0.0001	0.0002	0	-0.20708	1.09316
KGT43505	1	1	0.238644	0.238644	4	0.423894	0.105974	2.25	0.2078	0.2431	0	-0.3989	0.957061
KGT43508	14	1	0.326184	0.326184	82	5.78016	0.0704898	4.63	0.0344	0.0462	0	-0.12463	1.15745
KGT43516	6	1	0.488139	0.488139	34	1.69447	0.0498375	9.79	0.0036	0.0057	0	-0.23289	1.07378
KGT43517	2	1	0.0630626	0.0630626	10	0.55455	0.055455	1.14	0.3113	0.3514	0	-0.145	1.14122
KGT43518	2	1	0.075713	0.075713	10	0.367544	0.0367544	2.06	0.1817	0.2149	0	-0.1589	1.13028
KGT43519	1	1	0.187641	0.187641	4	0.0801487	0.0200372	9.36	0.0377	0.0503	0	-0.3537	0.98752
KGT43520	5	1	0.632737	0.632737	28	1.47152	0.0525541	12.04	0.0017	0.0028	0	-0.29046	1.03177
KGT43521	29	1	0.380275	0.380275	172	19.8172	0.115217	3.3	0.071	0.0902	0	-0.0935	1.1827
KGT43524	2	1	0.363802	0.363802	10	0.534259	0.0534259	6.81	0.0261	0.0359	0	-0.3482	0.991292
KGT43529	56	1	57.6882	57.6882	334	55.6589	0.166643	346.18	<.0001	<.0001	0	-0.82871	0.710483
KGT43530	9	1	9.16445	9.16445	52	8.5259	0.16396	55.89	<.0001	<.0001	0	-0.8239	0.712856
KGT43531	48	1	17.1433	17.1433	286	21.2241	0.0742102	231.01	<.0001	<.0001	0	-0.48796	0.899766
KGT43532	14	1	2.08359	2.08359	82	7.53957	0.091946	22.66	<.0001	<.0001	0	-0.31499	1.01438
KGT43533	21	1	38.8273	38.8273	124	33.0012	0.266139	145.89	<.0001	<.0001	0	-1.11023	0.584531
KGT43535	2	1	4.78841	4.78841	10	0.935706	0.0935706	51.17	<.0001	<.0001	0	-1.2634	0.525653
KGT43536	22	1	7.51891	7.51891	130	14.3901	0.110693	67.93	<.0001	<.0001	0	-0.47733	0.90642
KGT43537	21	1	1.17338	1.17338	124	14.0658	0.113434	10.34	0.0017	0.0028	0	-0.193	1.10388
KGT43538	6	1	2.54057	2.54057	34	3.20853	0.0943686	26.92	<.0001	<.0001	0	-0.5313	0.873138
KGT43542	13	1	1.22971	1.22971	76	7.03134	0.0925176	13.29	0.0005	0.0009	0	-0.25112	1.06029
KGT43544	31	1	9.61581	9.61581	184	15.9231	0.0865386	111.12	<.0001	<.0001	0	-0.45474	0.920725
KGT43548	10	1	1.6508	1.6508	58	2.39504	0.0412937	39.98	<.0001	<.0001	0	-0.33174	1.00267
KGT43552	2	1	0.259226	0.259226	10	0.675063	0.0675063	3.84	0.0785	0.0989	0	-0.294	1.02924
KGT43553	2	1	0.275613	0.275613	10	0.268175	0.0268175	10.28	0.0094	0.0138	0	-0.3031	1.02277
KGT43560	3	1	0.053649	0.053649	16	1.30185	0.0813658	0.66	0.4287	0.4715	0	0.1092	1.36111
KGT43562	47	1	4.95669	4.95669	280	28.133	0.100475	49.33	<.0001	<.0001	0	-0.26516	1.05002
KGT43590	3	1	0.12899	0.12899	16	1.28385	0.0802405	1.61	0.223	0.2589	0	0.1693	1.41901
KGT43592	3	1	0.622617	0.622617	16	1.3539	0.0846186	7.36	0.0154	0.0219	0	-0.372	0.975073
KGT43593	2	1	0.474303	0.474303	10	1.70756	0.170756	2.78	0.1266	0.154	0	-0.3976	0.957924
KGT43594	72	1	2.90456	2.90456	430	39.7544	0.0924522	31.42	<.0001	<.0001	0	-0.16399	1.1263
KGT43596	12	1	2.06518	2.06518	70	4.60704	0.0658149	31.38	<.0001	<.0001	0	-0.33872	0.997828
KGT43597	3	1	1.54317	1.54317	16	3.47487	0.217179	7.11	0.0169	0.024	0	-0.5856	0.840886
KGT43599	43	1	9.82222	9.82222	256	18.6198	0.0727335	135.04	<.0001	<.0001	0	-0.39023	0.96283
KGT43600	20	1	6.71112	6.71112	118	11.7021	0.0991701	67.67	<.0001	<.0001	0	-0.47297	0.909164
KGT43601	3	1	0.0281301	0.0281301	16	0.877364	0.0548352	0.51	0.4842	0.5281	0	-0.07906	1.1946
KGT43602	11	1	4.0954	4.0954	64	3.97686	0.0621385	65.91	<.0001	<.0001	0	-0.4982	0.893403
KGT43603	2	1	0.0416341	0.0416341	10	0.631696	0.0631696	0.66	0.4358	0.4785	0	-0.1178	1.16294
KGT43605	29	1	1.04623	1.04623	172	25.1663	0.146316	7.15	0.0082	0.0122	0	-0.15508	1.13328
KGT43608	3	1	0.252836	0.252836	16	1.47483	0.0921766	2.74	0.1172	0.1435	0	-0.237	1.07072
KGT43617	12	1	6.33456	6.33456	70	4.59301	0.0656144	96.54	<.0001	<.0001	0	-0.59323	0.836451
KGT43618	2	1	0.365232	0.365232	10	1.47371	0.147371	2.48	0.1465	0.1758	0	-0.3489	0.990811
KGT43619	9	1	0.248386	0.248386	52	7.53203	0.144847	1.71	0.1961	0.2305	0	-0.1356	1.14868
KGT43625	31	1	8.67292	8.67292	184	22.4255	0.121878	71.16	<.0001	<.0001	0	-0.43187	0.935437
KGT43628	2	1	1.15227	1.15227	10	0.303594	0.0303594	37.95	0.0001	0.0002	0	-0.6198	0.821187
KGT43639	3	1	2.21885	2.21885	16	2.39551	0.149719	14.82	0.0014	0.0024	0	-0.7022	0.775599
KGT43641	2	1	0.398929	0.398929	10	0.583789	0.0583789	6.83	0.0259	0.0357	0	-0.3647	0.980019
KGT43645	3	1	0.310391	0.310391	16	1.17874	0.0736712	4.21	0.0568	0.073	0	-0.2626	1.05189
KGT43647	2	1	0.00170836	0.00170836	10	1.2122	0.12122	0.01	0.9079	0.9208	0	-0.02386	1.24119
KGT43659	2	1	0.00637018	0.00637018	10	1.06311	0.106311	0.06	0.8116	0.8343	0	-0.04608	1.22222
KGT43664	3	1	0.478645	0.478645	16	0.707294	0.0442059	10.83	0.0046	0.0072	0	-0.32614	1.00657
KGT43667	6	1	0.397179	0.397179	34	2.16936	0.0638047	6.22	0.0176	0.0249	0	-0.21007	1.0909
KGT43669	9	1	4.10093	4.10093	52	4.32426	0.0831588	49.31	<.0001	<.0001	0	-0.55116	0.861201
KGT43670	6	1	1.16251	1.16251	34	4.00875	0.117904	9.86	0.0035	0.0056	0	-0.3594	0.983626
KGT43671	41	1	36.0545	36.0545	244	26.2136	0.107433	335.6	<.0001	<.0001	0	-0.76567	0.742217
KGT43673	2	1	0.11937	0.11937	10	0.786022	0.0786022	1.52	0.246	0.2841	0	-0.1995	1.09892
KGT43675	2	1	2.91998	2.91998	10	1.29497	0.129497	22.55	0.0008	0.0014	0	-0.9866	0.636831
KGT43681	3	1	0.197506	0.197506	16	0.413351	0.0258344	7.65	0.0138	0.0198	0	-0.2095	1.09133
KGT43682	3	1	0.64479	0.64479	16	2.31905	0.14494	4.45	0.051	0.0663	0	-0.3785	0.97069
KGT43683	8	1	1.15328	1.15328	46	3.1539	0.0685631	16.82	0.0002	0.0004	0	-0.31001	1.01788
KGT43685	15	1	0.11843	0.11843	88	12.9966	0.147689	0.8	0.373	0.4155	0	-0.07255	1.2
KGT43688	1	1	0.157942	0.157942	4	0.0377531	0.00943826	16.73	0.015	0.0214	0	-0.32449	1.00772
KGT43689	13	1	0.50046	0.50046	76	5.74346	0.0755719	6.62	0.012	0.0174	0	-0.1602	1.12926
KGT43690	5	1	0.615846	0.615846	28	2.21939	0.0792641	7.77	0.0094	0.0138	0	-0.2866	1.03453
KGT43696	1	1	0.00683992	0.00683992	4	0.119622	0.0299054	0.23	0.6574	0.6943	0	-0.06753	1.20418
KGT43697	3	1	0.264413	0.264413	16	0.993141	0.0620713	4.26	0.0556	0.0716	0	-0.2424	1.06672
KGT43698	25	1	4.1162	4.1162	148	12.8932	0.0871163	47.25	<.0001	<.0001	0	-0.33131	1.00297
KGT43702	3	1	0.772609	0.772609	16	0.862508	0.0539067	14.33	0.0016	0.0027	0	-0.4144	0.946833
KGT43706	217	1	51.7004	51.7004	1300	112.395	0.086458	597.98	<.0001	<.0001	0	-0.39854	0.9573
KGT43707	8	1	0.131006	0.131006	46	2.34504	0.0509791	2.57	0.1158	0.142	0	-0.10449	1.17372
KGT43708	5	1	1.12057	1.12057	28	1.51728	0.0541886	20.68	<.0001	<.0001	0	-0.38654	0.965295
KGT43711	16	1	6.56813	6.56813	94	10.0699	0.107126	61.31	<.0001	<.0001	0	-0.52314	0.878091
KGT43735	7	1	6.70276	6.70276	40	3.75626	0.0939066	71.38	<.0001	<.0001	0	-0.79897	0.725281
KGT43742	4	1	2.21426	2.21426	22	1.64824	0.0749198	29.56	<.0001	<.0001	0	-0.6075	0.828218
KGT43743	59	1	41.8467	41.8467	352	59.1965	0.168172	248.83	<.0001	<.0001	0	-0.68764	0.783466
KGT43744	87	1	1.9865	1.9865	520	67.3303	0.129481	15.34	0.0001	0.0002	0	-0.12338	1.15846
KGT43745	54	1	0.00940543	0.00940543	322	40.7673	0.126607	0.07	0.7854	0.8131	0	0.01078	1.27135
KGT43746	13	1	0.0365717	0.0365717	76	8.82095	0.116065	0.32	0.5762	0.6183	0	0.04331	1.30034
KGT43747	20	1	0.518478	0.518478	118	13.8458	0.117338	4.42	0.0377	0.0503	0	-0.13146	1.15199
KGT43748	62	1	20.4551	20.4551	370	42.7684	0.11559	176.96	<.0001	<.0001	0	-0.46899	0.911676
KGT43749	73	1	6.36157	6.36157	436	33.6923	0.077276	82.32	<.0001	<.0001	0	-0.24103	1.06773
KGT43751	14	1	0.162774	0.162774	82	17.5198	0.213656	0.76	0.3853	0.428	0	-0.08804	1.18718
KGT43752	5	1	1.25395	1.25395	28	2.11263	0.0754509	16.62	0.0003	0.0005	0	-0.4089	0.95045
KGT43753	4	1	0.486931	0.486931	22	1.85026	0.0841029	5.79	0.025	0.0345	0	-0.2849	1.03575
KGT43754	1	1	0.297478	0.297478	4	0.0066068	0.0016517	180.1	0.0002	0.0004	0	-0.44533	0.92675
KGT43758	3	1	0.455498	0.455498	16	1.04649	0.0654056	6.96	0.0179	0.0252	0	-0.3182	1.01212
KGT43760	3	1	0.298414	0.298414	16	0.760089	0.0475056	6.28	0.0234	0.0324	0	-0.2575	1.05561
KGT43761	18	1	5.65567	5.65567	106	12.1799	0.114905	49.22	<.0001	<.0001	0	-0.45768	0.918851
KGT43762	3	1	0.88704	0.88704	16	1.60035	0.100022	8.87	0.0089	0.0131	0	-0.444	0.927605
KGT43765	1	1	0.327997	0.327997	4	0.397275	0.0993188	3.3	0.1433	0.1727	0	-0.4676	0.912554
KGT43768	9	1	7.6438	7.6438	52	7.77309	0.149482	51.14	<.0001	<.0001	0	-0.7525	0.749023
KGT43769	10	1	0.820107	0.820107	58	2.73558	0.0471651	17.39	0.0001	0.0002	0	-0.23382	1.07308
KGT43777	4	1	3.89903	3.89903	22	5.39927	0.245421	15.89	0.0006	0.0011	0	-0.8061	0.721706
KGT43780	1	1	0.363737	0.363737	4	0.135472	0.0338679	10.74	0.0306	0.0416	0	-0.4924	0.897002
KGT43781	7	1	11.153	11.153	40	5.62986	0.140747	79.24	<.0001	<.0001	0	-1.0306	0.617702
KGT43784	16	1	4.95977	4.95977	94	7.36026	0.0783006	63.34	<.0001	<.0001	0	-0.4546	0.920814
KGT43785	5	1	0.0454217	0.0454217	28	3.45591	0.123425	0.37	0.549	0.5914	0	-0.07782	1.19562
KGT43789	94	1	3.68761	3.68761	562	53.7665	0.0956699	38.55	<.0001	<.0001	0	-0.16172	1.12807
KGT43790	5	1	4.4388	4.4388	28	7.03791	0.251354	17.66	0.0002	0.0004	0	-0.7693	0.740352
KGT43795	66	1	61.0095	61.0095	394	52.4285	0.133067	458.49	<.0001	<.0001	0	-0.78502	0.732328
KGT43799	28	1	5.51248	5.51248	166	9.41728	0.0567306	97.17	<.0001	<.0001	0	-0.36228	0.981665
KGT43801	63	1	16.474	16.474	376	36.1182	0.096059	171.5	<.0001	<.0001	0	-0.41753	0.944781
KGT43802	117	1	26.5228	26.5228	700	64.514	0.0921628	287.78	<.0001	<.0001	0	-0.38875	0.963818
KGT43803	32	1	12.0058	12.0058	190	13.4114	0.0705864	170.09	<.0001	<.0001	0	-0.50012	0.892214
KGT43807	110	1	29.0975	29.0975	658	54.249	0.0824452	352.93	<.0001	<.0001	0	-0.41994	0.943204
KGT43808	162	1	78.1878	78.1878	970	131.658	0.13573	576.05	<.0001	<.0001	0	-0.56724	0.851656
KGT43809	99	1	9.46336	9.46336	592	50.3237	0.0850063	111.33	<.0001	<.0001	0	-0.25244	1.05932
KGT43810	56	1	20.5483	20.5483	334	30.3601	0.0908985	226.06	<.0001	<.0001	0	-0.49459	0.895641
KGT43811	38	1	15.5996	15.5996	226	23.3134	0.103157	151.22	<.0001	<.0001	0	-0.52314	0.878091
KGT43812	131	1	4.96354	4.96354	784	79.1726	0.100986	49.15	<.0001	<.0001	0	-0.15893	1.13026
KGT43814	39	1	20.0295	20.0295	232	37.7747	0.162822	123.01	<.0001	<.0001	0	-0.58514	0.841154
KGT43817	21	1	0.00069444	0.00069444	124	10.2105	0.0823428	0.01	0.927	0.9361	0	0.004695	1.266
KGT43818	54	1	5.13873	5.13873	322	26.5758	0.0825336	62.26	<.0001	<.0001	0	-0.25188	1.05973
KGT43824	31	1	0.861319	0.861319	184	17.8274	0.096888	8.89	0.0033	0.0053	0	-0.1361	1.14829
KGT43825	33	1	36.6815	36.6815	196	59.3052	0.302578	121.23	<.0001	<.0001	0	-0.86084	0.694835
KGT43826	73	1	5.1564	5.1564	436	65.0814	0.149269	34.54	<.0001	<.0001	0	-0.217	1.08567
KGT43827	85	1	24.0741	24.0741	508	52.8328	0.104002	231.48	<.0001	<.0001	0	-0.43453	0.933714
KGT43828	295	1	59.8813	59.8813	1768	184.861	0.104559	572.7	<.0001	<.0001	0	-0.36787	0.977868
KGT43829	3	1	1.41297	1.41297	16	3.5124	0.219525	6.44	0.022	0.0306	0	-0.5604	0.855703
KGT43830	3	1	1.63293	1.63293	16	1.79302	0.112064	14.57	0.0015	0.0025	0	-0.6024	0.831151
KGT43831	30	1	4.53793	4.53793	178	18.2569	0.102567	44.24	<.0001	<.0001	0	-0.31756	1.01257
KGT43832	45	1	11.5742	11.5742	268	23.2586	0.0867858	133.37	<.0001	<.0001	0	-0.41409	0.947037
KGT43833	30	1	1.35686	1.35686	178	35.3137	0.198391	6.84	0.0097	0.0142	0	0.17364	1.42328
KGT43834	17	1	1.46356	1.46356	100	7.70728	0.0770728	18.99	<.0001	<.0001	0	-0.23957	1.06882
KGT43835	2	1	0.51728	0.51728	10	0.790049	0.0790049	6.55	0.0284	0.0389	0	-0.4152	0.946308
KGT43836	23	1	6.39753	6.39753	136	14.5604	0.107062	59.76	<.0001	<.0001	0	-0.43062	0.936248
KGT43840	11	1	1.40011	1.40011	64	2.67314	0.0417678	33.52	<.0001	<.0001	0	-0.2913	1.03117
KGT43841	9	1	0.8373	0.8373	52	3.25212	0.0625408	13.39	0.0006	0.0011	0	-0.24904	1.06182
KGT43842	72	1	31.173	31.173	430	34.5822	0.0804238	387.61	<.0001	<.0001	0	-0.53725	0.869545
KGT43843	3	1	0.959945	0.959945	16	1.78134	0.111334	8.62	0.0097	0.0142	0	-0.4619	0.916167
KGT43847	2	1	0.0203035	0.0203035	10	0.294167	0.0294167	0.69	0.4255	0.4685	0	-0.08227	1.19194
KGT43849	8	1	2.24902	2.24902	46	3.65516	0.07946	28.3	<.0001	<.0001	0	-0.43292	0.934756
KGT43850	9	1	2.75745	2.75745	52	11.5197	0.221532	12.45	0.0009	0.0015	0	-0.4519	0.922539
KGT43851	6	1	1.21154	1.21154	34	2.0407	0.0600207	20.19	<.0001	<.0001	0	-0.3669	0.978526
KGT43856	2	1	0.0130464	0.0130464	10	0.569435	0.0569435	0.23	0.6425	0.6798	0	-0.06595	1.2055
KGT43857	3	1	0.0332001	0.0332001	16	1.96037	0.122523	0.27	0.6098	0.6491	0	-0.08589	1.18895
KGT43859	10	1	0.654366	0.654366	58	5.678	0.0978966	6.68	0.0123	0.0178	0	-0.20886	1.09181
KGT43862	9	1	1.2517	1.2517	52	3.92714	0.075522	16.57	0.0002	0.0004	0	-0.3045	1.02178
KGT43863	12	1	1.80285	1.80285	70	3.95853	0.0565504	31.88	<.0001	<.0001	0	-0.31648	1.01333
KGT43864	15	1	3.21989	3.21989	88	4.07531	0.0463104	69.53	<.0001	<.0001	0	-0.37829	0.970831
KGT43867	4	1	0.384342	0.384342	22	1.67423	0.0761013	5.05	0.035	0.047	0	-0.2531	1.05884
KGT43869	23	1	3.39188	3.39188	136	13.1953	0.0970243	34.96	<.0001	<.0001	0	-0.31355	1.01539
KGT43871	5	1	0.0588101	0.0588101	28	3.91713	0.139898	0.42	0.522	0.565	0	-0.08855	1.18676
KGT43873	30	1	7.52788	7.52788	178	19.0699	0.107134	70.27	<.0001	<.0001	0	-0.40901	0.950377
KGT43875	8	1	0.704493	0.704493	46	4.60074	0.100016	7.04	0.0109	0.0159	0	-0.2423	1.06679
KGT43878	18	1	2.25736	2.25736	106	8.38687	0.0791214	28.53	<.0001	<.0001	0	-0.28915	1.03271
KGT43882	4	1	0.973771	0.973771	22	0.700498	0.0318408	30.58	<.0001	<.0001	0	-0.40286	0.954437
KGT43883	28	1	7.56676	7.56676	166	12.1143	0.0729779	103.69	<.0001	<.0001	0	-0.42445	0.94026
KGT43884	10	1	7.94085	7.94085	58	9.06316	0.156261	50.82	<.0001	<.0001	0	-0.7276	0.762063
KGT43885	5	1	0.25433	0.25433	28	0.757823	0.0270651	9.4	0.0048	0.0075	0	-0.18415	1.11067
KGT43897	2	1	0.00283392	0.00283392	10	1.71722	0.171722	0.02	0.9003	0.9144	0	0.03073	1.28905
KGT43898	6	1	1.37583	1.37583	34	2.32766	0.0684607	20.1	<.0001	<.0001	0	-0.39099	0.962322
KGT43900	19	1	5.30913	5.30913	112	10.1953	0.0910291	58.32	<.0001	<.0001	0	-0.43161	0.935606
KGT43901	61	1	3.22993	3.22993	364	36.5474	0.100405	32.17	<.0001	<.0001	0	-0.18788	1.1078
KGT43902	17	1	0.797541	0.797541	100	4.39858	0.0439858	18.13	<.0001	<.0001	0	-0.17685	1.11631
KGT43903	9	1	4.08904	4.08904	52	6.28107	0.12079	33.85	<.0001	<.0001	0	-0.55036	0.861679
KGT43910	3	1	1.06593	1.06593	16	1.11029	0.0693934	15.36	0.0012	0.002	0	-0.4867	0.900553
KGT43911	8	1	0.519945	0.519945	46	2.84342	0.0618134	8.41	0.0057	0.0087	0	-0.20816	1.09234
KGT43912	2	1	0.656121	0.656121	10	1.01357	0.101357	6.47	0.0291	0.0397	0	-0.4677	0.912491
KGT43915	4	1	0.00877776	0.00877776	22	2.33559	0.106163	0.08	0.7764	0.8055	0	-0.03825	1.22887
KGT43916	7	1	0.0446527	0.0446527	40	2.62672	0.0656679	0.68	0.4145	0.4573	0	-0.06521	1.20612
KGT43918	4	1	1.46777	1.46777	22	0.978	0.0444545	33.02	<.0001	<.0001	0	-0.4946	0.895635
KGT43931	5	1	0.77318	0.77318	28	3.93914	0.140684	5.5	0.0264	0.0363	0	-0.3211	1.01009
KGT43932	13	1	6.53039	6.53039	76	12.7416	0.167653	38.95	<.0001	<.0001	0	-0.5787	0.844917
KGT43934	4	1	0.337808	0.337808	22	1.4323	0.0651044	5.19	0.0328	0.0442	0	-0.2373	1.0705
KGT43938	5	1	0.0495398	0.0495398	28	9.6754	0.34555	0.14	0.7078	0.7416	0	0.08127	1.33501
KGT43939	2	1	0.17365	0.17365	10	0.697959	0.0697959	2.49	0.1458	0.1751	0	-0.2406	1.06805
KGT43941	1	1	0.221988	0.221988	4	0.396075	0.0990187	2.24	0.2087	0.2438	0	-0.3847	0.966527
KGT43942	17	1	3.511	3.511	100	4.57335	0.0457335	76.77	<.0001	<.0001	0	-0.37106	0.975709
KGT43943	40	1	5.67051	5.67051	238	17.744	0.0745545	76.06	<.0001	<.0001	0	-0.30742	1.01971
KGT43947	2	1	1.13213	1.13213	10	0.932464	0.0932464	12.14	0.0059	0.009	0	-0.6143	0.824323
KGT43948	34	1	5.98177	5.98177	202	11.2128	0.0555089	107.76	<.0001	<.0001	0	-0.34248	0.99523
KGT43950	42	1	1.00682	1.00682	250	31.5893	0.126357	7.97	0.0051	0.0079	0	-0.12642	1.15602
KGT43952	45	1	6.47177	6.47177	268	25.4231	0.0948623	68.22	<.0001	<.0001	0	-0.30964	1.01814
KGT43955	36	1	7.30901	7.30901	214	22.7749	0.106425	68.68	<.0001	<.0001	0	-0.3679	0.977848
KGT43956	124	1	36.0264	36.0264	742	86.1987	0.116171	310.12	<.0001	<.0001	0	-0.4401	0.930116
KGT43961	36	1	14.624	14.624	214	19.1029	0.0892661	163.82	<.0001	<.0001	0	-0.5204	0.87976
KGT43963	9	1	1.98991	1.98991	52	4.33382	0.0833427	23.88	<.0001	<.0001	0	-0.38393	0.967043
KGT43964	2	1	0.077367	0.077367	10	0.915382	0.0915382	0.85	0.3796	0.4221	0	-0.1606	1.12895
KGT43966	6	1	2.21391	2.21391	34	4.09314	0.120387	18.39	0.0001	0.0002	0	-0.496	0.894766
KGT43967	4	1	0.781865	0.781865	22	3.00327	0.136512	5.73	0.0257	0.0354	0	-0.361	0.982536
KGT43968	21	1	6.16302	6.16302	124	14.8435	0.119705	51.48	<.0001	<.0001	0	-0.44232	0.928686
KGT43969	6	1	4.42417	4.42417	34	2.16641	0.0637179	69.43	<.0001	<.0001	0	-0.70112	0.77618
KGT43970	10	1	1.29332	1.29332	58	2.69928	0.0465393	27.79	<.0001	<.0001	0	-0.29363	1.02951
KGT43971	12	1	5.34376	5.34376	70	5.69975	0.0814249	65.63	<.0001	<.0001	0	-0.54486	0.86497
KGT43974	6	1	3.04167	3.04167	34	1.95011	0.057356	53.03	<.0001	<.0001	0	-0.58135	0.843367
KGT43975	7	1	0.509128	0.509128	40	5.29339	0.132335	3.85	0.0568	0.073	0	-0.2202	1.08326
KGT43978	13	1	4.12561	4.12561	76	4.48725	0.0590428	69.87	<.0001	<.0001	0	-0.45997	0.917393
KGT43979	4	1	0.295987	0.295987	22	2.98961	0.135892	2.18	0.1542	0.1839	0	-0.2221	1.08184
KGT43980	12	1	0.17038	0.17038	70	6.36096	0.0908709	1.87	0.1753	0.2079	0	-0.09729	1.1796
KGT43981	43	1	13.5534	13.5534	256	26.9216	0.105163	128.88	<.0001	<.0001	0	-0.4584	0.918392
KGT43982	25	1	9.69858	9.69858	148	9.18554	0.0620644	156.27	<.0001	<.0001	0	-0.50856	0.88701
KGT43983	15	1	1.64423	1.64423	88	3.93379	0.0447022	36.78	<.0001	<.0001	0	-0.27033	1.04627
KGT43984	83	1	0.16283	0.16283	496	50.3602	0.101533	1.6	0.206	0.2412	0	-0.03616	1.23065
KGT43985	53	1	8.34107	8.34107	316	24.589	0.0778133	107.19	<.0001	<.0001	0	-0.32391	1.00812
KGT43986	4	1	1.59106	1.59106	22	1.72911	0.0785958	20.24	0.0002	0.0004	0	-0.515	0.883059
KGT43991	44	1	0.156288	0.156288	262	15.1142	0.0576879	2.71	0.101	0.1251	0	-0.04866	1.22003
KGT43992	3	1	0.285823	0.285823	16	2.3055	0.144094	1.98	0.1781	0.2109	0	-0.252	1.05965
KGT43993	3	1	0.0886188	0.0886188	16	2.52301	0.157688	0.56	0.4643	0.5082	0	-0.1403	1.14495
KGT43994	8	1	3.74326	3.74326	46	4.42099	0.0961085	38.95	<.0001	<.0001	0	-0.55851	0.856825
KGT43995	78	1	15.9391	15.9391	466	42.9507	0.0921689	172.93	<.0001	<.0001	0	-0.3691	0.977035
KGT43996	4	1	0.00335119	0.00335119	22	2.22944	0.101338	0.03	0.8574	0.8759	0	-0.02363	1.24139
KGT44000	57	1	13.8541	13.8541	340	22.4192	0.0659388	210.1	<.0001	<.0001	0	-0.40254	0.954649
KGT44001	11	1	1.21233	1.21233	64	5.6681	0.088564	13.69	0.0005	0.0009	0	-0.27106	1.04574
KGT44004	15	1	5.88208	5.88208	88	10.2187	0.116121	50.65	<.0001	<.0001	0	-0.5113	0.885327
KGT44005	20	1	22.1778	22.1778	118	42.9482	0.363968	60.93	<.0001	<.0001	0	0.8598	2.29006
KGT44006	4	1	0.674921	0.674921	22	3.22386	0.146539	4.61	0.0432	0.0569	0	-0.3354	1.00013
KGT44008	4	1	0.459686	0.459686	22	0.618425	0.0281102	16.35	0.0005	0.0009	0	-0.27679	1.04159
KGT44009	6	1	0.0543222	0.0543222	34	2.4924	0.0733058	0.74	0.3954	0.438	0	-0.07769	1.19573
KGT44010	4	1	0.822603	0.822603	22	1.06356	0.0483437	17.02	0.0004	0.0007	0	-0.37027	0.976243
KGT44011	195	1	0.821049	0.821049	1168	129.395	0.110783	7.41	0.0066	0.01	0	-0.05298	1.21639
KGT44014	4	1	1.29752	1.29752	22	1.63795	0.0744525	17.43	0.0004	0.0007	0	-0.465	0.9142
KGT44016	14	1	7.78882	7.78882	82	10.4342	0.127246	61.21	<.0001	<.0001	0	-0.60901	0.827352
KGT44017	16	1	14.657	14.657	94	14.0684	0.149663	97.93	<.0001	<.0001	0	-0.78148	0.734127
KGT44018	15	1	12.2616	12.2616	88	6.77874	0.0770312	159.18	<.0001	<.0001	0	-0.73822	0.756474
KGT44019	69	1	1.40336	1.40336	412	36.8991	0.089561	15.67	<.0001	<.0001	0	0.11644	1.36796
KGT44022	6	1	0.708912	0.708912	34	1.33212	0.03918	18.09	0.0002	0.0004	0	-0.28066	1.0388
KGT44025	7	1	2.85052	2.85052	40	3.04204	0.0760509	37.48	<.0001	<.0001	0	-0.52104	0.87937
KGT44026	5	1	0.774634	0.774634	28	2.379	0.0849644	9.12	0.0054	0.0083	0	-0.3214	1.00988
KGT44028	5	1	0.5984	0.5984	28	1.65976	0.059277	10.09	0.0036	0.0057	0	-0.28247	1.0375
KGT44029	10	1	4.04618	4.04618	58	9.28897	0.160155	25.26	<.0001	<.0001	0	0.5194	1.80874
KGT44030	2	1	0.246527	0.246527	10	0.324045	0.0324045	7.61	0.0202	0.0282	0	-0.2867	1.03446
KGT44031	28	1	2.5738	2.5738	166	16.4092	0.0988505	26.04	<.0001	<.0001	0	-0.24755	1.06292
KGT44032	2	1	0.347563	0.347563	10	0.771347	0.0771348	4.51	0.0597	0.0765	0	-0.3404	0.996666
KGT44033	33	1	7.9195	7.9195	196	22.0347	0.112422	70.44	<.0001	<.0001	0	-0.39999	0.956338
KGT44034	8	1	2.38617	2.38617	46	11.3738	0.247257	9.65	0.0032	0.0051	0	0.4459	1.7189
KGT44035	7	1	0.977421	0.977421	40	2.4329	0.0608225	16.07	0.0003	0.0005	0	-0.3051	1.02135
KGT44036	3	1	1.38978	1.38978	16	1.9916	0.124475	11.17	0.0041	0.0064	0	-0.5557	0.858495
KGT44038	28	1	8.558	8.558	166	11.3044	0.0680986	125.67	<.0001	<.0001	0	-0.4514	0.922859
KGT44039	21	1	1.85692	1.85692	124	18.6783	0.150632	12.33	0.0006	0.0011	0	-0.2428	1.06642
KGT44040	2	1	0.00769207	0.00769207	10	2.15021	0.215021	0.04	0.8538	0.8729	0	0.05064	1.30697
KGT44041	54	1	1.9128	1.9128	322	53.2503	0.165373	11.57	0.0008	0.0014	0	-0.15367	1.13439
KGT44042	2	1	0.638568	0.638568	10	0.436532	0.0436532	14.63	0.0033	0.0053	0	0.4614	1.73746
KGT44043	5	1	0.337281	0.337281	28	1.5788	0.0563856	5.98	0.021	0.0293	0	-0.21206	1.08939
KGT44046	5	1	0.00163054	0.00163054	28	2.88322	0.102972	0.02	0.9008	0.9144	0	0.01474	1.27485
KGT44047	3	1	4.94008	4.94008	16	1.31154	0.0819712	60.27	<.0001	<.0001	0	-1.0478	0.610381
KGT44049	20	1	3.85658	3.85658	118	8.12626	0.0688666	56	<.0001	<.0001	0	-0.35854	0.984213
KGT44052	62	1	4.51464	4.51464	370	22.4477	0.0606693	74.41	<.0001	<.0001	0	-0.22033	1.08316
KGT44059	3	1	4.61437	4.61437	16	1.26362	0.0789761	58.43	<.0001	<.0001	0	-1.0126	0.625457
KGT44060	12	1	2.31332	2.31332	70	11.6015	0.165735	13.96	0.0004	0.0007	0	0.35849	1.61784
KGT44069	27	1	27.3043	27.3043	160	18.5508	0.115942	235.5	<.0001	<.0001	0	-0.82108	0.714251
KGT44070	4	1	0.0570859	0.0570859	22	1.62047	0.0736577	0.78	0.3882	0.431	0	-0.09754	1.17939
KGT44072	3	1	0.707624	0.707624	16	1.65071	0.10317	6.86	0.0186	0.0261	0	-0.3965	0.958654
KGT44073	19	1	13.672	13.672	112	12.9554	0.115673	118.2	<.0001	<.0001	0	-0.69262	0.780766
KGT44074	58	1	10.7581	10.7581	346	31.5663	0.0912322	117.92	<.0001	<.0001	0	-0.35165	0.988925
KGT44075	28	1	13.5453	13.5453	166	21.2661	0.128109	105.73	<.0001	<.0001	0	-0.5679	0.851266
KGT44076	15	1	1.90148	1.90148	88	14.354	0.163114	11.66	0.001	0.0017	0	-0.29071	1.03159
KGT44077	2	1	0.0234645	0.0234645	10	0.23646	0.023646	0.99	0.3427	0.3848	0	-0.08844	1.18685
KGT44078	10	1	0.0294863	0.0294863	58	10.6098	0.182927	0.16	0.6895	0.7238	0	0.04434	1.30127
KGT44080	4	1	0.544704	0.544704	22	2.28021	0.103646	5.26	0.0318	0.043	0	-0.3013	1.02405
KGT44088	10	1	5.60125	5.60125	58	4.13149	0.0712325	78.63	<.0001	<.0001	0	-0.61108	0.826165
KGT44089	10	1	0.0103727	0.0103727	58	3.1002	0.0534517	0.19	0.6612	0.6972	0	-0.0263	1.23909
KGT44090	8	1	5.36562	5.36562	46	5.16099	0.112196	47.82	<.0001	<.0001	0	-0.66868	0.79383
KGT44094	15	1	1.51176	1.51176	88	19.781	0.224784	6.73	0.0111	0.0161	0	-0.25921	1.05436
KGT44095	72	1	6.52967	6.52967	430	45.0853	0.10485	62.28	<.0001	<.0001	0	-0.24589	1.06414
KGT44096	2	1	0.20322	0.20322	10	0.460251	0.0460251	4.42	0.0619	0.0792	0	-0.2603	1.05357
KGT44097	32	1	10.5371	10.5371	190	15.9798	0.0841042	125.29	<.0001	<.0001	0	-0.46853	0.911966
KGT44099	81	1	28.2747	28.2747	484	40.1288	0.0829107	341.03	<.0001	<.0001	0	-0.4824	0.903241
KGT44100	1	1	0.135209	0.135209	4	0.402963	0.100741	1.34	0.3111	0.3513	0	-0.3002	1.02483
KGT44101	19	1	0.803093	0.803093	112	9.9681	0.0890009	9.02	0.0033	0.0053	0	-0.16787	1.12328
KGT44105	20	1	1.03042	1.03042	118	8.05648	0.0682752	15.09	0.0002	0.0004	0	-0.18533	1.10976
KGT44107	16	1	0.178099	0.178099	94	10.6328	0.113115	1.57	0.2127	0.2478	0	0.08614	1.33953
KGT44110	7	1	4.74914	4.74914	40	1.60917	0.0402293	118.05	<.0001	<.0001	0	-0.67253	0.791715
KGT44113	27	1	0.71121	0.71121	160	14.4827	0.090517	7.86	0.0057	0.0087	0	-0.13252	1.15114
KGT44114	18	1	1.58155	1.58155	106	13.5382	0.127719	12.38	0.0006	0.0011	0	-0.24202	1.067
KGT44115	7	1	0.00192766	0.00192766	40	2.1015	0.0525376	0.04	0.8491	0.869	0	0.01355	1.27379
KGT44117	1	1	0.625016	0.625016	4	0.122495	0.0306238	20.41	0.0107	0.0156	0	-0.6455	0.806688
KGT44119	4	1	0.276165	0.276165	22	1.64698	0.0748625	3.69	0.0678	0.0864	0	-0.2145	1.08755
KGT44120	2	1	0.00692631	0.00692631	10	0.202652	0.0202652	0.34	0.5718	0.6139	0	-0.04805	1.22055
KGT44126	9	1	4.40464	4.40464	52	3.56133	0.0684871	64.31	<.0001	<.0001	0	-0.5712	0.849321
KGT44127	2	1	0.0443802	0.0443802	10	0.34252	0.034252	1.3	0.2815	0.3213	0	-0.1216	1.15989
KGT44129	13	1	0.241953	0.241953	76	5.11268	0.0672721	3.6	0.0617	0.0789	0	-0.11139	1.16812
KGT44130	4	1	2.19522	2.19522	22	2.35689	0.107131	20.49	0.0002	0.0004	0	0.6049	1.91917
KGT44131	80	1	0.114549	0.114549	478	69.9379	0.146314	0.78	0.3767	0.4191	0	0.0309	1.28921
KGT44135	10	1	0.0128882	0.0128882	58	5.50211	0.0948639	0.14	0.7138	0.7459	0	-0.02931	1.23651
KGT44140	1	1	0.296143	0.296143	4	0.382317	0.0955792	3.1	0.1532	0.1828	0	-0.4443	0.927412
KGT44142	24	1	0.206876	0.206876	142	13.5192	0.0952058	2.17	0.1427	0.1721	0	-0.07581	1.19729
KGT44144	2	1	0.0338317	0.0338317	10	0.815363	0.0815363	0.41	0.534	0.5768	0	-0.1062	1.17233
KGT44145	26	1	0.189259	0.189259	154	7.82435	0.0508074	3.73	0.0554	0.0714	0	-0.06966	1.2024
KGT44147	13	1	0.716205	0.716205	76	4.26922	0.0561739	12.75	0.0006	0.0011	0	-0.19165	1.10491
KGT44150	19	1	1.35444	1.35444	112	7.16473	0.0639708	21.17	<.0001	<.0001	0	-0.218	1.08492
KGT44151	17	1	4.62252	4.62252	100	7.64195	0.0764195	60.49	<.0001	<.0001	0	-0.42576	0.939407
KGT44152	73	1	13.1399	13.1399	436	42.6181	0.097748	134.43	<.0001	<.0001	0	-0.34641	0.992523
KGT44155	7	1	1.38841	1.38841	40	8.23096	0.205774	6.75	0.0131	0.0188	0	-0.3636	0.980767
KGT44156	5	1	0.680052	0.680052	28	2.00156	0.0714843	9.51	0.0046	0.0072	0	-0.30112	1.02418
KGT44158	7	1	0.873581	0.873581	40	3.8848	0.0971199	8.99	0.0046	0.0072	0	-0.28844	1.03322
KGT44160	12	1	0.0972322	0.0972322	70	4.80018	0.068574	1.42	0.2378	0.2754	0	-0.0735	1.19921
KGT44162	5	1	1.23847	1.23847	28	1.47955	0.0528411	23.44	<.0001	<.0001	0	-0.40636	0.952125
KGT44163	12	1	0.00181204	0.00181204	70	12.1074	0.172963	0.01	0.9188	0.9302	0	0.01003	1.27069
KGT44164	17	1	0.00330624	0.00330624	100	8.14592	0.0814592	0.04	0.8407	0.8617	0	0.01139	1.27189
KGT44166	2	1	0.538859	0.538859	10	0.942921	0.0942921	5.71	0.0379	0.0505	0	-0.4238	0.940684
KGT44167	3	1	2.03501	2.03501	16	1.34192	0.0838702	24.26	0.0002	0.0004	0	-0.6725	0.791731
KGT44169	3	1	1.10587	1.10587	16	1.81601	0.113501	9.74	0.0066	0.01	0	-0.4957	0.894952
KGT44170	2	1	3.20988	3.20988	10	4.30016	0.430016	7.46	0.0211	0.0294	0	-1.0344	0.616077
KGT44172	16	1	25.3343	25.3343	94	11.7087	0.124561	203.39	<.0001	<.0001	0	-1.02742	0.619065
KGT44173	27	1	19.5089	19.5089	160	14.3511	0.0896945	217.5	<.0001	<.0001	0	-0.69405	0.779993
KGT44175	5	1	1.65725	1.65725	28	8.33801	0.297786	5.57	0.0255	0.0352	0	0.4701	1.74797
KGT44176	26	1	2.56483	2.56483	154	16.7258	0.108609	23.62	<.0001	<.0001	0	-0.25645	1.05638
KGT44178	15	1	0.133309	0.133309	88	6.07268	0.0690077	1.93	0.1681	0.1998	0	-0.07697	1.19633
KGT44183	11	1	1.45942	1.45942	64	7.94665	0.124166	11.75	0.0011	0.0019	0	-0.29741	1.02681
KGT44187	6	1	3.18416	3.18416	34	2.01216	0.0591811	53.8	<.0001	<.0001	0	-0.59481	0.835535
KGT44189	85	1	31.3982	31.3982	508	64.4669	0.126903	247.42	<.0001	<.0001	0	-0.49625	0.894611
KGT44190	15	1	2.20131	2.20131	88	4.44047	0.0504599	43.62	<.0001	<.0001	0	-0.31279	1.01592
KGT44191	16	1	7.44033	7.44033	94	7.83551	0.0833565	89.26	<.0001	<.0001	0	-0.55679	0.857847
KGT44192	6	1	0.681577	0.681577	34	4.50022	0.132359	5.15	0.0297	0.0405	0	-0.2752	1.04274
KGT44195	4	1	1.1756	1.1756	22	2.13462	0.0970281	12.12	0.0021	0.0034	0	-0.4426	0.928505
KGT44196	9	1	9.63977	9.63977	52	3.68863	0.0709353	135.9	<.0001	<.0001	0	-0.84502	0.702496
KGT44198	13	1	3.73608	3.73608	76	4.81683	0.0633794	58.95	<.0001	<.0001	0	-0.43771	0.931658
KGT44199	3	1	0.10873	0.10873	16	3.13023	0.19564	0.56	0.4668	0.5108	0	-0.1554	1.13303
KGT44200	24	1	28.2983	28.2983	142	15.1821	0.106916	264.68	<.0001	<.0001	0	-0.8866	0.682539
KGT44202	3	1	1.13466	1.13466	16	1.37895	0.0861842	13.17	0.0023	0.0038	0	-0.5021	0.890991
KGT44203	29	1	17.855	17.855	172	19.0246	0.110608	161.43	<.0001	<.0001	0	-0.64067	0.809393
KGT44204	5	1	0.106015	0.106015	28	1.18816	0.0424341	2.5	0.1252	0.1525	0	-0.11889	1.16207
KGT44206	172	1	83.4451	83.4451	1030	98.9448	0.096063	868.65	<.0001	<.0001	0	-0.56871	0.850788
KGT44207	4	1	1.57312	1.57312	22	1.00931	0.0458778	34.29	<.0001	<.0001	0	-0.51204	0.884873
KGT44209	11	1	0.127103	0.127103	64	3.28952	0.0513988	2.47	0.1208	0.1475	0	-0.08777	1.18741
KGT44210	32	1	3.49725	3.49725	190	25.3945	0.133655	26.17	<.0001	<.0001	0	0.26992	1.52151
KGT44211	4	1	3.44394	3.44394	22	3.23567	0.147076	23.42	<.0001	<.0001	0	-0.7576	0.74638
KGT44212	16	1	1.86514	1.86514	94	7.84968	0.0835072	22.34	<.0001	<.0001	0	-0.27877	1.04016
KGT44213	2	1	0.221611	0.221611	10	0.583051	0.0583051	3.8	0.0798	0.1004	0	-0.2718	1.0452
KGT44215	3	1	0.595205	0.595205	16	0.949768	0.0593605	10.03	0.006	0.0091	0	-0.3637	0.980699
KGT44218	19	1	0.556706	0.556706	112	9.82889	0.0877579	6.34	0.0132	0.0189	0	-0.13976	1.14538
KGT44222	13	1	0.151856	0.151856	76	5.16706	0.0679876	2.23	0.1392	0.1684	0	0.08825	1.34149
KGT44226	128	1	49.7089	49.7089	766	58.4559	0.0763131	651.38	<.0001	<.0001	0	-0.50882	0.88685
KGT44230	37	1	3.44611	3.44611	220	21.0275	0.0955797	36.05	<.0001	<.0001	0	-0.24918	1.06172
KGT44231	10	1	0.00919856	0.00919856	58	1.74324	0.030056	0.31	0.5822	0.6236	0	0.02476	1.28373
KGT44232	12	1	1.52187	1.52187	70	6.21453	0.088779	17.14	<.0001	<.0001	0	-0.29077	1.03155
KGT44233	4	1	1.64691	1.64691	22	2.09869	0.095395	17.26	0.0004	0.0007	0	-0.5239	0.877629
KGT44238	17	1	1.40174	1.40174	100	8.17105	0.0817105	17.15	<.0001	<.0001	0	-0.23446	1.07261
KGT44241	11	1	3.41761	3.41761	64	5.5568	0.0868251	39.36	<.0001	<.0001	0	-0.45511	0.920489
KGT44242	16	1	5.67365	5.67365	94	10.8058	0.114955	49.36	<.0001	<.0001	0	-0.48621	0.900858
KGT44243	61	1	34.6008	34.6008	364	43.4769	0.119442	289.69	<.0001	<.0001	0	-0.61494	0.823958
KGT44244	26	1	12.9561	12.9561	154	17.5625	0.114042	113.61	<.0001	<.0001	0	-0.57637	0.846283
KGT44245	6	1	4.47623	4.47623	34	1.60056	0.0470753	95.09	<.0001	<.0001	0	-0.70524	0.773966
KGT44246	114	1	38.8171	38.8171	682	86.9251	0.127456	304.55	<.0001	<.0001	0	-0.47645	0.906974
KGT44247	99	1	32.7945	32.7945	592	55.8897	0.0944083	347.37	<.0001	<.0001	0	-0.46993	0.911082
KGT44248	116	1	4.67493	4.67493	694	63.7383	0.091842	50.9	<.0001	<.0001	0	-0.16391	1.12636
KGT44252	18	1	4.81326	4.81326	106	9.53908	0.0899913	53.49	<.0001	<.0001	0	-0.42222	0.941715
KGT44254	8	1	3.05266	3.05266	46	2.32324	0.0505052	60.44	<.0001	<.0001	0	-0.50437	0.88959
KGT44255	8	1	0.962456	0.962456	46	5.35791	0.116476	8.26	0.0061	0.0093	0	-0.2832	1.03698
KGT44256	4	1	0.324944	0.324944	22	1.27341	0.0578825	5.61	0.027	0.0371	0	-0.23272	1.0739
KGT44257	42	1	10.1238	10.1238	250	41.0561	0.164224	61.65	<.0001	<.0001	0	-0.40087	0.955755
KGT44258	13	1	5.27661	5.27661	76	8.12767	0.106943	49.34	<.0001	<.0001	0	-0.52019	0.879888
KGT44259	10	1	0.891694	0.891694	58	7.72736	0.13323	6.69	0.0122	0.0176	0	-0.24382	1.06567
KGT44261	12	1	1.80528	1.80528	70	6.91536	0.0987909	18.27	<.0001	<.0001	0	-0.31669	1.01318
KGT44263	39	1	0.0224203	0.0224203	232	22.1681	0.0955523	0.23	0.6286	0.6664	0	-0.01958	1.24488
KGT44265	13	1	4.1977	4.1977	76	5.69947	0.074993	55.97	<.0001	<.0001	0	-0.46397	0.914853
KGT44268	11	1	4.03742	4.03742	64	7.9866	0.124791	32.35	<.0001	<.0001	0	-0.49466	0.895597
KGT44269	9	1	5.46839	5.46839	52	5.27906	0.10152	53.86	<.0001	<.0001	0	-0.63645	0.811764
KGT44274	3	1	0.250458	0.250458	16	0.372069	0.0232543	10.77	0.0047	0.0073	0	-0.23592	1.07152
KGT44275	9	1	1.94324	1.94324	52	5.94147	0.114259	17.01	0.0001	0.0002	0	-0.3794	0.970085
KGT44276	13	1	3.08698	3.08698	76	4.23404	0.055711	55.41	<.0001	<.0001	0	-0.39788	0.957738
KGT44278	26	1	0.450683	0.450683	154	15.2107	0.0987706	4.56	0.0343	0.0461	0	-0.1075	1.17128
KGT44280	41	1	0.249563	0.249563	244	25.2883	0.103641	2.41	0.122	0.1487	0	0.0637	1.31885
KGT44281	7	1	0.115558	0.115558	40	2.89702	0.0724255	1.6	0.2138	0.249	0	-0.10491	1.17338
KGT44285	67	1	38.3854	38.3854	400	57.4384	0.143596	267.32	<.0001	<.0001	0	-0.61802	0.822201
KGT44286	2	1	0.394378	0.394378	10	0.648487	0.0648487	6.08	0.0333	0.0449	0	-0.3626	0.981447
KGT44289	5	1	0.657415	0.657415	28	2.16883	0.0774583	8.49	0.007	0.0106	0	-0.2961	1.02775
KGT44292	9	1	11.5353	11.5353	52	7.02055	0.13501	85.44	<.0001	<.0001	0	-0.9244	0.664888
KGT44294	7	1	0.700985	0.700985	40	2.30157	0.0575392	12.18	0.0012	0.002	0	-0.25838	1.05497
KGT44300	17	1	0.00822268	0.00822268	100	15.863	0.15863	0.05	0.8204	0.8431	0	0.01796	1.27769
KGT44301	39	1	31.0459	31.0459	232	34.3138	0.147904	209.91	<.0001	<.0001	0	-0.72849	0.761593
KGT44305	90	1	57.4058	57.4058	538	63.2593	0.117582	488.22	<.0001	<.0001	0	-0.6521	0.803006
KGT44306	47	1	27.9254	27.9254	280	35.2217	0.125792	222	<.0001	<.0001	0	-0.62937	0.815758
KGT44307	94	1	42.86	42.86	562	62.3889	0.111012	386.08	<.0001	<.0001	0	-0.55134	0.861094
KGT44308	104	1	29.187	29.187	622	55.6976	0.089546	325.94	<.0001	<.0001	0	-0.43255	0.934996
KGT44310	11	1	4.84162	4.84162	64	6.6929	0.104577	46.3	<.0001	<.0001	0	-0.54169	0.866873
KGT44311	3	1	7.081e-05	7.081e-05	16	1.9157	0.119731	0	0.9809	0.983	0	-0.003967	1.25842
KGT44312	20	1	4.03591	4.03591	118	8.61814	0.073035	55.26	<.0001	<.0001	0	-0.36678	0.978608
KGT44313	11	1	0.739539	0.739539	64	6.33642	0.0990066	7.47	0.0081	0.0121	0	-0.21171	1.08966
KGT44314	2	1	0.0162251	0.0162251	10	0.551911	0.0551911	0.29	0.5996	0.6407	0	-0.07354	1.19918
KGT44315	2	1	0.0608767	0.0608767	10	0.808073	0.0808073	0.75	0.4058	0.4488	0	-0.1425	1.1432
KGT44322	3	1	2.97334	2.97334	16	1.09397	0.068373	43.49	<.0001	<.0001	0	-0.8129	0.718312
KGT44323	1	1	0.0734166	0.0734166	4	0.344249	0.0860622	0.85	0.408	0.4509	0	-0.2212	1.08251
KGT44329	21	1	5.4178	5.4178	124	8.84536	0.0713335	75.95	<.0001	<.0001	0	-0.41472	0.946623
KGT44330	4	1	0.479034	0.479034	22	6.20351	0.281978	1.7	0.2059	0.2412	0	-0.2826	1.03741
KGT44331	2	1	0.415369	0.415369	10	0.531504	0.0531504	7.81	0.0189	0.0265	0	-0.3721	0.975006
KGT44336	2	1	0.718859	0.718859	10	0.322105	0.0322105	22.32	0.0008	0.0014	0	-0.4895	0.898806
KGT44338	102	1	129.644	129.644	610	115.371	0.189133	685.46	<.0001	<.0001	0	-0.92051	0.666683
KGT44340	49	1	0.103215	0.103215	292	33.9552	0.116285	0.89	0.3469	0.3886	0	-0.03747	1.22953
KGT44342	1	1	0.0764946	0.0764946	4	0.0127092	0.00317731	24.08	0.008	0.0119	0	-0.22582	1.07905
KGT44345	31	1	1.45572	1.45572	184	8.96497	0.0487227	29.88	<.0001	<.0001	0	-0.17693	1.11624
KGT44346	4	1	0.256443	0.256443	22	5.30895	0.241316	1.06	0.3138	0.3539	0	-0.2067	1.09345
KGT44347	3	1	0.148933	0.148933	16	1.39563	0.0872269	1.71	0.2098	0.2447	0	-0.1819	1.11241
KGT44349	7	1	1.43046	1.43046	40	2.4863	0.0621574	23.01	<.0001	<.0001	0	-0.3691	0.977035
KGT44350	17	1	7.56703	7.56703	100	7.10634	0.0710634	106.48	<.0001	<.0001	0	-0.54474	0.865042
KGT44351	110	1	4.45059	4.45059	658	45.4758	0.0691122	64.4	<.0001	<.0001	0	-0.16424	1.12611
KGT44352	91	1	3.91088	3.91088	544	34.6247	0.0636484	61.45	<.0001	<.0001	0	-0.16927	1.12219
KGT44353	38	1	15.0554	15.0554	226	22.3816	0.0990337	152.02	<.0001	<.0001	0	-0.51394	0.883708
KGT44356	10	1	0.765493	0.765493	58	3.20634	0.0552817	13.85	0.0004	0.0007	0	-0.2259	1.07899
KGT44360	1	1	0.138421	0.138421	4	0.996504	0.249126	0.56	0.4974	0.5408	0	-0.3038	1.02227
KGT44361	6	1	6.2391	6.2391	34	2.11124	0.0620953	100.48	<.0001	<.0001	0	-0.83261	0.708565
KGT44363	16	1	0.00045167	0.00045167	94	3.66582	0.0389981	0.01	0.9145	0.9265	0	-0.004338	1.2581
KGT44365	1	1	0.356243	0.356243	4	0.266135	0.0665337	5.35	0.0817	0.1026	0	-0.4873	0.900178
KGT44366	17	1	1.00708	1.00708	100	7.29075	0.0729075	13.81	0.0003	0.0005	0	-0.19873	1.0995
KGT44370	11	1	0.307981	0.307981	64	6.18373	0.0966208	3.19	0.0789	0.0993	0	-0.13662	1.14787
KGT44375	14	1	5.96503	5.96503	82	7.02726	0.0856983	69.6	<.0001	<.0001	0	-0.53296	0.872134
KGT44382	69	1	17.5053	17.5053	412	41.0483	0.0996318	175.7	<.0001	<.0001	0	-0.41126	0.948896
KGT44383	3	1	9.58761	9.58761	16	4.0015	0.250094	38.34	<.0001	<.0001	0	-1.4597	0.458783
KGT44384	30	1	0.0327896	0.0327896	178	27.243	0.15305	0.21	0.644	0.6811	0	-0.02699	1.2385
KGT44385	2	1	0.31501	0.31501	10	0.581593	0.0581593	5.42	0.0422	0.0557	0	-0.324	1.00806
KGT44391	9	1	2.60399	2.60399	52	4.54144	0.0873355	29.82	<.0001	<.0001	0	-0.43919	0.930703
KGT44395	23	1	1.58927	1.58927	136	8.78674	0.0646084	24.6	<.0001	<.0001	0	-0.21463	1.08745
KGT44400	4	1	2.86694	2.86694	22	1.53983	0.0699925	40.96	<.0001	<.0001	0	-0.6912	0.781535
KGT44403	42	1	4.31914	4.31914	250	18.2785	0.0731141	59.07	<.0001	<.0001	0	-0.26184	1.05244
KGT44404	22	1	13.6429	13.6429	130	8.58704	0.0660542	206.54	<.0001	<.0001	0	-0.64298	0.808098
KGT44410	5	1	1.01484	1.01484	28	1.38862	0.0495935	20.46	0.0001	0.0002	0	-0.36785	0.977882
KGT44421	2	1	1.19605	1.19605	10	0.762817	0.0762817	15.68	0.0027	0.0043	0	-0.6314	0.814611
KGT44424	7	1	0.829897	0.829897	40	2.42085	0.0605211	13.71	0.0006	0.0011	0	-0.28114	1.03846
KGT44425	32	1	0.388926	0.388926	190	23.5925	0.124171	3.13	0.0784	0.0988	0	-0.09001	1.18556
KGT44430	50	1	40.2141	40.2141	298	36.8363	0.123612	325.33	<.0001	<.0001	0	-0.73225	0.759611
KGT44433	5	1	0.0399907	0.0399907	28	1.69257	0.0604489	0.66	0.4229	0.4658	0	-0.07302	1.19961
KGT44436	1	1	0.164429	0.164429	4	0.116306	0.0290764	5.66	0.0762	0.0963	0	0.3311	1.58742
KGT44439	29	1	2.04374	2.04374	172	11.5827	0.0673415	30.35	<.0001	<.0001	0	-0.21675	1.08586
KGT44442	8	1	3.17942	3.17942	46	3.42902	0.0745438	42.65	<.0001	<.0001	0	-0.51473	0.883225
KGT44446	59	1	16.1353	16.1353	352	52.8463	0.150131	107.47	<.0001	<.0001	0	-0.42699	0.938606
KGT44449	4	1	0.558339	0.558339	22	1.47218	0.0669175	8.34	0.0085	0.0126	0	-0.3051	1.02135
KGT44451	16	1	9.41298	9.41298	94	12.3084	0.130941	71.89	<.0001	<.0001	0	-0.62626	0.817518
KGT44452	9	1	0.491546	0.491546	52	4.85815	0.093426	5.26	0.0259	0.0357	0	-0.19082	1.10555
KGT44457	57	1	34.1249	34.1249	340	34.0308	0.100091	340.94	<.0001	<.0001	0	-0.63176	0.814407
KGT44459	5	1	0.00667848	0.00667848	28	2.43706	0.0870379	0.08	0.7838	0.8118	0	0.02984	1.28826
KGT44460	4	1	0.731242	0.731242	22	1.00631	0.0457414	15.99	0.0006	0.0011	0	-0.3491	0.990674
KGT44461	19	1	10.4391	10.4391	112	13.7429	0.122705	85.07	<.0001	<.0001	0	-0.60521	0.829534
KGT44466	17	1	0.0220195	0.0220195	100	8.28781	0.0828781	0.27	0.6074	0.6473	0	-0.02939	1.23644
KGT44468	2	1	0.197244	0.197244	10	0.401038	0.0401038	4.92	0.0509	0.0663	0	-0.2564	1.05642
KGT44473	4	1	0.478736	0.478736	22	0.751631	0.034165	14.01	0.0011	0.0019	0	-0.28247	1.0375
KGT44478	31	1	15.2788	15.2788	184	13.7087	0.0745039	205.07	<.0001	<.0001	0	-0.57322	0.848133
KGT44480	8	1	3.08976	3.08976	46	3.36394	0.0731291	42.25	<.0001	<.0001	0	-0.50743	0.887705
KGT44481	18	1	4.6802	4.6802	106	11.1631	0.105313	44.44	<.0001	<.0001	0	-0.41634	0.945561
KGT44482	11	1	1.98975	1.98975	64	4.14312	0.0647363	30.74	<.0001	<.0001	0	-0.34726	0.991938
KGT44484	600	1	86.2976	86.2976	3598	578.533	0.160793	536.7	<.0001	<.0001	0	-0.30966	1.01813
KGT44487	3	1	1.72858	1.72858	16	2.02774	0.126734	13.64	0.002	0.0033	0	-0.6198	0.821187
KGT44488	3	1	0.46215	0.46215	16	3.16315	0.197697	2.34	0.1458	0.1751	0	-0.3205	1.01051
[truncated: 790 more rows]

## Sheet: Table S3-2
Table S3-2 T-test and FDR analysis of 48h-12h pair of samples.
Accession ID	Pep_Num	Model-df	Model-sum of squares	Model-mean square	Error-df	Error-sum of squares	Error-mean square	F value	FDR adjusted p-value	FDR	mean of control(12h)	mean of treatment (48h)	Fold Change (48h:12h)
KGT40354	10	1	0.0567954	0.0567954	58	5.18336	0.0893682	0.64	0.4286	0.5108	0	-0.06153	1.04196
KGT40365	5	1	0.829062	0.829062	28	1.33556	0.0476986	17.38	0.0003	0.0007	0	-0.33248	0.863551
KGT40369	4	1	2.38015	2.38015	22	2.68741	0.122155	19.48	0.0002	0.0005	0	-0.6298	0.702725
KGT40376	2	1	0.503053	0.503053	10	1.95009	0.195009	2.58	0.1393	0.1943	0	0.4095	1.44426
KGT40380	15	1	3.63583	3.63583	88	9.77461	0.111075	32.73	<.0001	<.0001	0	-0.40199	0.822931
KGT40381	8	1	0.736589	0.736589	46	5.50094	0.119586	6.16	0.0168	0.0296	0	-0.24775	0.915786
KGT40390	8	1	0.281595	0.281595	46	4.379	0.0951956	2.96	0.0922	0.1353	0	0.15319	1.20917
KGT40391	21	1	5.00218	5.00218	124	30.0767	0.242554	20.62	<.0001	<.0001	0	0.3985	1.43329
KGT40403	3	1	0.0293727	0.0293727	16	1.22007	0.0762546	0.39	0.5436	0.6182	0	-0.08079	1.02814
KGT40409	8	1	0.0153032	0.0153032	46	1.55416	0.033786	0.45	0.5043	0.5816	0	-0.03571	1.06078
KGT40410	3	1	0.017876	0.017876	16	0.886275	0.0553922	0.32	0.5779	0.6496	0	0.06303	1.13592
KGT40411	5	1	1.01644	1.01644	28	2.51823	0.0899369	11.3	0.0023	0.0048	0	0.3681	1.40341
KGT40414	4	1	1.8668	1.8668	22	2.51917	0.114508	16.3	0.0006	0.0014	0	-0.5578	0.738686
KGT40415	4	1	0.107656	0.107656	22	11.7285	0.533115	0.2	0.6576	0.7216	0	-0.134	0.990915
KGT40417	27	1	2.7333	2.7333	160	14.0469	0.0877933	31.13	<.0001	<.0001	0	-0.25979	0.908175
KGT40418	17	1	9.23087	9.23087	100	9.98195	0.0998195	92.48	<.0001	<.0001	0	-0.60166	0.716567
KGT40421	4	1	0.0337082	0.0337082	22	5.29662	0.240756	0.14	0.7119	0.767	0	-0.07495	1.03231
KGT40423	3	1	0.726258	0.726258	16	1.2339	0.0771185	9.42	0.0073	0.0141	0	-0.4017	0.823096
KGT40424	2	1	0.00039099	0.00039099	10	0.386853	0.0386853	0.01	0.9219	0.9388	0	0.01142	1.096
KGT40427	4	1	0.0893241	0.0893241	22	0.869131	0.039506	2.26	0.1469	0.2034	0	-0.12201	0.999184
KGT40428	26	1	3.43909	3.43909	154	30.0445	0.195094	17.63	<.0001	<.0001	0	-0.29695	0.885082
KGT40429	179	1	77.7338	77.7338	1072	127.047	0.118514	655.9	<.0001	<.0001	0	-0.53806	0.748862
KGT40430	12	1	0.00367406	0.00367406	70	13.2742	0.189632	0.02	0.8897	0.913	0	-0.01429	1.07664
KGT40432	28	1	0.114071	0.114071	166	15.7809	0.0950655	1.2	0.2749	0.3511	0	0.05212	1.12736
KGT40433	2	1	0.589205	0.589205	10	0.278733	0.0278733	21.14	0.001	0.0022	0	-0.44317	0.799773
KGT40437	2	1	0.328166	0.328166	10	1.02495	0.102495	3.2	0.1038	0.1498	0	0.3307	1.36749
KGT40440	2	1	0.0865508	0.0865508	10	0.775156	0.0775156	1.12	0.3155	0.3937	0	0.1699	1.22326
KGT40441	7	1	0.0290543	0.0290543	40	4.6336	0.11584	0.25	0.6192	0.6887	0	0.0526	1.12774
KGT40442	9	1	0.00414864	0.00414864	52	3.86702	0.0743658	0.06	0.8142	0.8531	0	0.01753	1.10066
KGT40445	6	1	0.18235	0.18235	34	2.13085	0.062672	2.91	0.0972	0.1413	0	-0.14234	0.985203
KGT40447	3	1	6.04812	6.04812	16	1.97609	0.123505	48.97	<.0001	<.0001	0	1.1593	2.42861
KGT40452	2	1	2.24066	2.24066	10	1.47462	0.147462	15.19	0.003	0.0061	0	-0.8642	0.597343
KGT40453	9	1	18.1148	18.1148	52	12.7343	0.24489	73.97	<.0001	<.0001	0	-1.1584	0.487148
KGT40454	5	1	8.35151	8.35151	28	2.04694	0.0731048	114.24	<.0001	<.0001	0	-1.05524	0.523257
KGT40458	3	1	0.0186862	0.0186862	16	1.22028	0.0762674	0.25	0.6273	0.6964	0	-0.06444	1.03986
KGT40462	2	1	0.763854	0.763854	10	0.199437	0.0199437	38.3	0.0001	0.0003	0	-0.5046	0.766434
KGT40463	2	1	0.0677497	0.0677497	10	1.14648	0.114648	0.59	0.4598	0.5395	0	-0.1503	0.979782
KGT40466	3	1	0.346504	0.346504	16	2.61376	0.16336	2.12	0.1646	0.2252	0	-0.2775	0.897095
KGT40467	2	1	0.0260785	0.0260785	10	0.655049	0.0655049	0.4	0.5422	0.6169	0	0.09324	1.15996
KGT40477	6	1	0.555599	0.555599	34	2.87873	0.0846687	6.56	0.015	0.0267	0	-0.24846	0.915335
KGT40478	5	1	0.0212006	0.0212006	28	3.83694	0.137034	0.15	0.6971	0.7558	0	-0.05317	1.04802
KGT40483	6	1	2.48929	2.48929	34	4.28212	0.125945	19.76	<.0001	<.0001	0	-0.5259	0.755201
KGT40485	8	1	4.67642	4.67642	46	10.9918	0.238951	19.57	<.0001	<.0001	0	-0.6243	0.705409
KGT40486	13	1	8.16748	8.16748	76	8.63706	0.113645	71.87	<.0001	<.0001	0	-0.64718	0.69431
KGT40487	7	1	5.08008	5.08008	40	4.00564	0.100141	50.73	<.0001	<.0001	0	-0.69557	0.671408
KGT40488	4	1	1.97563	1.97563	22	1.8413	0.0836956	23.6	<.0001	<.0001	0	-0.5738	0.730539
KGT40492	3	1	0.0996325	0.0996325	16	2.81424	0.17589	0.57	0.4626	0.5418	0	-0.1488	0.980801
KGT40500	28	1	0.239863	0.239863	166	33.5617	0.202179	1.19	0.2776	0.3537	0	-0.07557	1.03187
KGT40501	20	1	10.5681	10.5681	118	10.9265	0.0925976	114.13	<.0001	<.0001	0	-0.59352	0.720621
KGT40502	2	1	0.125518	0.125518	10	0.902705	0.0902705	1.39	0.2656	0.342	0	0.2045	1.25295
KGT40505	3	1	2.60203	2.60203	16	5.8336	0.3646	7.14	0.0167	0.0295	0	0.7604	1.84195
KGT40507	7	1	0.17182	0.17182	40	2.37941	0.0594852	2.89	0.097	0.1412	0	-0.12792	0.995099
KGT40509	18	1	0.341867	0.341867	106	8.85484	0.0835363	4.09	0.0456	0.0722	0	-0.11252	1.00578
KGT40510	12	1	2.39903	2.39903	70	4.19065	0.0598664	40.07	<.0001	<.0001	0	-0.36507	0.844262
KGT40511	3	1	0.00412379	0.00412379	16	0.763958	0.0477474	0.09	0.7726	0.8197	0	0.03027	1.11042
KGT40512	5	1	2.52309	2.52309	28	2.83767	0.101345	24.9	<.0001	<.0001	0	0.58	1.62544
KGT40513	4	1	0.173306	0.173306	22	1.36533	0.0620606	2.79	0.1089	0.1561	0	-0.17	0.966494
KGT40514	9	1	1.67914	1.67914	52	3.80202	0.0731157	22.97	<.0001	<.0001	0	-0.35268	0.851544
KGT40515	3	1	0.00981862	0.00981862	16	0.957302	0.0598314	0.16	0.6908	0.7507	0	0.04671	1.12314
KGT40517	15	1	0.0779613	0.0779613	88	8.12706	0.0923529	0.84	0.3607	0.4412	0	-0.05886	1.04389
KGT40519	14	1	1.46957	1.46957	82	32.4606	0.395861	3.71	0.0575	0.0889	0	0.2645	1.30616
KGT40522	21	1	0.418893	0.418893	124	11.2756	0.0909323	4.61	0.0338	0.0556	0	0.11532	1.17785
KGT40523	54	1	2.73127	2.73127	322	31.7906	0.0987287	27.66	<.0001	<.0001	0	0.18363	1.23496
KGT40524	3	1	0.235211	0.235211	16	2.38222	0.148889	1.58	0.2268	0.2994	0	-0.2286	0.928023
KGT40528	59	1	27.9493	27.9493	352	51.9669	0.147633	189.32	<.0001	<.0001	0	-0.56197	0.736554
KGT40534	2	1	0.118124	0.118124	10	0.247325	0.0247325	4.78	0.0538	0.0836	0	-0.19843	0.947634
KGT40537	4	1	2.6752	2.6752	22	2.00258	0.0910263	29.39	<.0001	<.0001	0	-0.6677	0.684505
KGT40538	21	1	14.5333	14.5333	124	11.0336	0.0889806	163.33	<.0001	<.0001	0	-0.67924	0.679051
KGT40544	21	1	13.515	13.515	124	12.2272	0.0986061	137.06	<.0001	<.0001	0	-0.65502	0.690547
KGT40561	11	1	0.179176	0.179176	64	7.85285	0.122701	1.46	0.2313	0.3045	0	-0.10421	1.01159
KGT40562	5	1	0.0215897	0.0215897	28	3.71839	0.1328	0.16	0.6899	0.75	0	0.05365	1.12856
KGT40563	2	1	0.0190363	0.0190363	10	0.440973	0.0440973	0.43	0.526	0.6022	0	-0.07966	1.02895
KGT40565	18	1	1.09899	1.09899	106	13.738	0.129604	8.48	0.0044	0.0088	0	-0.20175	0.945456
KGT40567	3	1	1.52543	1.52543	16	1.79691	0.112307	13.58	0.002	0.0042	0	0.5822	1.62792
KGT40568	1	1	0.00237089	0.00237089	4	0.0247957	0.00619892	0.38	0.5698	0.6425	0	-0.03976	1.0578
KGT40570	2	1	0.507604	0.507604	10	0.31136	0.031136	16.3	0.0024	0.005	0	0.4113	1.44607
KGT40572	12	1	0.436176	0.436176	70	9.2922	0.132746	3.29	0.0742	0.1113	0	-0.15567	0.976142
KGT40589	2	1	0.0291895	0.0291895	10	1.06345	0.106345	0.27	0.6118	0.6819	0	0.09864	1.16431
KGT40594	2	1	0.462408	0.462408	10	0.676277	0.0676277	6.84	0.0258	0.0438	0	0.3926	1.42744
KGT40605	2	1	2.39089	2.39089	10	0.404419	0.0404419	59.12	<.0001	<.0001	0	-0.8927	0.585659
KGT40607	3	1	4.19327	4.19327	16	0.730693	0.0456683	91.82	<.0001	<.0001	0	-0.9653	0.556916
KGT40609	4	1	3.92855	3.92855	22	2.00808	0.0912765	43.04	<.0001	<.0001	0	0.8092	1.90532
KGT40612	12	1	6.46223	6.46223	70	13.7069	0.195812	33	<.0001	<.0001	0	0.5992	1.64722
KGT40629	21	1	0.0991905	0.0991905	124	8.82986	0.0712085	1.39	0.2402	0.3137	0	-0.05612	1.04588
KGT40633	6	1	3.31404	3.31404	34	7.26132	0.213568	15.52	0.0004	0.001	0	-0.6068	0.714018
KGT40634	13	1	0.959351	0.959351	76	10.2091	0.13433	7.14	0.0092	0.0172	0	-0.22181	0.932401
KGT40640	5	1	0.091181	0.091181	28	1.19243	0.0425869	2.14	0.1545	0.2128	0	0.11026	1.17372
KGT40648	4	1	1.23737	1.23737	22	2.03552	0.0925236	13.37	0.0014	0.003	0	-0.4541	0.793737
KGT40649	71	1	13.869	13.869	424	65.5415	0.154579	89.72	<.0001	<.0001	0	0.36087	1.39639
KGT40650	18	1	0.373792	0.373792	106	8.17349	0.0771084	4.85	0.0299	0.0499	0	0.11766	1.17976
KGT40655	4	1	2.86275	2.86275	22	2.22772	0.10126	28.27	<.0001	<.0001	0	-0.6907	0.673679
KGT40686	8	1	0.0179221	0.0179221	46	5.69641	0.123835	0.14	0.7054	0.7631	0	-0.03865	1.05862
KGT40689	11	1	0.034899	0.034899	64	4.24931	0.0663954	0.53	0.4711	0.5497	0	-0.04599	1.05325
KGT40702	8	1	0.0413428	0.0413428	46	3.80956	0.0828165	0.5	0.4834	0.5615	0	-0.0587	1.04401
KGT40707	19	1	3.2635	3.2635	112	10.8487	0.0968633	33.69	<.0001	<.0001	0	-0.33839	0.86002
KGT40710	11	1	0.0671873	0.0671873	64	10.9965	0.17182	0.39	0.534	0.6098	0	-0.06381	1.04032
KGT40712	2	1	0.635192	0.635192	10	1.04065	0.104065	6.1	0.0331	0.0547	0	0.4601	1.49582
KGT40714	4	1	0.0441017	0.0441017	22	2.30238	0.104654	0.42	0.523	0.5995	0	0.08573	1.15394
KGT40717	6	1	0.134254	0.134254	34	4.01132	0.11798	1.14	0.2936	0.3712	0	-0.1221	0.999122
KGT40718	10	1	0.0337206	0.0337206	58	8.58236	0.147972	0.23	0.6349	0.7031	0	0.04741	1.12369
KGT40720	8	1	1.0486	1.0486	46	7.30518	0.158808	6.6	0.0135	0.0243	0	-0.2956	0.88591
KGT40721	3	1	0.282233	0.282233	16	4.08498	0.255311	1.11	0.3087	0.387	0	0.2504	1.29346
KGT40722	2	1	0.232336	0.232336	10	0.534742	0.0534741	4.34	0.0637	0.0975	0	-0.2783	0.896598
KGT40723	9	1	13.9027	13.9027	52	5.71753	0.109952	126.44	<.0001	<.0001	0	-1.0148	0.538132
KGT40724	13	1	7.06268	7.06268	76	19.0455	0.250599	28.18	<.0001	<.0001	0	-0.6018	0.716497
KGT40725	2	1	0.204155	0.204155	10	0.685088	0.0685088	2.98	0.115	0.1635	0	-0.2609	0.907477
KGT40727	42	1	46.0208	46.0208	250	40.5976	0.16239	283.4	<.0001	<.0001	0	-0.85469	0.601294
KGT40734	7	1	0.869522	0.869522	40	1.41524	0.0353809	24.58	<.0001	<.0001	0	0.28777	1.3274
KGT40736	5	1	0.040085	0.040085	28	1.84447	0.0658738	0.61	0.4419	0.5218	0	-0.07311	1.03363
KGT40747	2	1	0.00022412	0.00022412	10	0.942731	0.0942731	0	0.9621	0.9701	0	-0.008643	1.08087
KGT40749	9	1	0.809333	0.809333	52	12.1791	0.234214	3.46	0.0687	0.104	0	0.2448	1.28845
KGT40751	6	1	0.334795	0.334795	34	3.4735	0.102162	3.28	0.0791	0.1178	0	-0.1929	0.951274
KGT40752	3	1	0.448222	0.448222	16	0.80353	0.0502206	8.93	0.0087	0.0164	0	-0.3156	0.873714
KGT40763	17	1	4.84945	4.84945	100	11.363	0.11363	42.68	<.0001	<.0001	0	-0.43609	0.803708
KGT40768	3	1	0.212649	0.212649	16	2.5709	0.160681	1.32	0.2669	0.3434	0	0.2174	1.26421
KGT40769	58	1	1.6235	1.6235	346	27.0627	0.078216	20.76	<.0001	<.0001	0	-0.1366	0.98913
KGT40770	2	1	0.0124649	0.0124649	10	0.360886	0.0360886	0.35	0.5698	0.6425	0	0.06446	1.13705
KGT40776	2	1	0.0417425	0.0417425	10	0.650107	0.0650107	0.64	0.4416	0.5216	0	0.118	1.18004
KGT40778	2	1	0.00277927	0.00277927	10	0.347891	0.0347891	0.08	0.7832	0.8281	0	0.03044	1.11055
KGT40784	13	1	8.4606	8.4606	76	6.96254	0.0916124	92.35	<.0001	<.0001	0	-0.65869	0.688793
KGT40788	3	1	0.0266852	0.0266852	16	0.680161	0.0425101	0.63	0.4398	0.52	0	-0.07701	1.03084
KGT40789	16	1	2.70293	2.70293	94	8.54517	0.0909061	29.73	<.0001	<.0001	0	-0.33559	0.861691
KGT40790	72	1	6.65322	6.65322	430	64.9228	0.150983	44.07	<.0001	<.0001	0	-0.2482	0.9155
KGT40791	36	1	4.55886	4.55886	214	18.0156	0.0841852	54.15	<.0001	<.0001	0	-0.29056	0.889011
KGT40792	56	1	10.1955	10.1955	334	55.7265	0.166846	61.11	<.0001	<.0001	0	-0.34839	0.85408
KGT40793	3	1	0.0104245	0.0104245	16	1.12798	0.0704987	0.15	0.7056	0.7631	0	-0.04813	1.05168
KGT40794	154	1	12.3303	12.3303	922	109.171	0.118406	104.14	<.0001	<.0001	0	-0.23104	0.926455
KGT40795	20	1	9.58579	9.58579	118	18.015	0.152669	62.79	<.0001	<.0001	0	-0.56527	0.734871
KGT40796	122	1	7.15337	7.15337	730	98.5895	0.135054	52.97	<.0001	<.0001	0	-0.19771	0.948107
KGT40797	74	1	0.0199527	0.0199527	442	83.6905	0.189345	0.11	0.7456	0.7953	0	-0.01341	1.0773
KGT40798	38	1	7.20127	7.20127	226	37.9012	0.167704	42.94	<.0001	<.0001	0	-0.35544	0.849916
KGT40799	61	1	3.19443	3.19443	364	46.436	0.127571	25.04	<.0001	<.0001	0	-0.18685	0.955271
KGT40800	260	1	5.80246	5.80246	1558	220.35	0.141431	41.03	<.0001	<.0001	0	-0.12198	0.999205
KGT40801	51	1	20.6542	20.6542	304	45.5243	0.149751	137.92	<.0001	<.0001	0	-0.51961	0.758501
KGT40802	7	1	0.788733	0.788733	40	5.85304	0.146326	5.39	0.0254	0.0432	0	-0.2741	0.899212
KGT40803	23	1	3.11698	3.11698	136	24.8394	0.182643	17.07	<.0001	<.0001	0	-0.30058	0.882858
KGT40804	55	1	15.778	15.778	328	33.4034	0.10184	154.93	<.0001	<.0001	0	-0.43732	0.803023
KGT40805	61	1	1.0736	1.0736	364	61.4184	0.168732	6.36	0.0121	0.022	0	0.10832	1.17215
KGT40806	42	1	1.70152	1.70152	250	42.8832	0.171533	9.92	0.0018	0.0038	0	-0.16434	0.970293
KGT40807	33	1	6.61053	6.61053	196	24.9875	0.127487	51.85	<.0001	<.0001	0	-0.36544	0.844045
KGT40808	11	1	0.524292	0.524292	64	5.4784	0.0856001	6.12	0.016	0.0283	0	-0.17826	0.960976
KGT40809	57	1	4.88509	4.88509	340	51.449	0.151321	32.28	<.0001	<.0001	0	-0.23903	0.921338
KGT40810	240	1	38.5534	38.5534	1438	253.096	0.176005	219.05	<.0001	<.0001	0	-0.32725	0.866687
KGT40811	396	1	0.835041	0.835041	2374	390.274	0.164395	5.08	0.0243	0.0415	0	-0.03749	1.05947
KGT40812	8	1	3.65945	3.65945	46	3.891	0.084587	43.26	<.0001	<.0001	0	-0.55223	0.741543
KGT40823	3	1	0.212548	0.212548	16	2.44665	0.152916	1.39	0.2556	0.3312	0	-0.2173	0.93532
KGT40825	4	1	0.118308	0.118308	22	1.36428	0.0620127	1.91	0.1811	0.2454	0	0.1404	1.1985
KGT40826	210	1	2.09313	2.09313	1258	229.149	0.182153	11.49	0.0007	0.0016	0	0.08152	1.15057
KGT40828	106	1	9.40665	9.40665	634	121.6	0.191798	49.04	<.0001	<.0001	0	0.24323	1.28705
KGT40829	178	1	0.190992	0.190992	1066	166.064	0.155782	1.23	0.2684	0.3445	0	0.02675	1.10771
KGT40831	5	1	0.59272	0.59272	28	1.58448	0.0565884	10.47	0.0031	0.0063	0	-0.28112	0.894847
KGT40832	35	1	0.0682542	0.0682542	208	23.5638	0.113287	0.6	0.4385	0.5189	0	-0.03606	1.06052
KGT40833	13	1	0.347512	0.347512	76	5.24112	0.0689621	5.04	0.0277	0.0466	0	-0.1335	0.991258
KGT40834	3	1	0.159311	0.159311	16	3.98865	0.24929	0.64	0.4358	0.5172	0	0.1882	1.23888
KGT40836	6	1	0.132854	0.132854	34	3.35396	0.098646	1.35	0.2539	0.3294	0	-0.1215	0.999537
KGT40845	9	1	1.80093	1.80093	52	3.79677	0.0730148	24.67	<.0001	<.0001	0	-0.36524	0.844162
KGT40854	7	1	0.213688	0.213688	40	2.89785	0.0724463	2.95	0.0936	0.137	0	-0.14266	0.984984
KGT40858	12	1	3.67729	3.67729	70	9.53091	0.136156	27.01	<.0001	<.0001	0	-0.45199	0.794898
KGT40860	2	1	0.00663051	0.00663051	10	0.449664	0.0449664	0.15	0.709	0.7645	0	0.04701	1.12338
KGT40861	3	1	0.0523899	0.0523899	16	1.53453	0.0959083	0.55	0.4706	0.5496	0	-0.1079	1.009
KGT40862	1	1	1.073e-05	1.073e-05	4	0.946678	0.236669	0	0.995	0.9954	0	0.002674	1.08938
KGT40863	678	1	22.5735	22.5735	4066	282.708	0.0695297	324.66	<.0001	<.0001	0	-0.148984	0.980676
KGT40864	4	1	0.0521856	0.0521856	22	2.20749	0.10034	0.52	0.4784	0.5566	0	0.09326	1.15997
KGT40868	3	1	0.00620375	0.00620375	16	0.775568	0.048473	0.13	0.7252	0.7783	0	-0.03713	1.05973
KGT40871	23	1	1.83801	1.83801	136	13.0526	0.095975	19.15	<.0001	<.0001	0	-0.23082	0.926596
KGT40873	16	1	0.268823	0.268823	94	7.98652	0.0849629	3.16	0.0785	0.117	0	-0.10583	1.01045
KGT40874	13	1	0.860415	0.860415	76	12.2902	0.161713	5.32	0.0238	0.0407	0	-0.21006	0.940026
KGT40875	37	1	2.59442	2.59442	220	22.7033	0.103197	25.14	<.0001	<.0001	0	0.21621	1.26316
KGT40881	29	1	2.10514	2.10514	172	24.1811	0.140588	14.97	0.0002	0.0005	0	0.21999	1.26648
KGT40883	10	1	6.30672	6.30672	58	7.12165	0.122787	51.36	<.0001	<.0001	0	-0.64842	0.693714
KGT40884	26	1	12.2446	12.2446	154	16.0653	0.10432	117.37	<.0001	<.0001	0	-0.56032	0.737397
KGT40886	2	1	0.0151055	0.0151055	10	0.559277	0.0559277	0.27	0.6146	0.6846	0	0.07096	1.14218
KGT40887	26	1	36.3307	36.3307	154	16.9606	0.110134	329.88	<.0001	<.0001	0	0.96517	2.12285
KGT40888	102	1	64.6743	64.6743	610	120.259	0.197145	328.05	<.0001	<.0001	0	0.65016	1.70644
KGT40889	57	1	36.4338	36.4338	340	62.8961	0.184988	196.95	<.0001	<.0001	0	-0.65278	0.69162
KGT40890	12	1	0.619344	0.619344	70	5.80715	0.0829593	7.47	0.008	0.0152	0	-0.18549	0.956172
KGT40891	2	1	0.283517	0.283517	10	1.07073	0.107073	2.65	0.1347	0.1887	0	0.3074	1.34558
KGT40893	3	1	0.026292	0.026292	16	0.915321	0.0572075	0.46	0.5075	0.5848	0	-0.07644	1.03125
KGT40905	15	1	3.19048	3.19048	88	10.6731	0.121285	26.31	<.0001	<.0001	0	-0.37656	0.837565
KGT40908	34	1	33.3196	33.3196	202	55.5629	0.275064	121.13	<.0001	<.0001	0	-0.80829	0.620947
KGT40910	6	1	0.505345	0.505345	34	3.88068	0.114138	4.43	0.0428	0.0683	0	-0.237	0.922635
KGT40911	85	1	0.0106321	0.0106321	508	61.115	0.120305	0.09	0.7664	0.8147	0	0.009132	1.09427
KGT40912	6	1	0.197056	0.197056	34	8.18433	0.240716	0.82	0.3719	0.453	0	0.148	1.20483
KGT40917	283	1	0.374801	0.374801	1696	203.664	0.120085	3.12	0.0775	0.1157	0	-0.02971	1.0652
KGT40918	64	1	0.734268	0.734268	382	42.4523	0.111132	6.61	0.0105	0.0194	0	0.08746	1.15532
KGT40919	164	1	27.4564	27.4564	982	139.564	0.142122	193.19	<.0001	<.0001	0	0.33408	1.3707
KGT40920	160	1	8.34942	8.34942	958	163.081	0.170231	49.05	<.0001	<.0001	0	0.18652	1.23743
KGT40921	216	1	24.4383	24.4383	1294	175.418	0.135563	180.27	<.0001	<.0001	0	0.27464	1.31537
KGT40922	9	1	0.625829	0.625829	52	6.40748	0.123221	5.08	0.0285	0.0479	0	0.21531	1.26238
KGT40923	11	1	0.023427	0.023427	64	3.48639	0.0544748	0.43	0.5143	0.591	0	0.03768	1.11614
KGT40924	3	1	0.00530796	0.00530796	16	2.3859	0.149119	0.04	0.8527	0.8812	0	0.03434	1.11355
KGT40934	3	1	0.747404	0.747404	16	1.20199	0.0751245	9.95	0.0061	0.0119	0	-0.4075	0.819794
KGT40941	27	1	0.330999	0.330999	160	12.4751	0.0779697	4.25	0.041	0.0658	0	0.0904	1.15768
KGT40942	3	1	2.33911	2.33911	16	2.09288	0.130805	17.88	0.0006	0.0014	0	-0.721	0.659677
KGT40943	12	1	3.40461	3.40461	70	7.2491	0.103559	32.88	<.0001	<.0001	0	-0.43491	0.804365
KGT40944	11	1	0.00653402	0.00653402	64	7.04733	0.110115	0.06	0.8083	0.8482	0	0.0199	1.10246
KGT40945	30	1	5.35263	5.35263	178	23.3191	0.131006	40.86	<.0001	<.0001	0	-0.34489	0.856154
KGT40946	14	1	0.0311907	0.0311907	82	5.33264	0.0650321	0.48	0.4906	0.5691	0	0.03854	1.1168
KGT40948	89	1	1.88113	1.88113	532	58.8839	0.110684	17	<.0001	<.0001	0	-0.11871	1.00147
KGT40951	21	1	0.886088	0.886088	124	14.2078	0.114579	7.73	0.0063	0.0123	0	0.16772	1.22141
KGT40953	14	1	0.814855	0.814855	82	9.13135	0.111358	7.32	0.0083	0.0157	0	-0.19698	0.948587
KGT40956	51	1	1.08566	1.08566	304	30.9374	0.101768	10.67	0.0012	0.0027	0	0.11913	1.18096
KGT40957	48	1	5.33253	5.33253	286	32.8367	0.114813	46.45	<.0001	<.0001	0	0.27214	1.3131
KGT40968	2	1	0.633917	0.633917	10	0.933077	0.0933077	6.79	0.0262	0.0444	0	0.4597	1.4954
KGT40969	9	1	0.212628	0.212628	52	7.71694	0.148403	1.43	0.2367	0.3104	0	-0.1255	0.99677
KGT40970	4	1	0.297672	0.297672	22	1.55075	0.0704887	4.22	0.0519	0.081	0	0.2227	1.26886
KGT40971	9	1	12.9986	12.9986	52	4.3791	0.0842134	154.35	<.0001	<.0001	0	-0.98125	0.550793
KGT40972	4	1	2.56726	2.56726	22	2.19722	0.0998738	25.71	<.0001	<.0001	0	-0.6541	0.690988
KGT40973	33	1	3.33384	3.33384	196	24.3215	0.124089	26.87	<.0001	<.0001	0	0.25952	1.30166
KGT40974	9	1	0.0556956	0.0556956	52	3.46586	0.0666512	0.84	0.3649	0.446	0	-0.06423	1.04001
KGT40976	26	1	1.08014	1.08014	154	23.2823	0.151184	7.14	0.0083	0.0157	0	0.16642	1.22031
KGT40977	138	1	3.28013	3.28013	826	84.2721	0.102024	32.15	<.0001	<.0001	0	0.12588	1.1865
KGT40985	144	1	53.8562	53.8562	862	102.342	0.118726	453.62	<.0001	<.0001	0	0.49933	1.53705
KGT40986	68	1	9.13546	9.13546	406	55.8146	0.137474	66.45	<.0001	<.0001	0	-0.29927	0.88366
KGT40989	11	1	1.93265	1.93265	64	20.1901	0.315471	6.13	0.016	0.0283	0	-0.3422	0.857752
KGT40990	13	1	0.125769	0.125769	76	5.87352	0.0772832	1.63	0.206	0.2747	0	-0.08031	1.02849
KGT40991	21	1	0.644967	0.644967	124	23.6832	0.190993	3.38	0.0685	0.1037	0	-0.14309	0.984691
KGT40992	6	1	0.37124	0.37124	34	0.870602	0.0256059	14.5	0.0006	0.0014	0	-0.2031	0.944572
KGT40993	56	1	4.54428	4.54428	334	61.1718	0.183149	24.81	<.0001	<.0001	0	0.23259	1.27759
KGT40997	7	1	0.424228	0.424228	40	9.1031	0.227578	1.86	0.1798	0.2437	0	0.201	1.24992
KGT40998	1	1	0.0788222	0.0788222	4	0.227335	0.0568338	1.39	0.3042	0.3826	0	0.2292	1.27459
KGT41000	7	1	7.612e-05	7.612e-05	40	3.51116	0.087779	0	0.9767	0.9802	0	-0.002693	1.08533
KGT41001	51	1	29.3608	29.3608	304	60.0939	0.197677	148.53	<.0001	<.0001	0	0.61952	1.67058
KGT41002	17	1	26.5041	26.5041	100	48.6038	0.486038	54.53	<.0001	<.0001	0	1.0195	2.20432
KGT41003	5	1	0.865918	0.865918	28	2.21742	0.0791934	10.93	0.0026	0.0054	0	0.3398	1.37615
KGT41004	2	1	2.52974	2.52974	10	1.17583	0.117583	21.51	0.0009	0.002	0	0.9183	2.05499
KGT41005	5	1	0.142812	0.142812	28	2.01282	0.0718863	1.99	0.1697	0.2311	0	0.13799	1.1965
KGT41010	6	1	0.00381795	0.00381795	34	1.49903	0.044089	0.09	0.7703	0.8179	0	-0.0206	1.07195
KGT41018	2	1	0.00513453	0.00513453	10	1.52672	0.152672	0.03	0.8582	0.8863	0	0.04137	1.11899
KGT41019	5	1	0.884674	0.884674	28	1.63169	0.0582746	15.18	0.0006	0.0014	0	0.34345	1.37963
KGT41023	3	1	3.35536	3.35536	16	0.857114	0.0535696	62.64	<.0001	<.0001	0	-0.8635	0.597633
KGT41024	20	1	11.0372	11.0372	118	13.8735	0.117572	93.88	<.0001	<.0001	0	-0.60655	0.714142
KGT41025	42	1	85.5936	85.5936	250	66.6892	0.266757	320.87	<.0001	<.0001	0	-1.1656	0.484723
KGT41036	5	1	0.622334	0.622334	28	2.54009	0.0907176	6.86	0.0141	0.0253	0	-0.2881	0.890528
KGT41037	8	1	0.694536	0.694536	46	6.80817	0.148004	4.69	0.0355	0.058	0	-0.2406	0.920336
KGT41041	1	1	1.4585	1.4585	4	0.332878	0.0832195	17.53	0.0138	0.0248	0	-0.9861	0.548945
KGT41045	1	1	0.205674	0.205674	4	0.218257	0.0545642	3.77	0.1242	0.1757	0	-0.3703	0.841207
KGT41046	2	1	0.00026297	0.00026297	10	0.509477	0.0509477	0.01	0.9441	0.9554	0	-0.009363	1.08033
KGT41047	25	1	14.4086	14.4086	148	30.2474	0.204374	70.5	<.0001	<.0001	0	-0.61986	0.707584
KGT41052	5	1	0.577872	0.577872	28	1.27753	0.045626	12.67	0.0014	0.003	0	0.27758	1.31806
KGT41054	2	1	2.41462	2.41462	10	0.806161	0.0806161	29.95	0.0003	0.0007	0	-0.8971	0.583875
KGT41055	14	1	3.74862	3.74862	82	4.27193	0.0520967	71.96	<.0001	<.0001	0	-0.4225	0.811314
KGT41056	21	1	5.0932	5.0932	124	13.8423	0.111631	45.63	<.0001	<.0001	0	-0.40211	0.822862
KGT41057	6	1	0.257297	0.257297	34	3.92645	0.115484	2.23	0.1448	0.2008	0	0.1691	1.22258
KGT41059	17	1	1.85415	1.85415	100	16.0801	0.160801	11.53	0.001	0.0022	0	-0.26965	0.901989
KGT41060	4	1	2.16213	2.16213	22	0.811908	0.0369049	58.59	<.0001	<.0001	0	-0.6003	0.717242
KGT41062	6	1	1.16145	1.16145	34	3.49799	0.102882	11.29	0.0019	0.004	0	-0.3592	0.847704
KGT41063	12	1	0.271769	0.271769	70	5.72646	0.0818066	3.32	0.0726	0.1092	0	-0.12288	0.998582
KGT41065	9	1	0.00272481	0.00272481	52	3.63704	0.0699431	0.04	0.8443	0.8761	0	0.01421	1.09813
KGT41066	2	1	0.858993	0.858993	10	0.462498	0.0462499	18.57	0.0015	0.0032	0	-0.5351	0.7504
KGT41067	15	1	2.42283	2.42283	88	7.11092	0.0808059	29.98	<.0001	<.0001	0	-0.32815	0.866146
KGT41069	5	1	0.0675326	0.0675326	28	3.00177	0.107206	0.63	0.4341	0.5156	0	0.09489	1.16129
KGT41070	8	1	0.714361	0.714361	46	2.29221	0.0498307	14.34	0.0004	0.001	0	0.24399	1.28772
KGT41073	8	1	0.462428	0.462428	46	4.36882	0.0949743	4.87	0.0324	0.0537	0	-0.1963	0.949035
KGT41074	85	1	23.2755	23.2755	508	97.0436	0.191031	121.84	<.0001	<.0001	0	0.42726	1.46215
KGT41075	38	1	1.34738	1.34738	226	46.2647	0.204711	6.58	0.0109	0.02	0	0.15375	1.20964
KGT41076	7	1	35.0139	35.0139	40	11.0671	0.276679	126.55	<.0001	<.0001	0	-1.8261	0.306664
KGT41078	8	1	19.5954	19.5954	46	30.5527	0.664189	29.5	<.0001	<.0001	0	-1.2779	0.448423
KGT41083	26	1	6.98e-05	6.98e-05	154	12.9165	0.0838734	0	0.977	0.9802	0	0.001338	1.08837
KGT41091	2	1	0.00104545	0.00104545	10	0.222536	0.0222536	0.05	0.8328	0.8687	0	0.01867	1.10153
KGT41093	8	1	1.25042	1.25042	46	2.92064	0.0634923	19.69	<.0001	<.0001	0	-0.3228	0.869364
KGT41094	13	1	0.28316	0.28316	76	7.01414	0.0922913	3.07	0.0839	0.1244	0	-0.1205	1.00023
KGT41095	2	1	0.0116593	0.0116593	10	1.60099	0.160099	0.07	0.7928	0.8364	0	0.06234	1.13538
KGT41098	2	1	1.47386	1.47386	10	0.295481	0.0295481	49.88	<.0001	<.0001	0	0.70092	1.76755
KGT41099	4	1	0.488195	0.488195	22	2.8721	0.13055	3.74	0.0661	0.1006	0	0.2852	1.32504
KGT41100	28	1	0.328567	0.328567	166	12.7816	0.0769974	4.27	0.0404	0.0649	0	-0.08845	1.0227
KGT41101	201	1	14.0297	14.0297	1204	117.357	0.0974729	143.93	<.0001	<.0001	0	-0.21572	0.936345
KGT41102	41	1	19.5276	19.5276	244	56.4651	0.231414	84.38	<.0001	<.0001	0	-0.56349	0.735778
KGT41103	106	1	31.9331	31.9331	634	82.5386	0.130187	245.29	<.0001	<.0001	0	-0.44815	0.797017
KGT41104	30	1	14.0129	14.0129	178	33.8708	0.190285	73.64	<.0001	<.0001	0	-0.55803	0.738568
KGT41105	29	1	31.2642	31.2642	172	26.1611	0.152099	205.55	<.0001	<.0001	0	-0.84777	0.604185
KGT41107	6	1	0.17614	0.17614	34	2.07465	0.0610191	2.89	0.0985	0.1428	0	-0.1399	0.98687
KGT41111	22	1	3.68839	3.68839	130	13.1159	0.100892	36.56	<.0001	<.0001	0	-0.33432	0.86245
KGT41112	185	1	29.0843	29.0843	1108	201.928	0.182245	159.59	<.0001	<.0001	0	0.32374	1.36091
KGT41113	20	1	0.933846	0.933846	118	15.1686	0.128547	7.26	0.0081	0.0154	0	-0.17643	0.962196
KGT41114	19	1	1.59659	1.59659	112	18.6944	0.166915	9.57	0.0025	0.0052	0	0.23669	1.28122
KGT41115	5	1	0.609406	0.609406	28	3.56516	0.127327	4.79	0.0372	0.0604	0	0.2851	1.32495
KGT41116	36	1	1.71069	1.71069	214	30.3472	0.141809	12.06	0.0006	0.0014	0	0.17799	1.23014
KGT41118	24	1	1.38777	1.38777	142	25.1961	0.177437	7.82	0.0059	0.0115	0	-0.19634	0.949008
KGT41121	14	1	5.40978	5.40978	82	7.92997	0.096707	55.94	<.0001	<.0001	0	0.50755	1.54583
KGT41122	2	1	0.596088	0.596088	10	1.46374	0.146374	4.07	0.0712	0.1072	0	-0.4458	0.798316
KGT41124	11	1	0.0284946	0.0284946	64	5.95161	0.0929939	0.31	0.5818	0.6534	0	0.04156	1.11914
KGT41125	74	1	4.77132	4.77132	442	61.8498	0.139932	34.1	<.0001	<.0001	0	0.20733	1.25541
KGT41126	2	1	0.24352	0.24352	10	0.158078	0.0158078	15.41	0.0028	0.0057	0	-0.28491	0.892499
KGT41127	75	1	2.19522	2.19522	448	27.1939	0.0607006	36.16	<.0001	<.0001	0	-0.13969	0.987014
KGT41128	47	1	3.16425	3.16425	280	33.6647	0.120231	26.32	<.0001	<.0001	0	-0.21186	0.938854
KGT41129	157	1	7.30288	7.30288	940	118.9	0.12649	57.73	<.0001	<.0001	0	0.1761	1.22853
KGT41130	16	1	1.28915	1.28915	94	14.0891	0.149884	8.6	0.0042	0.0084	0	-0.23176	0.925993
KGT41131	70	1	0.221091	0.221091	418	53.5694	0.128156	1.73	0.1897	0.2554	0	0.04589	1.12251
KGT41132	88	1	8.51756	8.51756	526	70.0962	0.133263	63.92	<.0001	<.0001	0	-0.25402	0.911815
KGT41133	9	1	2.22873	2.22873	52	3.6378	0.0699577	31.86	<.0001	<.0001	0	-0.40631	0.82047
KGT41134	74	1	3.54351	3.54351	442	68.6206	0.15525	22.82	<.0001	<.0001	0	0.17867	1.23072
KGT41135	9	1	0.497664	0.497664	52	5.53732	0.106487	4.67	0.0353	0.0578	0	0.192	1.24214
KGT41136	9	1	0.13508	0.13508	52	4.78953	0.0921063	1.47	0.2314	0.3045	0	-0.10003	1.01452
KGT41137	22	1	1.17173	1.17173	130	14.0419	0.108014	10.85	0.0013	0.0028	0	0.18843	1.23907
KGT41138	14	1	2.73722	2.73722	82	7.70046	0.0939081	29.15	<.0001	<.0001	0	-0.36103	0.846629
KGT41139	45	1	10.7002	10.7002	268	38.9297	0.14526	73.66	<.0001	<.0001	0	-0.39815	0.825124
KGT41140	33	1	1.23643	1.23643	196	16.3243	0.0832872	14.85	0.0002	0.0005	0	0.15805	1.21325
KGT41141	40	1	1.70106	1.70106	238	27.5482	0.115749	14.7	0.0002	0.0005	0	0.16838	1.22197
KGT41146	2	1	0.0635577	0.0635577	10	0.910845	0.0910845	0.7	0.423	0.5055	0	-0.1456	0.982979
KGT41148	18	1	5.66108	5.66108	106	11.7703	0.111041	50.98	<.0001	<.0001	0	0.4579	1.49354
KGT41149	2	1	0.617945	0.617945	10	0.247572	0.0247572	24.96	0.0005	0.0012	0	0.45385	1.48935
KGT41151	8	1	0.37813	0.37813	46	4.10123	0.0891571	4.24	0.0451	0.0714	0	0.17751	1.22973
KGT41152	34	1	0.743623	0.743623	202	25.5827	0.126647	5.87	0.0163	0.0288	0	0.12075	1.18229
KGT41154	69	1	81.6342	81.6342	412	69.3442	0.168311	485.02	<.0001	<.0001	0	-0.88811	0.587525
KGT41155	4	1	0.516021	0.516021	22	2.4581	0.111732	4.62	0.0429	0.0685	0	-0.2933	0.887324
KGT41158	68	1	11.1622	11.1622	406	47.5784	0.117188	95.25	<.0001	<.0001	0	-0.33081	0.864551
KGT41159	2	1	0.00079822	0.00079822	10	0.510675	0.0510675	0.02	0.903	0.9236	0	0.01631	1.09972
KGT41160	25	1	3.57223	3.57223	148	17.4489	0.117898	30.3	<.0001	<.0001	0	-0.30864	0.877939
KGT41163	30	1	0.849611	0.849611	178	17.4775	0.098188	8.65	0.0037	0.0075	0	0.13741	1.19602
KGT41164	63	1	2.01809	2.01809	376	25.8715	0.0688072	29.33	<.0001	<.0001	0	-0.14613	0.982618
KGT41166	3	1	0.00819924	0.00819924	16	1.08471	0.0677945	0.12	0.7325	0.7844	0	-0.04269	1.05566
KGT41167	12	1	2.15386	2.15386	70	10.3055	0.147221	14.63	0.0003	0.0007	0	-0.34592	0.855543
KGT41169	28	1	3.61218	3.61218	166	29.5197	0.17783	20.31	<.0001	<.0001	0	0.29326	1.33246
KGT41172	10	1	0.426737	0.426737	58	8.16291	0.14074	3.03	0.0869	0.1285	0	-0.16867	0.967385
KGT41174	3	1	0.166225	0.166225	16	0.844226	0.0527641	3.15	0.0949	0.1386	0	0.1922	1.24232
KGT41178	6	1	1.15635	1.15635	34	5.18541	0.152512	7.58	0.0094	0.0176	0	-0.3584	0.848174
KGT41179	8	1	2.04183	2.04183	46	3.74709	0.0814585	25.07	<.0001	<.0001	0	-0.4125	0.816957
KGT41180	43	1	15.8144	15.8144	256	36.172	0.141297	111.92	<.0001	<.0001	0	-0.49516	0.771465
KGT41181	58	1	0.892967	0.892967	346	34.5014	0.0997151	8.96	0.003	0.0061	0	-0.10131	1.01362
KGT41183	6	1	1.2642	1.2642	34	5.00402	0.147177	8.59	0.006	0.0117	0	-0.3748	0.838587
KGT41184	17	1	4.49364	4.49364	100	18.0366	0.180366	24.91	<.0001	<.0001	0	0.41979	1.4546
KGT41187	4	1	0.493223	0.493223	22	3.86389	0.175631	2.81	0.1079	0.1549	0	0.2867	1.32642
KGT41189	5	1	0.13383	0.13383	28	2.33988	0.0835671	1.6	0.2161	0.2868	0	-0.1336	0.991189
KGT41191	7	1	6.51496	6.51496	40	7.65363	0.191341	34.05	<.0001	<.0001	0	-0.7877	0.629873
KGT41193	11	1	2.32558	2.32558	64	8.08727	0.126364	18.4	<.0001	<.0001	0	-0.37543	0.838221
KGT41197	60	1	19.0991	19.0991	358	72.9223	0.203693	93.76	<.0001	<.0001	0	-0.46066	0.790136
KGT41198	13	1	5.17484	5.17484	76	16.7715	0.220677	23.45	<.0001	<.0001	0	-0.5151	0.760876
KGT41199	37	1	32.1635	32.1635	220	45.0516	0.20478	157.06	<.0001	<.0001	0	-0.76126	0.641523
KGT41203	6	1	0.0911136	0.0911136	34	5.60754	0.164928	0.55	0.4624	0.5418	0	0.1006	1.16589
KGT41206	28	1	0.0109763	0.0109763	166	20.3747	0.122739	0.09	0.7653	0.8138	0	0.01617	1.09962
KGT41209	19	1	13.0467	13.0467	112	19.7965	0.176755	73.81	<.0001	<.0001	0	-0.67659	0.6803
KGT41210	22	1	0.00012737	0.00012737	130	8.96593	0.0689687	0	0.9658	0.9728	0	0.001965	1.08884
KGT41212	10	1	0.107416	0.107416	58	4.9436	0.0852344	1.26	0.2662	0.3427	0	-0.08462	1.02542
KGT41213	27	1	0.308147	0.308147	160	21.6603	0.135377	2.28	0.1333	0.1873	0	-0.08723	1.02356
KGT41216	3	1	4.22919	4.22919	16	1.98976	0.12436	34.01	<.0001	<.0001	0	-0.9694	0.555336
KGT41218	1	1	0.0929995	0.0929995	4	0.523888	0.130972	0.71	0.4469	0.527	0	-0.249	0.914993
KGT41220	15	1	1.03075	1.03075	88	10.2328	0.116281	8.86	0.0038	0.0077	0	-0.21403	0.937443
KGT41222	8	1	2.1949	2.1949	46	4.05194	0.0880857	24.92	<.0001	<.0001	0	-0.42768	0.808406
KGT41223	10	1	0.459145	0.459145	58	5.13939	0.0886103	5.18	0.0265	0.0448	0	-0.17496	0.963177
KGT41224	42	1	0.0600752	0.0600752	250	24.0562	0.0962247	0.62	0.4302	0.5123	0	-0.03088	1.06434
KGT41226	2	1	3.47278	3.47278	10	0.22059	0.022059	157.43	<.0001	<.0001	0	-1.07592	0.51581
KGT41227	2	1	0.0109582	0.0109582	10	1.16053	0.116053	0.09	0.7649	0.8137	0	-0.06044	1.04275
KGT41228	28	1	2.10322	2.10322	166	18.6476	0.112335	18.72	<.0001	<.0001	0	-0.22378	0.931129
KGT41229	27	1	1.44423	1.44423	160	21.7346	0.135841	10.63	0.0014	0.003	0	0.18884	1.23943
KGT41233	3	1	0.503869	0.503869	16	0.99139	0.0619618	8.13	0.0115	0.021	0	0.3346	1.37119
KGT41237	2	1	0.00662183	0.00662183	10	0.323945	0.0323945	0.2	0.6608	0.7245	0	-0.04698	1.05252
KGT41238	7	1	4.91632	4.91632	40	8.44164	0.211041	23.3	<.0001	<.0001	0	-0.6843	0.676674
KGT41239	10	1	0.844279	0.844279	58	8.51261	0.146769	5.75	0.0197	0.0342	0	0.23725	1.28172
KGT41241	21	1	8.723e-05	8.723e-05	124	12.2435	0.0987378	0	0.9763	0.9802	0	-0.001664	1.08611
KGT41243	4	1	1.26121	1.26121	22	4.51525	0.205239	6.15	0.0213	0.0368	0	-0.4585	0.79132
KGT41244	6	1	0.00892169	0.00892169	34	1.80105	0.0529721	0.17	0.6841	0.7446	0	0.03148	1.11135
KGT41245	24	1	4.84499	4.84499	142	17.8021	0.125367	38.65	<.0001	<.0001	0	-0.36686	0.843215
KGT41247	5	1	0.0145212	0.0145212	28	2.53322	0.090472	0.16	0.6917	0.7511	0	-0.044	1.0547
KGT41251	9	1	0.018863	0.018863	52	3.25669	0.0626286	0.3	0.5855	0.6573	0	0.03738	1.1159
KGT41252	13	1	3.35655	3.35655	76	6.39507	0.0841457	39.89	<.0001	<.0001	0	0.41489	1.44967
KGT41254	2	1	1.86488	1.86488	10	0.602308	0.0602308	30.96	0.0002	0.0005	0	-0.7884	0.629567
KGT41255	9	1	4.08956	4.08956	52	17.0905	0.328663	12.44	0.0009	0.002	0	-0.5504	0.742484
KGT41256	44	1	2.4469	2.4469	262	28.9433	0.110471	22.15	<.0001	<.0001	0	0.19255	1.24262
KGT41257	75	1	7.26436	7.26436	448	45.4802	0.101518	71.56	<.0001	<.0001	0	-0.25411	0.911758
KGT41258	10	1	0.0491668	0.0491668	58	5.54129	0.0955394	0.51	0.476	0.5546	0	0.05725	1.13138
KGT41259	23	1	2.8144	2.8144	136	14.5941	0.10731	26.23	<.0001	<.0001	0	-0.28562	0.89206
KGT41260	16	1	0.00835751	0.00835751	94	7.09639	0.0754935	0.11	0.7401	0.7907	0	-0.01866	1.07339
KGT41262	29	1	6.11589	6.11589	172	13.3964	0.0778861	78.52	<.0001	<.0001	0	-0.37496	0.838494
KGT41263	38	1	0.0971033	0.0971033	226	16.1911	0.071642	1.36	0.2456	0.3203	0	0.04127	1.11892
KGT41264	120	1	12.319	12.319	718	128.014	0.178292	69.09	<.0001	<.0001	0	0.26161	1.30355
KGT41265	51	1	6.44084	6.44084	304	61.5403	0.202435	31.82	<.0001	<.0001	0	0.29016	1.3296
KGT41266	4	1	0.49244	0.49244	22	1.92766	0.0876211	5.62	0.0269	0.0455	0	0.2865	1.32623
KGT41267	5	1	0.0287	0.0287	28	2.79104	0.09968	0.29	0.5958	0.6672	0	-0.06186	1.04172
KGT41268	3	1	0.723145	0.723145	16	1.40653	0.0879079	8.23	0.0112	0.0205	0	0.4009	1.43568
KGT41269	26	1	3.44254	3.44254	154	19.1361	0.12426	27.7	<.0001	<.0001	0	0.2971	1.33601
KGT41270	19	1	3.86395	3.86395	112	23.4477	0.209355	18.46	<.0001	<.0001	0	0.36821	1.40351
KGT41271	24	1	6.01564	6.01564	142	23.3483	0.164425	36.59	<.0001	<.0001	0	0.40878	1.44354
KGT41272	17	1	2.77929	2.77929	100	10.686	0.10686	26.01	<.0001	<.0001	0	-0.33014	0.864952
KGT41273	28	1	1.54277	1.54277	166	13.9703	0.0841586	18.33	<.0001	<.0001	0	-0.19166	0.952092
KGT41274	12	1	1.127e-05	1.127e-05	70	7.39788	0.105684	0	0.9918	0.9929	0	0.0007912	1.08796
KGT41275	7	1	1.04053	1.04053	40	5.10736	0.127684	8.15	0.0068	0.0132	0	0.3148	1.3525
KGT41279	20	1	1.15838	1.15838	118	12.8126	0.108581	10.67	0.0014	0.003	0	-0.1965	0.948903
KGT41280	56	1	6.70759	6.70759	334	45.4497	0.136077	49.29	<.0001	<.0001	0	0.28258	1.32263
KGT41281	16	1	0.793181	0.793181	94	23.4756	0.24974	3.18	0.078	0.1163	0	0.1818	1.23339
KGT41282	12	1	0.732905	0.732905	70	10.438	0.149114	4.92	0.0299	0.0499	0	-0.20178	0.945437
KGT41283	83	1	4.18316	4.18316	496	58.6892	0.118325	35.35	<.0001	<.0001	0	0.1833	1.23468
KGT41284	112	1	13.9372	13.9372	670	78.0548	0.1165	119.63	<.0001	<.0001	0	0.28803	1.32764
KGT41288	8	1	0.145715	0.145715	46	5.82687	0.126671	1.15	0.2891	0.3669	0	-0.1102	1.0074
KGT41289	8	1	0.104087	0.104087	46	3.91435	0.0850945	1.22	0.2745	0.3508	0	-0.09313	1.01939
KGT41290	61	1	14.7907	14.7907	364	44.0601	0.121044	122.19	<.0001	<.0001	0	-0.40205	0.822896
KGT41292	13	1	3.98366	3.98366	76	10.9657	0.144286	27.61	<.0001	<.0001	0	-0.45199	0.794898
KGT41295	3	1	0.293561	0.293561	16	3.11798	0.194874	1.51	0.2374	0.311	0	0.2554	1.29795
KGT41296	2	1	1.17188	1.17188	10	0.618997	0.0618997	18.93	0.0014	0.003	0	-0.625	0.705067
KGT41297	11	1	3.0381	3.0381	64	14.766	0.230718	13.17	0.0006	0.0014	0	0.4291	1.46402
KGT41298	8	1	0.00117776	0.00117776	46	6.42641	0.139705	0.01	0.9272	0.9428	0	-0.009907	1.07992
KGT41299	2	1	0.256524	0.256524	10	2.23401	0.223401	1.15	0.3091	0.3873	0	-0.2924	0.887877
KGT41300	21	1	0.184147	0.184147	124	15.0507	0.121376	1.52	0.2204	0.2919	0	-0.07646	1.03123
KGT41309	16	1	4.36686	4.36686	94	13.3307	0.141816	30.79	<.0001	<.0001	0	-0.42656	0.809034
KGT41310	13	1	0.00925196	0.00925196	76	14.655	0.192829	0.05	0.8272	0.8648	0	-0.02178	1.07107
KGT41311	41	1	0.430608	0.430608	244	32.9224	0.134928	3.19	0.0753	0.1128	0	0.08368	1.1523
KGT41314	35	1	6.83416	6.83416	208	21.2161	0.102001	67	<.0001	<.0001	0	-0.3608	0.846764
KGT41315	2	1	1.25174	1.25174	10	0.985501	0.0985501	12.7	0.0051	0.0101	0	-0.6459	0.694927
KGT41316	4	1	0.040432	0.040432	22	1.51792	0.0689965	0.59	0.4521	0.5322	0	-0.08209	1.02722
KGT41317	5	1	0.0582241	0.0582241	28	0.892669	0.031881	1.83	0.1874	0.2528	0	-0.08811	1.02294
KGT41318	21	1	0.316109	0.316109	124	14.9459	0.120532	2.62	0.1079	0.1549	0	-0.10018	1.01442
KGT41319	20	1	0.0647815	0.0647815	118	12.0396	0.102031	0.63	0.4272	0.5094	0	0.04647	1.12296
KGT41320	21	1	7.59037	7.59037	124	14.5926	0.117682	64.5	<.0001	<.0001	0	-0.49088	0.773757
KGT41321	13	1	1.27643	1.27643	76	6.51337	0.0857022	14.89	0.0002	0.0005	0	0.25585	1.29835
KGT41322	6	1	1.75107	1.75107	34	3.13036	0.0920694	19.02	0.0001	0.0003	0	0.4411	1.47625
KGT41323	23	1	9.77379	9.77379	136	21.3534	0.15701	62.25	<.0001	<.0001	0	-0.53226	0.751879
KGT41324	33	1	0.02896	0.02896	196	19.1721	0.0978167	0.3	0.587	0.6579	0	-0.02419	1.06928
KGT41325	14	1	0.598014	0.598014	82	5.04099	0.0614754	9.73	0.0025	0.0052	0	-0.16875	0.967332
KGT41327	7	1	0.328541	0.328541	40	1.25021	0.0312552	10.51	0.0024	0.005	0	0.17689	1.2292
KGT41329	9	1	2.61512	2.61512	52	5.69736	0.109565	23.87	<.0001	<.0001	0	-0.44013	0.80146
KGT41331	6	1	0.159141	0.159141	34	4.71453	0.138663	1.15	0.2916	0.3692	0	0.133	1.19237
KGT41332	27	1	7.58515	7.58515	160	32.0764	0.200478	37.84	<.0001	<.0001	0	0.43277	1.46775
KGT41333	50	1	2.45665	2.45665	298	35.5199	0.119194	20.61	<.0001	<.0001	0	0.18098	1.23269
KGT41337	4	1	0.143373	0.143373	22	2.44185	0.110993	1.29	0.268	0.3442	0	0.1546	1.21036
KGT41338	78	1	0.00135219	0.00135219	466	57.0463	0.122417	0.01	0.9163	0.9344	0	0.0034	1.08993
KGT41339	23	1	8.79569	8.79569	136	22.3723	0.164502	53.47	<.0001	<.0001	0	0.50492	1.54302
KGT41340	57	1	4.36198	4.36198	340	54.6126	0.160625	27.16	<.0001	<.0001	0	0.22587	1.27165
KGT41341	77	1	3.37061	3.37061	460	57.4757	0.124947	26.98	<.0001	<.0001	0	0.17083	1.22405
KGT41342	148	1	0.457547	0.457547	886	97.5692	0.110123	4.15	0.0418	0.0669	0	-0.0454	1.05368
KGT41343	99	1	0.730902	0.730902	592	37.1979	0.0628342	11.63	0.0007	0.0016	0	-0.07016	1.03575
KGT41345	16	1	14.3714	14.3714	94	18.6268	0.198157	72.53	<.0001	<.0001	0	-0.77383	0.635958
KGT41348	5	1	2.69697	2.69697	28	3.85965	0.137845	19.57	0.0001	0.0003	0	0.5997	1.64779
KGT41349	202	1	27.9175	27.9175	1210	179.7	0.148512	187.98	<.0001	<.0001	0	-0.30354	0.881048
KGT41350	27	1	1.67581	1.67581	160	23.8522	0.149076	11.24	0.001	0.0022	0	-0.20342	0.944362
KGT41354	40	1	32.6846	32.6846	238	57.7017	0.242444	134.81	<.0001	<.0001	0	0.73807	1.81366
KGT41358	6	1	0.602705	0.602705	34	2.31949	0.0682203	8.83	0.0054	0.0106	0	0.25878	1.30099
KGT41362	93	1	114.064	114.064	556	127.85	0.229946	496.04	<.0001	<.0001	0	-0.90425	0.580989
KGT41365	6	1	3.44851	3.44851	34	16.3511	0.480915	7.17	0.0113	0.0207	0	0.619	1.66998
KGT41366	7	1	0.782308	0.782308	40	5.35881	0.13397	5.84	0.0203	0.0352	0	-0.273	0.899897
KGT41367	19	1	2.00211	2.00211	112	19.8698	0.177409	11.29	0.0011	0.0025	0	0.26505	1.30666
KGT41368	5	1	0.514927	0.514927	28	2.3659	0.0844965	6.09	0.0199	0.0345	0	-0.262	0.906785
KGT41370	5	1	1.10638	1.10638	28	6.29589	0.224853	4.92	0.0348	0.0571	0	-0.3841	0.833199
KGT41371	1	1	0.182804	0.182804	4	0.412914	0.103229	1.77	0.2541	0.3294	0	-0.3491	0.853659
KGT41372	6	1	0.287612	0.287612	34	3.6178	0.106406	2.7	0.1094	0.1565	0	0.1788	1.23083
KGT41374	23	1	5.80861	5.80861	136	21.5594	0.158525	36.64	<.0001	<.0001	0	0.41032	1.44508
KGT41378	11	1	1.63148	1.63148	64	4.4617	0.0697141	23.4	<.0001	<.0001	0	-0.31445	0.87441
KGT41379	192	1	0.139578	0.139578	1150	201.118	0.174885	0.8	0.3718	0.453	0	-0.02201	1.0709
KGT41380	29	1	3.93697	3.93697	172	27.8389	0.161854	24.32	<.0001	<.0001	0	-0.30084	0.882698
KGT41383	48	1	10.5382	10.5382	286	48.341	0.169024	62.35	<.0001	<.0001	0	0.38258	1.41756
KGT41384	72	1	12.8128	12.8128	430	65.8885	0.153229	83.62	<.0001	<.0001	0	-0.34444	0.856421
KGT41388	10	1	2.05981	2.05981	58	12.0166	0.207182	9.94	0.0026	0.0054	0	-0.3706	0.841032
KGT41389	14	1	0.748109	0.748109	82	11.1888	0.136449	5.48	0.0216	0.0372	0	0.18874	1.23934
KGT41390	11	1	1.21749	1.21749	64	6.72237	0.105037	11.59	0.0011	0.0025	0	-0.27164	0.900746
KGT41391	24	1	0.00061418	0.00061418	142	21.2463	0.149622	0	0.949	0.9593	0	-0.00413	1.08425
KGT41392	28	1	0.43259	0.43259	166	17.577	0.105886	4.09	0.0449	0.0712	0	-0.10149	1.0135
KGT41393	6	1	0.960669	0.960669	34	3.84488	0.113085	8.5	0.0063	0.0123	0	-0.3267	0.867017
KGT41394	3	1	0.0061115	0.0061115	16	1.35066	0.0844161	0.07	0.7913	0.8354	0	-0.03685	1.05994
KGT41395	17	1	4.01306	4.01306	100	12.2188	0.122188	32.84	<.0001	<.0001	0	0.39671	1.43151
KGT41396	10	1	3.23819	3.23819	58	8.40764	0.144959	22.34	<.0001	<.0001	0	0.46463	1.50052
KGT41397	23	1	0.710264	0.710264	136	8.59095	0.0631688	11.24	0.001	0.0022	0	-0.14348	0.984425
KGT41398	15	1	1.50786	1.50786	88	33.6027	0.381849	3.95	0.05	0.0783	0	0.2589	1.3011
KGT41399	7	1	0.0507321	0.0507321	40	3.26214	0.0815535	0.62	0.4349	0.5164	0	-0.06951	1.03621
KGT41400	12	1	3.37408	3.37408	70	13.5878	0.194111	17.38	<.0001	<.0001	0	-0.433	0.805431
KGT41401	37	1	0.340225	0.340225	220	30.3103	0.137774	2.47	0.1175	0.1667	0	0.0783	1.14801
KGT41403	16	1	7.91902	7.91902	94	11.8806	0.12639	62.66	<.0001	<.0001	0	-0.57442	0.730225
KGT41406	2	1	0.00497213	0.00497213	10	0.63167	0.063167	0.08	0.7848	0.8292	0	0.04071	1.11848
KGT41407	19	1	0.934481	0.934481	112	7.4734	0.0667268	14	0.0003	0.0007	0	-0.18108	0.9591
KGT41408	17	1	1.00025	1.00025	100	9.42624	0.0942624	10.61	0.0015	0.0032	0	-0.19805	0.947884
KGT41409	9	1	2.92393	2.92393	52	3.95964	0.076147	38.4	<.0001	<.0001	0	-0.46539	0.78755
KGT41411	91	1	3.9618	3.9618	544	59.3582	0.109114	36.31	<.0001	<.0001	0	-0.17036	0.966253
KGT41412	24	1	1.90582	1.90582	142	23.3868	0.164696	11.57	0.0009	0.002	0	-0.23009	0.927065
KGT41413	40	1	6.71388	6.71388	238	42.955	0.180483	37.2	<.0001	<.0001	0	0.33451	1.37111
KGT41414	10	1	0.361243	0.361243	58	5.75712	0.0992608	3.64	0.0614	0.0944	0	0.15519	1.21085
KGT41416	28	1	0.44882	0.44882	166	20.4366	0.123112	3.65	0.0579	0.0894	0	0.10337	1.16813
KGT41417	14	1	1.13953	1.13953	82	5.07673	0.0619113	18.41	<.0001	<.0001	0	0.23295	1.27791
KGT41420	138	1	30.2569	30.2569	826	142.179	0.17213	175.78	<.0001	<.0001	0	-0.38232	0.834227
KGT41421	104	1	2.39662	2.39662	622	95.0527	0.152818	15.68	<.0001	<.0001	0	-0.12395	0.997841
KGT41422	2	1	0.0786075	0.0786075	10	0.867551	0.0867551	0.91	0.3636	0.4446	0	-0.1619	0.971936
KGT41424	7	1	0.0033128	0.0033128	40	3.41735	0.0854338	0.04	0.8449	0.8761	0	-0.01776	1.07406
KGT41425	17	1	5.77317	5.77317	100	10.0041	0.100041	57.71	<.0001	<.0001	0	-0.47581	0.781882
KGT41426	31	1	12.552	12.552	184	31.1372	0.169224	74.17	<.0001	<.0001	0	0.51955	1.55874
KGT41427	3	1	3.11777	3.11777	16	1.11125	0.0694534	44.89	<.0001	<.0001	0	-0.8324	0.610656
KGT41428	3	1	1.02431	1.02431	16	5.48709	0.342943	2.99	0.1032	0.149	0	-0.4771	0.781183
KGT41429	17	1	0.875551	0.875551	100	14.7069	0.147069	5.95	0.0164	0.029	0	-0.1853	0.956298
KGT41431	84	1	18.7085	18.7085	502	94.5441	0.188335	99.34	<.0001	<.0001	0	0.38533	1.42027
KGT41432	46	1	7.38173	7.38173	274	27.4279	0.100102	73.74	<.0001	<.0001	0	0.32708	1.36407
KGT41433	5	1	7.56707	7.56707	28	3.25534	0.116262	65.09	<.0001	<.0001	0	-1.0045	0.541988
KGT41434	2	1	0.383702	0.383702	10	0.47602	0.047602	8.06	0.0176	0.0309	0	-0.3576	0.848645
KGT41435	10	1	0.14187	0.14187	58	5.54873	0.0956678	1.48	0.2282	0.301	0	-0.09725	1.01648
KGT41437	32	1	1.61434	1.61434	190	19.7723	0.104065	15.51	0.0001	0.0003	0	-0.18339	0.957565
KGT41439	33	1	0.0986693	0.0986693	196	24.7744	0.1264	0.78	0.378	0.459	0	0.04465	1.12154
KGT41441	4	1	0.837625	0.837625	22	3.94791	0.179451	4.67	0.0419	0.067	0	-0.3736	0.839285
KGT41443	23	1	0.350777	0.350777	136	20.6635	0.151937	2.31	0.131	0.1843	0	-0.10083	1.01396
KGT41444	33	1	15.0079	15.0079	196	23.453	0.119658	125.42	<.0001	<.0001	0	-0.55063	0.742366
KGT41446	11	1	4.17583	4.17583	64	5.27338	0.0823966	50.68	<.0001	<.0001	0	-0.50307	0.767247
KGT41447	16	1	33.5708	33.5708	94	47.1114	0.501185	66.98	<.0001	<.0001	0	-1.1827	0.479012
KGT41448	15	1	1.4888	1.4888	88	9.93761	0.112927	13.18	0.0005	0.0012	0	-0.25723	0.909788
KGT41449	13	1	0.023779	0.023779	76	8.03321	0.1057	0.22	0.6366	0.7044	0	0.03492	1.114
KGT41450	8	1	0.935016	0.935016	46	4.30103	0.0935007	10	0.0028	0.0057	0	-0.27914	0.896076
KGT41451	23	1	11.0128	11.0128	136	14.5488	0.106976	102.95	<.0001	<.0001	0	-0.56499	0.735013
KGT41452	2	1	0.308351	0.308351	10	0.588286	0.0588286	5.24	0.0451	0.0714	0	-0.3206	0.870691
KGT41454	5	1	0.558825	0.558825	28	2.74489	0.0980316	5.7	0.024	0.0411	0	-0.273	0.899897
KGT41455	5	1	1.43248	1.43248	28	1.22018	0.043578	32.87	<.0001	<.0001	0	-0.43703	0.803184
KGT41456	14	1	3.6769	3.6769	82	13.2081	0.161075	22.83	<.0001	<.0001	0	0.41844	1.45324
KGT41459	13	1	0.0206857	0.0206857	76	11.6083	0.152741	0.14	0.7139	0.7683	0	0.03257	1.11219
KGT41463	24	1	2.38498	2.38498	142	23.3856	0.164687	14.48	0.0002	0.0005	0	-0.25739	0.909687
KGT41464	60	1	60.2309	60.2309	358	109.544	0.305988	196.84	<.0001	<.0001	0	-0.81807	0.616752
KGT41467	4	1	0.0116594	0.0116594	22	1.85359	0.0842541	0.14	0.7135	0.7682	0	-0.04408	1.05464
KGT41468	7	1	3.97451	3.97451	40	7.01283	0.175321	22.67	<.0001	<.0001	0	-0.6152	0.709873
KGT41469	79	1	0.533321	0.533321	472	56.3914	0.119473	4.46	0.0351	0.0575	0	-0.06709	1.03795
KGT41472	184	1	2.62877	2.62877	1102	209.823	0.190402	13.81	0.0002	0.0005	0	-0.09759	1.01624
KGT41475	10	1	3.401	3.401	58	7.60476	0.131117	25.94	<.0001	<.0001	0	0.47616	1.51256
KGT41476	41	1	21.4949	21.4949	244	45.9529	0.188332	114.13	<.0001	<.0001	0	-0.59119	0.721786
KGT41477	6	1	2.63024	2.63024	34	4.06537	0.11957	22	<.0001	<.0001	0	-0.5406	0.747545
KGT41478	4	1	0.488165	0.488165	22	1.19601	0.0543641	8.98	0.0066	0.0128	0	0.28524	1.32507
KGT41479	8	1	1.81818	1.81818	46	6.50231	0.141354	12.86	0.0008	0.0018	0	0.3892	1.42408
KGT41481	102	1	0.565069	0.565069	610	87.2797	0.143082	3.95	0.0473	0.0746	0	0.06077	1.13414
KGT41483	19	1	21.3742	21.3742	112	12.88	0.115	185.86	<.0001	<.0001	0	-0.86601	0.596594
KGT41485	4	1	0.0813959	0.0813959	22	3.07718	0.139872	0.58	0.4537	0.5334	0	-0.1165	1.00301
KGT41486	16	1	9.27875	9.27875	94	16.4535	0.175037	53.01	<.0001	<.0001	0	-0.62178	0.706643
KGT41487	24	1	0.424057	0.424057	142	12.6139	0.0888305	4.77	0.0305	0.0507	0	-0.10853	1.00856
KGT41488	1	1	0.43226	0.43226	4	0.418193	0.104548	4.13	0.1118	0.1596	0	-0.5368	0.749517
KGT41492	3	1	2.81461	2.81461	16	3.38631	0.211644	13.3	0.0022	0.0046	0	-0.7909	0.628477
KGT41493	5	1	0.00891445	0.00891445	28	1.95499	0.0698209	0.13	0.7235	0.7768	0	0.03448	1.11366
KGT41495	212	1	1.31627	1.31627	1270	130.432	0.102702	12.82	0.0004	0.001	0	0.06434	1.13695
KGT41496	118	1	2.85345	2.85345	706	94.9135	0.134438	21.22	<.0001	<.0001	0	-0.12697	0.995755
KGT41497	154	1	0.0869539	0.0869539	922	74.1297	0.080401	1.08	0.2986	0.377	0	0.0194	1.10208
KGT41498	137	1	7.9069	7.9069	820	121.232	0.147844	53.48	<.0001	<.0001	0	0.19615	1.24572
KGT41500	22	1	0.0618724	0.0618724	130	12.9038	0.0992604	0.62	0.4312	0.5131	0	-0.0433	1.05521
KGT41501	14	1	3.0648	3.0648	82	13.242	0.161488	18.98	<.0001	<.0001	0	0.38202	1.41701
KGT41502	7	1	2.02619	2.02619	40	9.64348	0.241087	8.4	0.0061	0.0119	0	0.4393	1.4744
KGT41503	72	1	0.389199	0.389199	430	37.8337	0.0879854	4.42	0.036	0.0587	0	-0.06003	1.04305
KGT41504	24	1	3.20457	3.20457	142	22.0283	0.155129	20.66	<.0001	<.0001	0	0.29836	1.33718
KGT41506	14	1	2.77879	2.77879	82	5.80239	0.0707608	39.27	<.0001	<.0001	0	-0.36376	0.845029
KGT41507	59	1	13.8783	13.8783	352	46.053	0.130832	106.08	<.0001	<.0001	0	-0.396	0.826354
KGT41508	11	1	3.73243	3.73243	64	5.70837	0.0891933	41.85	<.0001	<.0001	0	-0.47561	0.78199
KGT41509	6	1	0.0497034	0.0497034	34	2.51374	0.0739335	0.67	0.418	0.5003	0	-0.07431	1.03277
KGT41513	13	1	0.373466	0.373466	76	11.236	0.147842	2.53	0.1161	0.1649	0	-0.13839	0.987904
KGT41514	7	1	0.00284997	0.00284997	40	3.54693	0.0886732	0.03	0.8586	0.8863	0	0.01648	1.09985
KGT41515	2	1	1.19542	1.19542	10	0.387666	0.0387666	30.84	0.0002	0.0005	0	-0.6312	0.702044
KGT41516	16	1	6.63442	6.63442	94	9.83903	0.104671	63.38	<.0001	<.0001	0	-0.52577	0.755269
KGT41517	60	1	39.1457	39.1457	358	85.1246	0.237778	164.63	<.0001	<.0001	0	-0.65951	0.688402
KGT41520	4	1	0.045101	0.045101	22	0.682255	0.0310116	1.45	0.2406	0.3141	0	0.0867	1.15471
KGT41521	7	1	1.37277	1.37277	40	5.47758	0.13694	10.02	0.003	0.0061	0	-0.3616	0.846295
KGT41522	2	1	0.0403776	0.0403776	10	0.618198	0.0618198	0.65	0.4378	0.5187	0	-0.116	1.00336
KGT41523	9	1	10.9643	10.9643	52	4.81824	0.0926584	118.33	<.0001	<.0001	0	-0.90121	0.582214
KGT41526	10	1	4.61415	4.61415	58	8.81116	0.151916	30.37	<.0001	<.0001	0	-0.5546	0.740326
KGT41529	413	1	75.8005	75.8005	2476	337.241	0.136204	556.52	<.0001	<.0001	0	-0.3498	0.853245
KGT41530	5	1	1.14497	1.14497	28	3.60503	0.128751	8.89	0.0059	0.0115	0	-0.3907	0.829396
KGT41532	11	1	0.0718868	0.0718868	64	7.41575	0.115871	0.62	0.4338	0.5155	0	-0.06601	1.03873
KGT41533	9	1	0.167049	0.167049	52	6.52925	0.125562	1.33	0.254	0.3294	0	-0.11124	1.00667
KGT41534	7	1	0.699261	0.699261	40	3.62477	0.0906192	7.72	0.0083	0.0157	0	0.25806	1.30034
KGT41535	8	1	0.369032	0.369032	46	5.4146	0.117709	3.14	0.0832	0.1234	0	-0.17536	0.96291
KGT41536	7	1	0.177545	0.177545	40	4.07688	0.101922	1.74	0.1944	0.2611	0	0.13003	1.18992
KGT41538	2	1	0.268191	0.268191	10	0.896676	0.0896676	2.99	0.1144	0.1629	0	-0.299	0.883825
KGT41539	24	1	20.5114	20.5114	142	16.9329	0.119246	172.01	<.0001	<.0001	0	-0.75483	0.644388
KGT41540	6	1	0.0130917	0.0130917	34	3.12654	0.0919572	0.14	0.7083	0.7645	0	-0.03814	1.05899
KGT41541	16	1	0.906842	0.906842	94	7.46572	0.0794226	11.42	0.0011	0.0025	0	-0.19438	0.950298
KGT41542	26	1	4.19299	4.19299	154	29.9213	0.194294	21.58	<.0001	<.0001	0	0.32789	1.36483
KGT41547	1	1	0.00057031	0.00057031	4	0.325381	0.0813452	0.01	0.9373	0.9507	0	-0.0195	1.07276
KGT41549	2	1	0.049738	0.049738	10	1.14631	0.114631	0.43	0.525	0.6015	0	-0.1288	0.994493
KGT41550	161	1	9.08366	9.08366	964	102.39	0.106213	85.52	<.0001	<.0001	0	-0.19394	0.950588
KGT41551	8	1	2.48591	2.48591	46	3.48205	0.0756967	32.84	<.0001	<.0001	0	-0.45515	0.793159
KGT41552	13	1	18.7274	18.7274	76	19.4763	0.256267	73.08	<.0001	<.0001	0	0.98	2.14478
KGT41557	9	1	0.0232927	0.0232927	52	5.65869	0.108821	0.21	0.6455	0.7125	0	-0.04154	1.0565
KGT41559	16	1	0.0585684	0.0585684	94	20.6882	0.220088	0.27	0.6072	0.6781	0	-0.0494	1.05076
KGT41560	19	1	9.06842	9.06842	112	16.3803	0.146253	62.01	<.0001	<.0001	0	-0.56408	0.735477
KGT41561	15	1	1.63239	1.63239	88	14.4995	0.164767	9.91	0.0022	0.0046	0	-0.26935	0.902177
KGT41562	14	1	1.10417	1.10417	82	10.2875	0.125457	8.8	0.0039	0.0078	0	-0.2293	0.927573
KGT41563	27	1	14.6131	14.6131	160	34.4308	0.215193	67.91	<.0001	<.0001	0	-0.60068	0.717053
KGT41564	9	1	0.771138	0.771138	52	10.389	0.199788	3.86	0.0548	0.085	0	-0.239	0.921357
KGT41565	12	1	1.43654	1.43654	70	12.0334	0.171905	8.36	0.0051	0.0101	0	-0.2825	0.893991
KGT41566	51	1	5.45106	5.45106	304	54.5707	0.179509	30.37	<.0001	<.0001	0	-0.26694	0.903685
KGT41568	32	1	29.0912	29.0912	190	33.9812	0.178848	162.66	<.0001	<.0001	0	-0.7785	0.633902
KGT41569	33	1	5.70443	5.70443	196	41.8385	0.213462	26.72	<.0001	<.0001	0	0.33947	1.37583
KGT41571	2	1	0.0723562	0.0723562	10	0.677945	0.0677945	1.07	0.3259	0.4041	0	-0.1553	0.976392
KGT41572	14	1	1.16282	1.16282	82	8.53839	0.104127	11.17	0.0013	0.0028	0	-0.23531	0.923717
KGT41574	9	1	0.00926848	0.00926848	52	9.85975	0.189611	0.05	0.8259	0.8641	0	-0.0262	1.06779
KGT41575	57	1	17.6764	17.6764	340	60.1155	0.17681	99.97	<.0001	<.0001	0	-0.45469	0.793412
KGT41576	15	1	2.80272	2.80272	88	9.96233	0.113208	24.76	<.0001	<.0001	0	-0.35294	0.85139
KGT41577	50	1	2.72564	2.72564	298	47.4393	0.159192	17.12	<.0001	<.0001	0	0.19064	1.24097
KGT41578	9	1	0.404595	0.404595	52	7.26241	0.139662	2.9	0.0947	0.1383	0	-0.1731	0.964419
KGT41579	13	1	0.691778	0.691778	76	9.14306	0.120303	5.75	0.0189	0.033	0	0.18835	1.23901
KGT41580	39	1	5.5731	5.5731	232	27.3137	0.117731	47.34	<.0001	<.0001	0	0.30865	1.34675
KGT41581	10	1	0.0866453	0.0866453	58	8.53893	0.147223	0.59	0.4461	0.5265	0	-0.076	1.03156
KGT41582	16	1	0.0981148	0.0981148	94	9.9028	0.105349	0.93	0.337	0.4155	0	0.06394	1.13664
KGT41584	7	1	0.0567868	0.0567868	40	5.17953	0.129488	0.44	0.5116	0.5881	0	0.07354	1.14423
KGT41585	2	1	0.268803	0.268803	10	1.68262	0.168262	1.6	0.2349	0.3086	0	0.2993	1.33805
KGT41587	3	1	0.284844	0.284844	16	2.02717	0.126698	2.25	0.1532	0.2114	0	-0.2516	0.913345
KGT41588	13	1	0.00328048	0.00328048	76	6.08939	0.0801236	0.04	0.8402	0.8731	0	0.01297	1.09718
KGT41589	70	1	0.118	0.118	418	37.4127	0.0895041	1.32	0.2515	0.3268	0	-0.03352	1.06239
KGT41590	10	1	1.41859	1.41859	58	4.60884	0.0794628	17.85	<.0001	<.0001	0	-0.30753	0.878615
KGT41591	16	1	9.12649	9.12649	94	33.1105	0.352239	25.91	<.0001	<.0001	0	0.6167	1.66732
KGT41592	4	1	0.409518	0.409518	22	3.30537	0.150244	2.73	0.113	0.1611	0	0.2613	1.30327
KGT41601	13	1	0.0071925	0.0071925	76	17.8698	0.235129	0.03	0.8616	0.8884	0	0.01921	1.10194
KGT41602	15	1	12.554	12.554	88	35.1077	0.398951	31.47	<.0001	<.0001	0	-0.747	0.647895
KGT41603	22	1	8.11824	8.11824	130	25.9916	0.199936	40.6	<.0001	<.0001	0	-0.49599	0.771021
KGT41604	8	1	12.7477	12.7477	46	6.68267	0.145275	87.75	<.0001	<.0001	0	-1.0307	0.532234
KGT41609	6	1	2.54216	2.54216	34	3.6666	0.107841	23.57	<.0001	<.0001	0	-0.5315	0.752275
KGT41610	14	1	6.23051	6.23051	82	12.158	0.148268	42.02	<.0001	<.0001	0	0.54469	1.58614
KGT41613	58	1	17.8218	17.8218	346	62.7741	0.181428	98.23	<.0001	<.0001	0	0.4526	1.48806
KGT41614	20	1	1.59541	1.59541	118	10.5238	0.0891851	17.89	<.0001	<.0001	0	-0.23061	0.926731
KGT41615	45	1	0.174787	0.174787	268	28.9862	0.108157	1.62	0.2047	0.2734	0	0.05089	1.1264
KGT41616	18	1	4.26671	4.26671	106	8.34088	0.0786876	54.22	<.0001	<.0001	0	-0.39752	0.825484
KGT41617	6	1	1.68802	1.68802	34	3.82718	0.112564	15	0.0005	0.0012	0	-0.4331	0.805375
KGT41619	24	1	1.30558	1.30558	142	22.9594	0.161686	8.07	0.0051	0.0101	0	-0.19044	0.952897
KGT41621	20	1	1.49283	1.49283	118	14.9653	0.126825	11.77	0.0008	0.0018	0	-0.22307	0.931587
KGT41622	30	1	1.93347	1.93347	178	21.8133	0.122546	15.78	0.0001	0.0003	0	0.20728	1.25537
KGT41624	7	1	0.876487	0.876487	40	6.41228	0.160307	5.47	0.0245	0.0418	0	-0.2889	0.890034
KGT41625	18	1	2.29069	2.29069	106	9.90128	0.0934083	24.52	<.0001	<.0001	0	-0.29127	0.888573
KGT41626	11	1	1.24731	1.24731	64	2.83577	0.0443089	28.15	<.0001	<.0001	0	0.27494	1.31565
KGT41627	5	1	0.602802	0.602802	28	2.05723	0.0734726	8.2	0.0078	0.0149	0	-0.2835	0.893372
KGT41628	133	1	68.0477	68.0477	796	124.186	0.156013	436.17	<.0001	<.0001	0	-0.58403	0.725377
KGT41632	10	1	1.39225	1.39225	58	4.71085	0.0812215	17.14	0.0001	0.0003	0	-0.30466	0.880364
KGT41633	2	1	0.171639	0.171639	10	0.906594	0.0906594	1.89	0.1989	0.2666	0	0.2392	1.28345
KGT41634	3	1	0.0023482	0.0023482	16	0.844733	0.0527958	0.04	0.8356	0.871	0	-0.02284	1.07028
KGT41636	12	1	0.656494	0.656494	70	6.62131	0.0945901	6.94	0.0104	0.0193	0	0.19098	1.24127
KGT41637	16	1	0.0202023	0.0202023	94	9.78161	0.10406	0.19	0.6605	0.7245	0	-0.02901	1.06572
KGT41638	4	1	0.00140457	0.00140457	22	3.2178	0.146264	0.01	0.9228	0.9393	0	0.0153	1.09896
KGT41639	41	1	0.640311	0.640311	244	28.6593	0.117456	5.45	0.0204	0.0353	0	-0.10204	1.01311
KGT41640	31	1	1.73382	1.73382	184	13.4742	0.0732292	23.68	<.0001	<.0001	0	-0.1931	0.951142
KGT41642	7	1	2.60627	2.60627	40	3.20848	0.080212	32.49	<.0001	<.0001	0	0.49821	1.53586
KGT41650	28	1	19.3283	19.3283	166	26.3955	0.159009	121.55	<.0001	<.0001	0	-0.67838	0.679456
KGT41655	54	1	36.0972	36.0972	322	89.2036	0.27703	130.3	<.0001	<.0001	0	-0.66757	0.684566
KGT41656	60	1	4.77455	4.77455	358	44.022	0.122966	38.83	<.0001	<.0001	0	-0.23033	0.926911
KGT41657	42	1	4.66225	4.66225	250	33.2164	0.132866	35.09	<.0001	<.0001	0	-0.27204	0.900496
KGT41658	45	1	10.5258	10.5258	268	47.2832	0.17643	59.66	<.0001	<.0001	0	-0.39489	0.82699
KGT41659	48	1	7.54348	7.54348	286	47.3845	0.16568	45.53	<.0001	<.0001	0	-0.32368	0.868834
KGT41661	3	1	0.100055	0.100055	16	2.66732	0.166708	0.6	0.4498	0.53	0	0.1491	1.20575
KGT41662	17	1	7.01657	7.01657	100	12.4588	0.124588	56.32	<.0001	<.0001	0	-0.52456	0.755903
KGT41663	19	1	0.958404	0.958404	112	13.2735	0.118513	8.09	0.0053	0.0105	0	-0.18338	0.957572
KGT41664	8	1	0.0318556	0.0318556	46	4.17544	0.0907703	0.35	0.5565	0.6307	0	0.05152	1.12689
KGT41665	9	1	0.0807994	0.0807994	52	7.25704	0.139558	0.58	0.4502	0.5302	0	0.07736	1.14726
KGT41667	6	1	1.00167	1.00167	34	3.52391	0.103644	9.66	0.0038	0.0077	0	-0.3336	0.86288
KGT41672	170	1	0.0493576	0.0493576	1018	79.0291	0.0776317	0.64	0.4254	0.5075	0	0.01391	1.0979
KGT41673	15	1	3.09273	3.09273	88	16.1285	0.183279	16.87	<.0001	<.0001	0	-0.37075	0.840945
KGT41676	3	1	0.131129	0.131129	16	1.61667	0.101042	1.3	0.2714	0.3473	0	-0.1707	0.966025
KGT41678	30	1	8.19351	8.19351	178	34.0346	0.191206	42.85	<.0001	<.0001	0	-0.42671	0.80895
KGT41680	162	1	3.10529	3.10529	970	74.6787	0.0769884	40.33	<.0001	<.0001	0	-0.11304	1.00542
KGT41681	36	1	1.6219	1.6219	214	24.0737	0.112494	14.42	0.0002	0.0005	0	0.17331	1.22616
KGT41683	3	1	0.0777424	0.0777424	16	1.20109	0.0750683	1.04	0.324	0.403	0	0.1314	1.19105
KGT41687	19	1	0.00161231	0.00161231	112	10.2717	0.0917115	0.02	0.8948	0.9175	0	-0.007521	1.08171
KGT41688	17	1	0.805911	0.805911	100	12.9884	0.129884	6.2	0.0144	0.0258	0	-0.17778	0.961296
KGT41689	30	1	1.08659	1.08659	178	15.877	0.0891969	12.18	0.0006	0.0014	0	0.15539	1.21102
KGT41690	30	1	9.75374	9.75374	178	12.9263	0.0726199	134.31	<.0001	<.0001	0	0.46556	1.50149
KGT41691	15	1	1.52331	1.52331	88	9.67905	0.109989	13.85	0.0003	0.0007	0	0.2602	1.30227
KGT41692	47	1	0.00534694	0.00534694	280	24.7248	0.088303	0.06	0.8058	0.8462	0	-0.008709	1.08082
KGT41693	12	1	10.7455	10.7455	70	5.53491	0.0790702	135.9	<.0001	<.0001	0	0.77264	1.85764
KGT41695	5	1	0.0622272	0.0622272	28	2.32374	0.0829907	0.75	0.3939	0.476	0	-0.09109	1.02083
KGT41697	12	1	0.0115595	0.0115595	70	3.88056	0.0554366	0.21	0.6493	0.7149	0	-0.02534	1.06843
KGT41699	47	1	2.7091	2.7091	280	33.9262	0.121165	22.36	<.0001	<.0001	0	-0.19603	0.949212
KGT41701	14	1	0.193319	0.193319	82	11.7846	0.143714	1.35	0.2495	0.3245	0	-0.09595	1.0174
KGT41702	26	1	4.89107	4.89107	154	20.3081	0.131871	37.09	<.0001	<.0001	0	0.35414	1.38989
KGT41703	5	1	0.77153	0.77153	28	2.28322	0.0815434	9.46	0.0047	0.0093	0	-0.3207	0.870631
KGT41704	32	1	0.325262	0.325262	190	31.0888	0.163625	1.99	0.1602	0.2198	0	-0.08232	1.02705
KGT41705	8	1	2.09972	2.09972	46	7.48515	0.162721	12.9	0.0008	0.0018	0	-0.4183	0.813679
KGT41706	5	1	0.762894	0.762894	28	7.62001	0.272143	2.8	0.1052	0.1516	0	0.3189	1.35635
KGT41707	4	1	1.20502	1.20502	22	2.73034	0.124106	9.71	0.005	0.0099	0	-0.4481	0.797045
KGT41708	37	1	4.51863	4.51863	220	56.4917	0.25678	17.6	<.0001	<.0001	0	0.28534	1.32517
KGT41709	14	1	0.00145757	0.00145757	82	7.47125	0.0911128	0.02	0.8997	0.9216	0	0.008331	1.09366
KGT41710	22	1	0.379168	0.379168	130	9.07789	0.0698299	5.43	0.0213	0.0368	0	0.10719	1.17123
KGT41711	84	1	1.63842	1.63842	502	59.9519	0.119426	13.72	0.0002	0.0005	0	0.11403	1.17679
KGT41712	23	1	1.58639	1.58639	136	66.388	0.488147	3.25	0.0736	0.1105	0	0.2144	1.26158
KGT41714	5	1	4.34348	4.34348	28	3.64762	0.130272	33.34	<.0001	<.0001	0	-0.761	0.641638
KGT41715	16	1	6.9048	6.9048	94	15.8511	0.168629	40.95	<.0001	<.0001	0	0.53638	1.57703
KGT41721	6	1	0.249801	0.249801	34	2.8686	0.0843705	2.96	0.0944	0.138	0	-0.1666	0.968774
KGT41725	6	1	0.586935	0.586935	34	3.70463	0.10896	5.39	0.0264	0.0447	0	0.2554	1.29795
KGT41726	54	1	3.39012	3.39012	322	38.9728	0.121034	28.01	<.0001	<.0001	0	-0.20458	0.943603
KGT41727	4	1	1.60392	1.60392	22	4.19751	0.190796	8.41	0.0083	0.0157	0	-0.517	0.759874
KGT41729	3	1	0.444829	0.444829	16	1.31703	0.0823147	5.4	0.0336	0.0554	0	-0.3144	0.874441
KGT41731	8	1	0.611448	0.611448	46	3.18219	0.0691781	8.84	0.0047	0.0093	0	-0.22573	0.929871
KGT41732	16	1	4.89479	4.89479	94	16.06	0.170851	28.65	<.0001	<.0001	0	-0.45161	0.795108
KGT41735	3	1	0.0232929	0.0232929	16	0.587795	0.0367372	0.63	0.4375	0.5186	0	0.07195	1.14297
KGT41736	17	1	0.637782	0.637782	100	17.4368	0.174368	3.66	0.0587	0.0906	0	0.15815	1.21334
KGT41737	7	1	5.382e-05	5.382e-05	40	2.28662	0.0571656	0	0.9757	0.9799	0	-0.002264	1.08566
KGT41740	3	1	0.201177	0.201177	16	0.53343	0.0333394	6.03	0.0258	0.0438	0	-0.21144	0.939127
KGT41753	55	1	10.552	10.552	328	61.0412	0.186101	56.7	<.0001	<.0001	0	-0.35763	0.848627
KGT41754	49	1	8.17177	8.17177	292	29.4147	0.100735	81.12	<.0001	<.0001	0	-0.33344	0.862976
KGT41755	118	1	1.32548	1.32548	706	85.2887	0.120806	10.97	0.001	0.0022	0	0.08654	1.15458
KGT41762	10	1	0.269611	0.269611	58	3.51356	0.0605786	4.45	0.0392	0.0633	0	0.13407	1.19326
KGT41763	9	1	2.14953	2.14953	52	6.7877	0.130533	16.47	0.0002	0.0005	0	0.39903	1.43382
KGT41771	18	1	1.53713	1.53713	106	15.6927	0.148044	10.38	0.0017	0.0036	0	-0.2386	0.921613
KGT41773	6	1	3.65055	3.65055	34	2.56861	0.0755473	48.32	<.0001	<.0001	0	-0.63688	0.699285
KGT41777	12	1	0.769351	0.769351	70	6.22069	0.088867	8.66	0.0044	0.0088	0	-0.20674	0.942192
KGT41780	14	1	3.31202	3.31202	82	10.4042	0.126881	26.1	<.0001	<.0001	0	-0.39713	0.825707
KGT41781	13	1	2.517e-05	2.517e-05	76	8.8926	0.117008	0	0.9883	0.9901	0	0.001136	1.08822
KGT41782	27	1	5.74022	5.74022	160	34.0887	0.213054	26.94	<.0001	<.0001	0	-0.37648	0.837611
KGT41784	18	1	11.414	11.414	106	14.9981	0.141492	80.67	<.0001	<.0001	0	-0.65019	0.692863
KGT41785	9	1	7.17773	7.17773	52	9.1542	0.176042	40.77	<.0001	<.0001	0	-0.7292	0.655939
KGT41786	14	1	3.84825	3.84825	82	6.80847	0.0830301	46.35	<.0001	<.0001	0	0.42808	1.46298
KGT41787	3	1	0.00092238	0.00092238	16	1.04531	0.0653316	0.01	0.9069	0.9265	0	0.01432	1.09821
KGT41788	21	1	0.508569	0.508569	124	15.2997	0.123385	4.12	0.0445	0.0707	0	-0.12706	0.995693
KGT41790	30	1	4.28766	4.28766	178	18.3876	0.103301	41.51	<.0001	<.0001	0	-0.30868	0.877915
KGT41792	7	1	0.411949	0.411949	40	3.02539	0.0756348	5.45	0.0247	0.0421	0	0.19807	1.24738
KGT41795	3	1	0.448849	0.448849	16	1.41446	0.0884039	5.08	0.0386	0.0625	0	-0.3158	0.873593
KGT41796	3	1	0.161469	0.161469	16	0.672934	0.0420584	3.84	0.0677	0.1027	0	-0.18943	0.953565
KGT41800	2	1	1.42131	1.42131	10	0.655298	0.0655298	21.69	0.0009	0.002	0	-0.6883	0.6748
KGT41802	175	1	2.70204	2.70204	1048	98.8902	0.0943609	28.64	<.0001	<.0001	0	-0.10146	1.01352
KGT41803	3	1	0.562995	0.562995	16	0.229797	0.0143623	39.2	<.0001	<.0001	0	-0.35371	0.850936
KGT41805	40	1	0.738383	0.738383	238	29.2325	0.122825	6.01	0.0149	0.0266	0	-0.11093	1.00689
KGT41806	1	1	0.0254108	0.0254108	4	0.188584	0.047146	0.54	0.5036	0.5811	0	-0.1302	0.993528
KGT41808	12	1	0.147793	0.147793	70	8.47514	0.121073	1.22	0.273	0.349	0	-0.09061	1.02117
KGT41809	2	1	0.00196146	0.00196146	10	0.495202	0.0495202	0.04	0.8462	0.8771	0	-0.02557	1.06826
KGT41811	19	1	0.0308116	0.0308116	112	51.9245	0.463612	0.07	0.797	0.8395	0	0.03288	1.11243
KGT41812	36	1	1.6258	1.6258	214	24.1027	0.11263	14.43	0.0002	0.0005	0	-0.17352	0.964139
KGT41814	20	1	0.857549	0.857549	118	21.2396	0.179996	4.76	0.031	0.0515	0	0.16907	1.22256
KGT41815	24	1	8.86621	8.86621	142	23.0002	0.161973	54.74	<.0001	<.0001	0	0.49627	1.53379
KGT41816	10	1	1.28046	1.28046	58	5.43912	0.093778	13.65	0.0005	0.0012	0	-0.29217	0.888019
KGT41817	5	1	0.439872	0.439872	28	2.34233	0.0836546	5.26	0.0296	0.0495	0	0.2422	1.28613
KGT41818	72	1	9.4935	9.4935	430	77.6552	0.180594	52.57	<.0001	<.0001	0	-0.29648	0.88537
KGT41819	17	1	0.000247	0.000247	100	8.19509	0.0819509	0	0.9563	0.9657	0	0.003112	1.08971
KGT41821	43	1	0.00518243	0.00518243	256	31.603	0.123449	0.04	0.8378	0.8715	0	0.008964	1.09414
KGT41822	15	1	0.0110466	0.0110466	88	15.1836	0.17254	0.06	0.8008	0.8423	0	0.02216	1.10419
KGT41823	3	1	0.886184	0.886184	16	1.85524	0.115952	7.64	0.0138	0.0248	0	0.4438	1.47901
KGT41825	23	1	3.22812	3.22812	136	10.878	0.0799856	40.36	<.0001	<.0001	0	-0.30589	0.879614
KGT41826	15	1	1.44618	1.44618	88	7.98041	0.0906865	15.95	0.0001	0.0003	0	-0.25352	0.912131
KGT41828	22	1	4.91972	4.91972	130	15.1874	0.116826	42.11	<.0001	<.0001	0	0.38611	1.42104
KGT41829	8	1	3.59715	3.59715	46	11.0627	0.240494	14.96	0.0003	0.0007	0	-0.5475	0.743978
KGT41830	5	1	1.62538	1.62538	28	1.99456	0.0712342	22.82	<.0001	<.0001	0	-0.46553	0.787473
KGT41831	5	1	1.78553	1.78553	28	4.71201	0.168286	10.61	0.0029	0.0059	0	-0.4879	0.775357
KGT41833	34	1	18.3523	18.3523	202	32.271	0.159758	114.88	<.0001	<.0001	0	-0.59987	0.717456
KGT41834	9	1	14.1169	14.1169	52	9.5306	0.183281	77.02	<.0001	<.0001	0	-1.0226	0.535231
KGT41835	19	1	0.0151748	0.0151748	112	11.5932	0.103511	0.15	0.7025	0.761	0	0.02307	1.10489
KGT41836	13	1	1.90814	1.90814	76	11.3308	0.149089	12.8	0.0006	0.0014	0	0.31282	1.35065
KGT41837	6	1	0.433739	0.433739	34	2.33671	0.0687266	6.31	0.0169	0.0298	0	0.21953	1.26607
KGT41838	50	1	6.52377	6.52377	298	24.8012	0.0832256	78.39	<.0001	<.0001	0	0.29493	1.334
KGT41839	301	1	0.0619507	0.0619507	1804	200.301	0.111032	0.56	0.4552	0.535	0	-0.01171	1.07857
KGT41840	42	1	0.153091	0.153091	250	30.0527	0.120211	1.27	0.2602	0.3356	0	-0.0493	1.05083
KGT41841	10	1	1.32975	1.32975	58	10.1494	0.174989	7.6	0.0078	0.0149	0	0.2977	1.33657
KGT41842	12	1	0.895331	0.895331	70	8.43461	0.120494	7.43	0.0081	0.0154	0	0.22303	1.26915
KGT41844	61	1	0.232394	0.232394	364	42.6559	0.117187	1.98	0.1599	0.2195	0	0.0504	1.12602
KGT41847	51	1	14.8231	14.8231	304	43.3737	0.142677	103.89	<.0001	<.0001	0	0.44019	1.47531
KGT41848	4	1	0.181461	0.181461	22	3.68932	0.167696	1.08	0.3095	0.3876	0	0.1739	1.22666
KGT41851	9	1	0.0471018	0.0471018	52	4.59524	0.08837	0.53	0.4686	0.5475	0	0.05907	1.13281
KGT41853	17	1	11.3779	11.3779	100	11.4818	0.114818	99.1	<.0001	<.0001	0	-0.66798	0.684372
KGT41854	6	1	0.0374426	0.0374426	34	4.7458	0.139582	0.27	0.6079	0.6783	0	0.0645	1.13708
KGT41855	17	1	0.300215	0.300215	100	16.1643	0.161643	1.86	0.176	0.2389	0	0.1085	1.17229
KGT41856	7	1	0.202812	0.202812	40	4.08097	0.102024	1.99	0.1663	0.2274	0	-0.13898	0.9875
KGT41857	2	1	0.0487106	0.0487106	10	0.156345	0.0156345	3.12	0.108	0.1549	0	-0.12742	0.995444
KGT41858	8	1	1.98338	1.98338	46	3.84857	0.0836647	23.71	<.0001	<.0001	0	0.40655	1.44131
KGT41859	7	1	1.05071	1.05071	40	6.63026	0.165756	6.34	0.0159	0.0282	0	0.3163	1.35391
KGT41860	26	1	0.668129	0.668129	154	12.8483	0.0834306	8.01	0.0053	0.0105	0	0.13089	1.19063
KGT41861	9	1	0.111326	0.111326	52	5.80632	0.11166	1	0.3227	0.4016	0	0.09081	1.15801
KGT41863	4	1	0.118804	0.118804	22	4.85446	0.220657	0.54	0.4708	0.5496	0	0.1407	1.19875
KGT41864	10	1	6.76212	6.76212	58	16.5595	0.285508	23.68	<.0001	<.0001	0	-0.6714	0.682752
KGT41866	8	1	0.248032	0.248032	46	3.11952	0.0678156	3.66	0.0621	0.0954	0	-0.14377	0.984227
KGT41869	17	1	1.10969	1.10969	100	17.4745	0.174745	6.35	0.0133	0.024	0	0.20861	1.25653
KGT41871	2	1	0.0142559	0.0142559	10	0.698361	0.069836	0.2	0.661	0.7245	0	0.06893	1.14058
KGT41872	2	1	1.12854	1.12854	10	2.87383	0.287383	3.93	0.0757	0.1133	0	0.6133	1.6634
KGT41874	3	1	0.628357	0.628357	16	0.497734	0.0311083	20.2	0.0004	0.001	0	-0.37368	0.839238
KGT41875	1	1	1.79536	1.79536	4	0.112748	0.0281871	63.69	0.0013	0.0028	0	-1.094	0.509386
KGT41876	3	1	0.0122863	0.0122863	16	1.5484	0.0967749	0.13	0.7263	0.7792	0	-0.05225	1.04869
KGT41880	24	1	8.01417	8.01417	142	15.1358	0.10659	75.19	<.0001	<.0001	0	-0.47182	0.784047
KGT41881	9	1	0.479444	0.479444	52	4.28578	0.0824188	5.82	0.0194	0.0338	0	0.18845	1.23909
KGT41882	13	1	1.0664	1.0664	76	8.19378	0.107813	9.89	0.0024	0.005	0	-0.23385	0.924652
KGT41884	11	1	0.437096	0.437096	64	8.02141	0.125334	3.49	0.0664	0.1009	0	0.16276	1.21722
KGT41885	20	1	2.4603	2.4603	118	17.3568	0.147092	16.73	<.0001	<.0001	0	0.28637	1.32611
KGT41886	5	1	4.13318	4.13318	28	4.59123	0.163973	25.21	<.0001	<.0001	0	-0.7424	0.649964
KGT41887	3	1	1.31801	1.31801	16	0.45808	0.02863	46.04	<.0001	<.0001	0	-0.54119	0.747239
KGT41888	11	1	5.82357	5.82357	64	8.88685	0.138857	41.94	<.0001	<.0001	0	-0.59409	0.720336
KGT41889	7	1	0.76691	0.76691	40	5.10585	0.127646	6.01	0.0187	0.0326	0	-0.2703	0.901583
KGT41893	95	1	6.04474	6.04474	568	61.5923	0.108437	55.74	<.0001	<.0001	0	0.20596	1.25422
KGT41894	24	1	42.6865	42.6865	142	40.9661	0.288494	147.96	<.0001	<.0001	0	-1.08891	0.511187
KGT41895	19	1	0.247885	0.247885	112	10.3055	0.0920134	2.69	0.1035	0.1494	0	0.09326	1.15997
KGT41896	62	1	0.00350533	0.00350533	370	30.9404	0.0836228	0.04	0.8379	0.8715	0	-0.006139	1.08275
KGT41897	13	1	0.0337312	0.0337312	76	9.65867	0.127088	0.27	0.6079	0.6783	0	-0.04159	1.05646
KGT41898	6	1	4.24026	4.24026	34	5.313	0.156265	27.14	<.0001	<.0001	0	0.6864	1.74985
KGT41899	5	1	8.80301	8.80301	28	6.33211	0.226147	38.93	<.0001	<.0001	0	-1.0834	0.513143
KGT41901	7	1	2.45849	2.45849	40	7.37014	0.184254	13.34	0.0007	0.0016	0	-0.4839	0.77751
KGT41902	69	1	24.546	24.546	412	45.9675	0.111572	220	<.0001	<.0001	0	-0.48699	0.775846
KGT41903	30	1	0.655095	0.655095	178	28.177	0.158298	4.14	0.0434	0.0692	0	0.12066	1.18222
KGT41904	26	1	0.00470734	0.00470734	154	18.3299	0.119025	0.04	0.8426	0.8747	0	0.01099	1.09568
KGT41905	19	1	1.37785	1.37785	112	10.145	0.0905806	15.21	0.0002	0.0005	0	0.21988	1.26638
KGT41906	1	1	0.302252	0.302252	4	0.47663	0.119157	2.54	0.1865	0.252	0	-0.4489	0.796603
KGT41907	8	1	2.57552	2.57552	46	5.90829	0.128441	20.05	<.0001	<.0001	0	-0.4633	0.788691
KGT41908	43	1	7.79476	7.79476	256	19.7452	0.0771295	101.06	<.0001	<.0001	0	-0.34763	0.85453
KGT41909	6	1	0.408744	0.408744	34	8.20845	0.241425	1.69	0.2019	0.27	0	0.2131	1.26044
KGT41910	6	1	1.82436	1.82436	34	3.87447	0.113955	16.01	0.0003	0.0007	0	0.4502	1.48559
KGT41911	110	1	1.01711	1.01711	658	77.3909	0.117615	8.65	0.0034	0.0069	0	-0.07851	1.02977
KGT41917	10	1	0.126007	0.126007	58	5.84397	0.100758	1.25	0.268	0.3442	0	-0.09165	1.02043
KGT41918	19	1	0.607932	0.607932	112	13.3919	0.119571	5.08	0.0261	0.0443	0	0.14605	1.20321
KGT41919	40	1	0.404497	0.404497	238	27.9828	0.117575	3.44	0.0649	0.099	0	0.08211	1.15104
KGT41920	15	1	0.107588	0.107588	88	11.0486	0.125552	0.86	0.3571	0.4372	0	0.06915	1.14075
KGT41921	31	1	1.72905	1.72905	184	24.3118	0.132129	13.09	0.0004	0.001	0	0.19283	1.24286
KGT41922	3	1	0.189488	0.189488	16	1.03042	0.0644011	2.94	0.1056	0.152	0	0.2052	1.25356
KGT41925	13	1	4.77208	4.77208	76	9.3334	0.122808	38.86	<.0001	<.0001	0	-0.49469	0.771716
KGT41926	47	1	12.7933	12.7933	280	32.5951	0.116411	109.9	<.0001	<.0001	0	-0.42599	0.809354
KGT41927	46	1	9.81167	9.81167	274	39.0174	0.142399	68.9	<.0001	<.0001	0	-0.37709	0.837257
KGT41929	6	1	1.7348	1.7348	34	2.28899	0.0673234	25.77	<.0001	<.0001	0	-0.43904	0.802066
KGT41930	32	1	3.61643	3.61643	190	23.9926	0.126277	28.64	<.0001	<.0001	0	-0.27449	0.898969
KGT41931	32	1	0.346873	0.346873	190	43.9659	0.231399	1.5	0.2223	0.294	0	-0.08501	1.02514
KGT41932	12	1	0.405402	0.405402	70	6.7987	0.0971243	4.17	0.0448	0.0711	0	0.15007	1.20656
KGT41934	57	1	32.8603	32.8603	340	35.5254	0.104486	314.49	<.0001	<.0001	0	-0.61994	0.707544
KGT41935	7	1	0.0222021	0.0222021	40	10.9899	0.274747	0.08	0.7777	0.8239	0	0.04598	1.12258
KGT41939	17	1	0.31877	0.31877	100	4.38131	0.0438132	7.28	0.0082	0.0155	0	-0.11181	1.00627
KGT41940	31	1	3.63357	3.63357	184	25.055	0.136169	26.68	<.0001	<.0001	0	-0.27954	0.895827
KGT41941	16	1	0.25233	0.25233	94	13.4467	0.14305	1.76	0.1874	0.2528	0	0.10254	1.16746
KGT41943	8	1	0.816052	0.816052	46	8.7655	0.190554	4.28	0.0442	0.0703	0	-0.2608	0.90754
KGT41944	7	1	2.01357	2.01357	40	4.27883	0.106971	18.82	<.0001	<.0001	0	-0.4379	0.8027
KGT41945	3	1	0.668431	0.668431	16	2.24263	0.140164	4.77	0.0442	0.0703	0	-0.3854	0.832448
KGT41946	2	1	3.07716	3.07716	10	0.829231	0.0829231	37.11	0.0001	0.0003	0	-1.0128	0.538879
KGT41948	5	1	2.21763	2.21763	28	3.24865	0.116023	19.11	0.0002	0.0005	0	-0.5438	0.745889
KGT41949	16	1	20.5391	20.5391	94	28.5908	0.304158	67.53	<.0001	<.0001	0	-0.9251	0.572653
KGT41951	5	1	4.98874	4.98874	28	3.15487	0.112674	44.28	<.0001	<.0001	0	0.8156	1.91379
KGT41954	11	1	2.93228	2.93228	64	5.86794	0.0916866	31.98	<.0001	<.0001	0	0.42156	1.45639
KGT41955	21	1	10.1468	10.1468	124	26.0067	0.209732	48.38	<.0001	<.0001	0	-0.56756	0.733705
KGT41956	3	1	2.83662	2.83662	16	1.532	0.0957503	29.63	<.0001	<.0001	0	0.794	1.88535
KGT41957	19	1	6.50652	6.50652	112	19.7823	0.176627	36.84	<.0001	<.0001	0	-0.47781	0.780799
KGT41960	2	1	0.0104513	0.0104513	10	0.600294	0.0600294	0.17	0.6853	0.7456	0	-0.05902	1.04378
KGT41962	7	1	0.153152	0.153152	40	4.61838	0.11546	1.33	0.2563	0.3316	0	0.1208	1.18233
KGT41963	63	1	8.27588	8.27588	376	51.6211	0.13729	60.28	<.0001	<.0001	0	0.29593	1.33493
KGT41964	2	1	0.235252	0.235252	10	0.720225	0.0720225	3.27	0.1008	0.1459	0	-0.28	0.895542
KGT41965	76	1	0.361865	0.361865	454	24.3457	0.0536248	6.75	0.0097	0.0181	0	0.05634	1.13067
KGT41966	4	1	0.245252	0.245252	22	2.30279	0.104672	2.34	0.1401	0.1951	0	-0.2022	0.945161
KGT41967	259	1	29.7358	29.7358	1552	143.037	0.0921633	322.64	<.0001	<.0001	0	0.27666	1.31722
KGT41968	5	1	0.138194	0.138194	28	2.73558	0.0976992	1.41	0.2443	0.3187	0	-0.1357	0.989748
KGT41971	81	1	1.69326	1.69326	484	73.7035	0.15228	11.12	0.0009	0.002	0	0.11805	1.18008
KGT41972	21	1	1.53358	1.53358	124	13.5824	0.109536	14	0.0003	0.0007	0	0.22065	1.26706
KGT41974	15	1	11.1363	11.1363	88	10.3964	0.118141	94.26	<.0001	<.0001	0	-0.70352	0.667719
KGT41975	106	1	8.41102	8.41102	634	61.6893	0.0973017	86.44	<.0001	<.0001	0	0.23	1.2753
KGT41976	32	1	5.56296	5.56296	190	25.3996	0.133682	41.61	<.0001	<.0001	0	-0.34043	0.858805
KGT41977	30	1	0.136157	0.136157	178	15.9067	0.0893635	1.52	0.2187	0.2898	0	-0.05501	1.04668
KGT41978	25	1	1.88785	1.88785	148	14.3269	0.0968034	19.5	<.0001	<.0001	0	-0.22437	0.930748
KGT41984	11	1	0.353159	0.353159	64	6.33755	0.0990243	3.57	0.0635	0.0972	0	-0.1463	0.982502
KGT41986	8	1	2.46222	2.46222	46	5.01486	0.109019	22.59	<.0001	<.0001	0	-0.45297	0.794359
KGT41987	89	1	31.6437	31.6437	532	83.9092	0.157724	200.63	<.0001	<.0001	0	-0.48686	0.775916
KGT41988	5	1	7.834e-05	7.834e-05	28	2.12849	0.0760174	0	0.9746	0.9799	0	-0.003232	1.08493
KGT41989	37	1	23.4933	23.4933	220	51.7862	0.235392	99.81	<.0001	<.0001	0	-0.65062	0.692657
KGT41990	44	1	0.876597	0.876597	262	24.5383	0.0936576	9.36	0.0024	0.005	0	0.11525	1.17779
KGT41991	30	1	0.0188138	0.0188138	178	21.4763	0.120653	0.16	0.6934	0.7526	0	0.02045	1.10289
KGT41993	32	1	0.790835	0.790835	190	24.5858	0.129399	6.11	0.0143	0.0256	0	0.12836	1.18854
KGT41995	2	1	0.0411229	0.0411229	10	1.11172	0.111172	0.37	0.5566	0.6307	0	0.1171	1.1793
KGT41997	12	1	3.55909	3.55909	70	12.1365	0.173378	20.53	<.0001	<.0001	0	-0.44467	0.798942
KGT41998	9	1	0.0287098	0.0287098	52	3.15075	0.0605914	0.47	0.4943	0.5722	0	-0.04612	1.05315
KGT41999	75	1	0.993127	0.993127	448	67.433	0.15052	6.6	0.0105	0.0194	0	0.09396	1.16054
KGT42001	114	1	21.5557	21.5557	682	94.6634	0.138803	155.3	<.0001	<.0001	0	-0.35504	0.850152
KGT42002	385	1	52.1041	52.1041	2308	303.539	0.131516	396.18	<.0001	<.0001	0	0.30037	1.33904
KGT42003	15	1	0.62729	0.62729	88	4.9616	0.0563819	11.13	0.0012	0.0027	0	-0.16697	0.968526
KGT42005	43	1	15.8824	15.8824	256	31.2829	0.122199	129.97	<.0001	<.0001	0	0.49622	1.53374
KGT42007	3	1	0.596177	0.596177	16	1.14749	0.071718	8.31	0.0108	0.0199	0	0.364	1.39942
KGT42008	17	1	0.313148	0.313148	100	9.01254	0.0901254	3.47	0.0653	0.0996	0	0.11082	1.17418
KGT42009	30	1	0.00700736	0.00700736	178	18.4756	0.103795	0.07	0.7953	0.8384	0	-0.01248	1.078
KGT42011	8	1	0.178963	0.178963	46	3.46695	0.0753685	2.37	0.1302	0.1837	0	0.12212	1.18341
KGT42012	3	1	5.9e-06	5.9e-06	16	1.88553	0.117846	0	0.9944	0.9951	0	0.001145	1.08823
KGT42013	9	1	18.7819	18.7819	52	11.4932	0.221023	84.98	<.0001	<.0001	0	-1.1795	0.480075
KGT42015	21	1	8.916e-05	8.916e-05	124	10.3236	0.0832546	0	0.9739	0.9799	0	0.001682	1.08863
KGT42017	4	1	0.00558442	0.00558442	22	2.65345	0.120612	0.05	0.8316	0.8681	0	0.03051	1.1106
KGT42020	2	1	0.213507	0.213507	10	1.48164	0.148164	1.44	0.2576	0.3328	0	-0.2668	0.903773
KGT42022	6	1	2.59094	2.59094	34	2.57632	0.0757741	34.19	<.0001	<.0001	0	-0.53655	0.749647
KGT42023	11	1	4.13384	4.13384	64	2.71681	0.0424501	97.38	<.0001	<.0001	0	0.50054	1.53834
KGT42025	2	1	0.238506	0.238506	10	0.386873	0.0386873	6.16	0.0324	0.0537	0	-0.282	0.894301
KGT42027	16	1	1.85559	1.85559	94	5.69449	0.0605797	30.63	<.0001	<.0001	0	-0.27806	0.896747
KGT42028	31	1	1.09559	1.09559	184	18.8516	0.102454	10.69	0.0013	0.0028	0	0.1535	1.20943
KGT42029	184	1	1.86285	1.86285	1102	106.383	0.0965366	19.3	<.0001	<.0001	0	-0.08216	1.02717
KGT42030	2	1	0.338173	0.338173	10	0.0809351	0.00809351	41.78	<.0001	<.0001	0	-0.33574	0.861601
KGT42031	9	1	1.75073	1.75073	52	5.20845	0.100162	17.48	0.0001	0.0003	0	-0.36012	0.847164
KGT42033	60	1	22.0711	22.0711	358	39.2042	0.109509	201.55	<.0001	<.0001	0	-0.49521	0.771438
KGT42034	195	1	19.2275	19.2275	1168	104.818	0.0897412	214.25	<.0001	<.0001	0	-0.25639	0.910318
KGT42035	281	1	14.0095	14.0095	1684	166.845	0.0990767	141.4	<.0001	<.0001	0	-0.18231	0.958282
KGT42036	46	1	3.39893	3.39893	274	25.4272	0.0927999	36.63	<.0001	<.0001	0	-0.22195	0.932311
KGT42037	11	1	0.0786428	0.0786428	64	4.68993	0.0732802	1.07	0.3041	0.3826	0	-0.06904	1.03655
KGT42038	21	1	0.309162	0.309162	124	17.6004	0.141939	2.18	0.1425	0.1977	0	-0.09907	1.0152
KGT42040	21	1	56.2688	56.2688	124	15.5044	0.125035	450.02	<.0001	<.0001	0	-1.33653	0.430565
KGT42043	5	1	0.0341072	0.0341072	28	1.19253	0.0425902	0.8	0.3785	0.4594	0	0.06744	1.1394
KGT42049	3	1	0.00010283	0.00010283	16	2.89647	0.18103	0	0.9813	0.9838	0	0.00478	1.09097
KGT42051	4	1	1.74045	1.74045	22	2.74192	0.124633	13.96	0.0011	0.0025	0	0.5386	1.57946
KGT42052	3	1	1.32083	1.32083	16	0.974627	0.0609142	21.68	0.0003	0.0007	0	-0.5418	0.746924
KGT42053	2	1	1.84907	1.84907	10	0.264412	0.0264412	69.93	<.0001	<.0001	0	-0.78508	0.631018
KGT42054	9	1	0.152186	0.152186	52	5.33745	0.102643	1.48	0.2289	0.3018	0	0.10617	1.1704
KGT42055	16	1	9.68532	9.68532	94	24.5931	0.261628	37.02	<.0001	<.0001	0	-0.6353	0.700051
KGT42057	13	1	0.0214283	0.0214283	76	5.44809	0.0716854	0.3	0.5862	0.6576	0	0.03315	1.11264
KGT42059	5	1	2.2147	2.2147	28	5.01449	0.179089	12.37	0.0015	0.0032	0	-0.5434	0.746096
KGT42061	10	1	7.66987	7.66987	58	7.49212	0.129174	59.38	<.0001	<.0001	0	-0.71507	0.662394
KGT42065	47	1	5.54431	5.54431	280	31.6501	0.113036	49.05	<.0001	<.0001	0	0.28043	1.32066
KGT42066	35	1	2.18437	2.18437	208	26.7253	0.128487	17	<.0001	<.0001	0	-0.20398	0.943996
KGT42068	6	1	0.768311	0.768311	34	5.0926	0.149782	5.13	0.03	0.05	0	0.2922	1.33148
KGT42069	10	1	1.34138	1.34138	58	7.02972	0.121202	11.07	0.0015	0.0032	0	0.29904	1.33781
KGT42073	90	1	42.0386	42.0386	538	89.3512	0.16608	253.12	<.0001	<.0001	0	-0.55803	0.738568
KGT42074	118	1	0.228216	0.228216	706	84.0977	0.119119	1.92	0.1668	0.228	0	-0.03591	1.06063
KGT42075	30	1	0.55881	0.55881	178	20.2461	0.113742	4.91	0.0279	0.0469	0	-0.11144	1.00653
KGT42076	6	1	0.355949	0.355949	34	5.26364	0.154813	2.3	0.1387	0.1937	0	-0.1989	0.947326
KGT42077	3	1	0.250218	0.250218	16	2.25108	0.140692	1.78	0.201	0.2689	0	-0.2358	0.923403
KGT42083	10	1	0.726536	0.726536	58	2.75595	0.0475164	15.29	0.0002	0.0005	0	-0.22008	0.93352
KGT42084	2	1	0.806976	0.806976	10	0.646789	0.0646789	12.48	0.0054	0.0106	0	-0.5186	0.759032
KGT42085	71	1	8.52443	8.52443	424	44.6381	0.105279	80.97	<.0001	<.0001	0	-0.28292	0.893731
KGT42086	17	1	2.60061	2.60061	100	11.1741	0.111741	23.27	<.0001	<.0001	0	-0.31935	0.871446
KGT42087	52	1	43.1042	43.1042	310	49.1468	0.158538	271.89	<.0001	<.0001	0	-0.74338	0.649523
KGT42088	41	1	1.98094	1.98094	244	15.2219	0.0623847	31.75	<.0001	<.0001	0	-0.17947	0.960171
KGT42089	31	1	0.20993	0.20993	184	16.5179	0.0897714	2.34	0.1279	0.1807	0	-0.06719	1.03788
KGT42090	153	1	32.9691	32.9691	916	145.069	0.158373	208.17	<.0001	<.0001	0	-0.37902	0.836138
KGT42091	6	1	0.50257	0.50257	34	4.2584	0.125247	4.01	0.0532	0.0828	0	-0.2363	0.923083
KGT42092	3	1	0.0689641	0.0689641	16	0.968649	0.0605406	1.14	0.3017	0.3799	0	-0.1238	0.997945
KGT42093	10	1	0.792221	0.792221	58	4.78932	0.0825744	9.59	0.003	0.0061	0	-0.22981	0.927245
KGT42094	9	1	1.52522	1.52522	52	4.06784	0.0782276	19.5	<.0001	<.0001	0	-0.33612	0.861375
KGT42095	44	1	3.38951	3.38951	262	35.1062	0.133993	25.3	<.0001	<.0001	0	0.22662	1.27231
KGT42096	16	1	5.98391	5.98391	94	12.548	0.133489	44.83	<.0001	<.0001	0	-0.49933	0.769238
KGT42097	42	1	19.9455	19.9455	250	32.3551	0.129421	154.11	<.0001	<.0001	0	0.56267	1.60603
KGT42098	10	1	0.0305733	0.0305733	58	11.5745	0.199561	0.15	0.6969	0.7558	0	-0.04515	1.05386
KGT42100	8	1	0.0191425	0.0191425	46	3.59462	0.0781438	0.24	0.623	0.6924	0	-0.03994	1.05767
KGT42101	84	1	0.0741332	0.0741332	502	79.0755	0.157521	0.47	0.493	0.571	0	-0.02426	1.06923
KGT42102	4	1	0.0005211	0.0005211	22	3.5062	0.159373	0	0.9549	0.965	0	0.009319	1.09441
KGT42103	21	1	1.9682	1.9682	124	17.7087	0.142812	13.78	0.0003	0.0007	0	-0.24997	0.914378
KGT42104	14	1	2.29761	2.29761	82	22.6366	0.276056	8.32	0.005	0.0099	0	0.3308	1.36759
KGT42105	73	1	0.105276	0.105276	436	62.6568	0.143708	0.73	0.3925	0.4747	0	0.03101	1.11099
KGT42106	226	1	6.49567	6.49567	1354	160.851	0.118797	54.68	<.0001	<.0001	0	-0.13842	0.987883
KGT42107	126	1	33.0312	33.0312	754	111.476	0.147846	223.42	<.0001	<.0001	0	-0.41805	0.813821
KGT42112	195	1	30.6807	30.6807	1168	157.233	0.134618	227.91	<.0001	<.0001	0	0.32387	1.36103
KGT42113	71	1	2.35368	2.35368	424	54.4902	0.128515	18.31	<.0001	<.0001	0	0.14866	1.20538
KGT42114	33	1	3.49949	3.49949	196	41.6748	0.212626	16.46	<.0001	<.0001	0	-0.26589	0.904343
KGT42115	24	1	1.24467	1.24467	142	17.9956	0.126729	9.82	0.0021	0.0044	0	-0.18594	0.955874
KGT42116	11	1	8.72367	8.72367	64	8.68301	0.135672	64.3	<.0001	<.0001	0	-0.72712	0.656885
KGT42117	24	1	3.09703	3.09703	142	20.2689	0.142739	21.7	<.0001	<.0001	0	-0.29331	0.887318
KGT42118	13	1	0.121375	0.121375	76	8.00901	0.105382	1.15	0.2866	0.3642	0	0.07889	1.14848
KGT42121	23	1	23.0471	23.0471	136	15.464	0.113706	202.69	<.0001	<.0001	0	-0.81733	0.617068
KGT42124	6	1	0.137729	0.137729	34	5.57053	0.163839	0.84	0.3657	0.4468	0	-0.1237	0.998014
KGT42126	37	1	0.75325	0.75325	220	22.6203	0.102819	7.33	0.0073	0.0141	0	0.1165	1.17881
KGT42127	56	1	5.42721	5.42721	334	38.1109	0.114104	47.56	<.0001	<.0001	0	-0.25418	0.911714
KGT42131	24	1	17.431	17.431	142	16.0547	0.113061	154.17	<.0001	<.0001	0	-0.69584	0.671283
KGT42132	5	1	0.0328798	0.0328798	28	2.95796	0.105641	0.31	0.5814	0.6532	0	0.06621	1.13843
KGT42133	3	1	0.016263	0.016263	16	0.640867	0.0400542	0.41	0.533	0.6092	0	0.06012	1.13363
KGT42135	43	1	0.0182307	0.0182307	256	32.6757	0.127639	0.14	0.7058	0.7631	0	-0.01681	1.07477
KGT42136	10	1	0.261274	0.261274	58	5.61539	0.0968171	2.7	0.1058	0.1522	0	-0.13198	0.992303
KGT42137	121	1	12.6722	12.6722	724	128.824	0.177934	71.22	<.0001	<.0001	0	0.26423	1.30592
KGT42140	40	1	16.9981	16.9981	238	36.5559	0.153596	110.67	<.0001	<.0001	0	-0.53226	0.751879
KGT42141	61	1	64.3648	64.3648	364	74.7412	0.205333	313.47	<.0001	<.0001	0	-0.83871	0.607991
KGT42142	6	1	0.0323128	0.0323128	34	1.78528	0.0525083	0.62	0.4382	0.5188	0	-0.05992	1.04313
KGT42145	10	1	0.53983	0.53983	58	4.80141	0.0827829	6.52	0.0133	0.024	0	-0.18971	0.95338
KGT42148	51	1	4.67429	4.67429	304	48.5856	0.159821	29.25	<.0001	<.0001	0	-0.24719	0.916142
KGT42149	3	1	0.557114	0.557114	16	1.33785	0.0836153	6.66	0.0201	0.0349	0	-0.3519	0.852004
KGT42150	87	1	25.7126	25.7126	520	80.0292	0.153902	167.07	<.0001	<.0001	0	-0.44388	0.79938
KGT42151	3	1	0.277672	0.277672	16	1.79728	0.11233	2.47	0.1355	0.1896	0	0.2484	1.29167
KGT42153	47	1	0.250215	0.250215	280	23.9675	0.0855984	2.92	0.0884	0.1304	0	-0.05957	1.04338
KGT42154	22	1	7.41227	7.41227	130	15.9712	0.122856	60.33	<.0001	<.0001	0	-0.47393	0.782901
KGT42155	23	1	4.49729	4.49729	136	11.8496	0.0871293	51.62	<.0001	<.0001	0	-0.36105	0.846618
KGT42156	82	1	4.44817	4.44817	490	74.478	0.151996	29.27	<.0001	<.0001	0	-0.19017	0.953076
KGT42157	9	1	1.89038	1.89038	52	21.0322	0.404466	4.67	0.0353	0.0578	0	0.3742	1.40935
KGT42158	23	1	2.57866	2.57866	136	14.4438	0.106205	24.28	<.0001	<.0001	0	-0.27339	0.899654
KGT42159	9	1	0.274706	0.274706	52	3.14258	0.0604342	4.55	0.0377	0.0611	0	-0.14265	0.984991
KGT42160	45	1	0.321182	0.321182	268	29.3128	0.109376	2.94	0.0878	0.1298	0	0.06898	1.14062
KGT42163	2	1	1.06701	1.06701	10	0.684772	0.0684772	15.58	0.0027	0.0056	0	-0.5964	0.719184
KGT42164	9	1	0.992681	0.992681	52	6.82887	0.131324	7.56	0.0082	0.0155	0	-0.27117	0.90104
KGT42166	181	1	36.7579	36.7579	1084	127.937	0.118023	311.45	<.0001	<.0001	0	-0.36795	0.842578
KGT42170	17	1	1.11753	1.11753	100	6.44464	0.0644464	17.34	<.0001	<.0001	0	-0.20934	0.940495
KGT42171	19	1	0.174968	0.174968	112	13.1783	0.117664	1.49	0.2252	0.2975	0	0.07835	1.14805
KGT42173	9	1	0.405005	0.405005	52	4.81742	0.0926428	4.37	0.0414	0.0664	0	-0.17321	0.964346
KGT42175	33	1	14.8322	14.8322	196	31.4455	0.160436	92.45	<.0001	<.0001	0	-0.54739	0.744035
KGT42179	12	1	0.313756	0.313756	70	6.83631	0.0976615	3.21	0.0774	0.1156	0	-0.13203	0.992269
KGT42180	189	1	45.3537	45.3537	1132	177.909	0.157164	288.58	<.0001	<.0001	0	-0.39997	0.824084
KGT42181	15	1	0.00897943	0.00897943	88	14.6061	0.165978	0.05	0.8166	0.8553	0	-0.01998	1.07241
KGT42182	15	1	0.360471	0.360471	88	7.92947	0.0901076	4	0.0486	0.0763	0	-0.12657	0.996031
KGT42183	15	1	0.370025	0.370025	88	18.2379	0.207248	1.79	0.1849	0.2499	0	-0.12824	0.994879
KGT42186	4	1	0.0295449	0.0295449	22	1.97162	0.0896189	0.33	0.5717	0.6444	0	-0.07017	1.03574
KGT42187	3	1	0.0004063	0.0004063	16	0.877101	0.0548188	0.01	0.9325	0.947	0	-0.009502	1.08022
KGT42189	25	1	2.19569	2.19569	148	14.6202	0.0987848	22.23	<.0001	<.0001	0	0.24197	1.28592
KGT42192	50	1	2.86678	2.86678	298	31.8249	0.106795	26.84	<.0001	<.0001	0	0.19551	1.24517
KGT42195	6	1	1.46662	1.46662	34	3.21347	0.0945138	15.52	0.0004	0.001	0	-0.4037	0.821956
KGT42196	23	1	2.90647	2.90647	136	18.3633	0.135024	21.53	<.0001	<.0001	0	0.29025	1.32968
KGT42197	12	1	2.23548	2.23548	70	10.748	0.153542	14.56	0.0003	0.0007	0	-0.35241	0.851703
KGT42198	57	1	7.99509	7.99509	340	43.7272	0.128609	62.17	<.0001	<.0001	0	-0.30579	0.879675
KGT42200	9	1	0.70275	0.70275	52	3.84369	0.0739172	9.51	0.0033	0.0067	0	-0.22816	0.928306
KGT42201	23	1	8.546	8.546	136	20.418	0.150133	56.92	<.0001	<.0001	0	-0.4977	0.770108
KGT42202	64	1	5.18174	5.18174	382	56.1847	0.14708	35.23	<.0001	<.0001	0	0.23233	1.27736
KGT42203	18	1	0.158214	0.158214	106	11.7764	0.111098	1.42	0.2354	0.309	0	-0.07655	1.03117
KGT42205	1	1	0.0383094	0.0383094	4	0.536701	0.134175	0.29	0.6214	0.6909	0	0.1598	1.21473
KGT42206	33	1	1.13283	1.13283	196	25.0177	0.127641	8.88	0.0033	0.0067	0	0.15128	1.20757
KGT42207	19	1	4.47259	4.47259	112	10.3497	0.092408	48.4	<.0001	<.0001	0	0.39615	1.43096
KGT42208	64	1	42.1719	42.1719	382	59.9951	0.157055	268.52	<.0001	<.0001	0	-0.66279	0.686838
KGT42209	11	1	0.0701196	0.0701196	64	4.24688	0.0663575	1.06	0.3078	0.3864	0	0.06519	1.13762
KGT42210	49	1	2.45255	2.45255	292	26.238	0.089856	27.29	<.0001	<.0001	0	-0.18267	0.958043
KGT42211	13	1	2.53751	2.53751	76	6.02697	0.0793023	32	<.0001	<.0001	0	0.36073	1.39626
KGT42212	24	1	1.34122	1.34122	142	17.5098	0.123309	10.88	0.0012	0.0027	0	0.19302	1.24302
KGT42213	16	1	0.382113	0.382113	94	18.5609	0.197457	1.94	0.1675	0.2285	0	0.12618	1.18675
KGT42215	1	1	0.222297	0.222297	4	0.455735	0.113934	1.95	0.235	0.3086	0	-0.385	0.832679
KGT42216	6	1	1.6316	1.6316	34	5.67965	0.167048	9.77	0.0036	0.0073	0	-0.4258	0.80946
KGT42217	2	1	0.213683	0.213683	10	0.32764	0.032764	6.52	0.0287	0.0482	0	-0.2669	0.90371
KGT42218	102	1	0.0202581	0.0202581	610	79.7498	0.130737	0.15	0.694	0.753	0	-0.01151	1.07872
KGT42220	17	1	1.51449	1.51449	100	10.7391	0.107391	14.1	0.0003	0.0007	0	0.2437	1.28746
KGT42222	13	1	0.0285783	0.0285783	76	6.19641	0.0815317	0.35	0.5556	0.6301	0	0.03828	1.1166
KGT42225	13	1	6.37885	6.37885	76	7.49882	0.0986686	64.65	<.0001	<.0001	0	-0.57194	0.731481
KGT42227	4	1	0.051123	0.051123	22	1.92679	0.0875816	0.58	0.453	0.5328	0	-0.09231	1.01997
KGT42229	3	1	0.0175402	0.0175402	16	1.94285	0.121428	0.14	0.7089	0.7645	0	0.06243	1.13545
KGT42233	2	1	0.124274	0.124274	10	0.685946	0.0685946	1.81	0.208	0.2772	0	0.2035	1.25209
KGT42236	7	1	0.00830695	0.00830695	40	3.09631	0.0774078	0.11	0.7449	0.7949	0	0.02813	1.10877
KGT42237	3	1	0.181272	0.181272	16	2.11277	0.132048	1.37	0.2585	0.3337	0	0.2007	1.24966
KGT42238	3	1	0.463572	0.463572	16	1.67459	0.104662	4.43	0.0515	0.0804	0	0.321	1.35833
KGT42243	24	1	0.685159	0.685159	142	8.591	0.0605	11.32	0.001	0.0022	0	0.13796	1.19648
KGT42245	11	1	1.56112	1.56112	64	4.88611	0.0763454	20.45	<.0001	<.0001	0	-0.30759	0.878578
KGT42250	5	1	2.62297	2.62297	28	1.66302	0.0593935	44.16	<.0001	<.0001	0	-0.59138	0.721691
KGT42252	2	1	0.0096361	0.0096361	10	1.39761	0.139761	0.07	0.7982	0.8402	0	0.05667	1.13092
KGT42253	96	1	33.5086	33.5086	574	100.262	0.174672	191.84	<.0001	<.0001	0	-0.48239	0.778324
KGT42256	3	1	0.0342428	0.0342428	16	1.31328	0.0820798	0.42	0.5275	0.6036	0	-0.08723	1.02356
KGT42257	19	1	0.0753107	0.0753107	112	10.3705	0.0925935	0.81	0.3691	0.4501	0	-0.05141	1.0493
KGT42259	10	1	0.0152029	0.0152029	58	6.26527	0.108022	0.14	0.7089	0.7645	0	0.03184	1.11163
KGT42263	5	1	0.271759	0.271759	28	2.82261	0.100808	2.7	0.1118	0.1596	0	-0.1904	0.952924
KGT42269	15	1	3.46994	3.46994	88	10.8191	0.122945	28.22	<.0001	<.0001	0	-0.39271	0.828241
KGT42271	6	1	0.484106	0.484106	34	3.35802	0.0987652	4.9	0.0336	0.0554	0	0.2319	1.27698
KGT42274	5	1	0.00242149	0.00242149	28	4.63727	0.165617	0.01	0.9046	0.9249	0	-0.01797	1.0739
KGT42275	20	1	4.03485	4.03485	118	14.2204	0.120512	33.48	<.0001	<.0001	0	0.36674	1.40208
KGT42278	5	1	0.194907	0.194907	28	4.34345	0.155123	1.26	0.2718	0.3476	0	0.1612	1.21591
KGT42279	71	1	4.31328	4.31328	424	44.4438	0.10482	41.15	<.0001	<.0001	0	-0.20125	0.945784
KGT42280	50	1	0.395257	0.395257	298	34.2168	0.114821	3.44	0.0645	0.0985	0	-0.0726	1.034
KGT42284	13	1	0.60275	0.60275	76	11.6183	0.152872	3.94	0.0507	0.0793	0	0.17581	1.22828
KGT42286	11	1	0.0436928	0.0436928	64	4.13763	0.0646505	0.68	0.4141	0.4963	0	0.05146	1.12685
KGT42289	8	1	0.414638	0.414638	46	2.76345	0.060075	6.9	0.0117	0.0214	0	-0.18588	0.955914
KGT42293	13	1	3.65871	3.65871	76	14.0748	0.185195	19.76	<.0001	<.0001	0	-0.43316	0.805341
KGT42298	3	1	0.365591	0.365591	16	1.50509	0.0940682	3.89	0.0662	0.1006	0	0.285	1.32485
KGT42300	16	1	0.0138314	0.0138314	94	5.09755	0.0542293	0.26	0.6147	0.6846	0	-0.02401	1.06942
KGT42306	64	1	25.7615	25.7615	382	61.5495	0.161124	159.89	<.0001	<.0001	0	-0.51802	0.759337
KGT42308	31	1	0.141189	0.141189	184	52.312	0.284304	0.5	0.4819	0.56	0	0.0551	1.12969
KGT42309	6	1	10.8462	10.8462	34	7.01752	0.206398	52.55	<.0001	<.0001	0	1.0978	2.32726
KGT42313	3	1	0.21837	0.21837	16	0.496195	0.0310122	7.04	0.0173	0.0304	0	0.22029	1.26674
KGT42314	6	1	1.2157	1.2157	34	3.07107	0.0903256	13.46	0.0008	0.0018	0	-0.3675	0.842841
KGT42315	3	1	0.298079	0.298079	16	1.17014	0.0731335	4.08	0.0606	0.0932	0	-0.2574	0.909681
KGT42317	49	1	0.539164	0.539164	292	31.3477	0.107355	5.02	0.0258	0.0438	0	0.08565	1.15387
KGT42320	12	1	0.279847	0.279847	70	9.20133	0.131448	2.13	0.149	0.2061	0	-0.12469	0.99733
KGT42321	6	1	0.666654	0.666654	34	4.78052	0.140603	4.74	0.0365	0.0594	0	-0.2722	0.900397
KGT42324	4	1	0.0373818	0.0373818	22	1.56457	0.0711169	0.53	0.4761	0.5546	0	0.07893	1.14851
KGT42329	11	1	2.3276	2.3276	64	6.66529	0.104145	22.35	<.0001	<.0001	0	-0.37559	0.838128
KGT42330	12	1	1.29102	1.29102	70	6.00369	0.0857671	15.05	0.0002	0.0005	0	-0.26781	0.903141
KGT42331	2	1	0.200478	0.200478	10	0.517741	0.0517741	3.87	0.0774	0.1156	0	-0.2585	0.908988
KGT42332	7	1	0.0288526	0.0288526	40	2.95775	0.0739437	0.39	0.5357	0.6115	0	0.05242	1.1276
KGT42334	2	1	0.00141543	0.00141543	10	0.666441	0.0666441	0.02	0.887	0.9106	0	-0.02172	1.07111
KGT42339	3	1	3.10963	3.10963	16	2.22315	0.138947	22.38	0.0002	0.0005	0	-0.8313	0.611122
KGT42340	11	1	2.14416	2.14416	64	9.18356	0.143493	14.94	0.0003	0.0007	0	-0.36048	0.846952
KGT42341	7	1	2.12588	2.12588	40	3.46878	0.0867196	24.51	<.0001	<.0001	0	-0.44996	0.796018
KGT42345	21	1	1.12856	1.12856	124	10.8005	0.0871007	12.96	0.0005	0.0012	0	-0.18928	0.953664
KGT42346	5	1	1.12312	1.12312	28	1.87247	0.0668741	16.79	0.0003	0.0007	0	-0.38698	0.831537
KGT42349	8	1	0.155263	0.155263	46	8.60648	0.187097	0.83	0.3671	0.4479	0	-0.1137	1.00496
KGT42353	4	1	0.0109748	0.0109748	22	1.77273	0.0805787	0.14	0.7156	0.7698	0	-0.04277	1.0556
KGT42355	13	1	0.269892	0.269892	76	5.12125	0.0673848	4.01	0.0489	0.0768	0	0.11765	1.17975
KGT42356	6	1	0.516335	0.516335	34	2.33151	0.0685739	7.53	0.0096	0.0179	0	-0.23952	0.921025
KGT42360	4	1	0.0843519	0.0843519	22	1.89466	0.086121	0.98	0.3331	0.4112	0	-0.1186	1.00155
KGT42361	5	1	0.122425	0.122425	28	1.68178	0.0600637	2.04	0.1644	0.225	0	0.12776	1.18805
KGT42363	2	1	0.317671	0.317671	10	0.223805	0.0223805	14.19	0.0037	0.0075	0	0.32541	1.36249
KGT42364	39	1	1.72501	1.72501	232	25.5096	0.109955	15.69	<.0001	<.0001	0	-0.17172	0.965342
KGT42365	2	1	0.460929	0.460929	10	0.533887	0.0533887	8.63	0.0148	0.0264	0	-0.392	0.828649
KGT42366	9	1	0.0562505	0.0562505	52	2.95133	0.0567563	0.99	0.3241	0.403	0	-0.06455	1.03978
KGT42367	10	1	1.18589	1.18589	58	6.84688	0.11805	10.05	0.0024	0.005	0	0.28117	1.32134
KGT42369	4	1	2.38601	2.38601	22	4.97166	0.225984	10.56	0.0037	0.0075	0	-0.6306	0.702336
KGT42370	199	1	0.0798458	0.0798458	1192	109.946	0.0922366	0.87	0.3523	0.4321	0	-0.01636	1.0751
KGT42371	58	1	0.00979091	0.00979091	346	21.2129	0.061309	0.16	0.6897	0.75	0	-0.01061	1.07939
KGT42375	68	1	32.1365	32.1365	406	75.5287	0.186031	172.75	<.0001	<.0001	0	-0.56131	0.736891
KGT42376	36	1	13.6997	13.6997	214	26.1709	0.122294	112.02	<.0001	<.0001	0	-0.50369	0.766917
KGT42377	36	1	0.812021	0.812021	214	29.3588	0.137191	5.92	0.0158	0.028	0	-0.12263	0.998755
KGT42378	71	1	4.80238	4.80238	424	74.3556	0.175367	27.38	<.0001	<.0001	0	-0.21235	0.938535
KGT42379	62	1	12.7414	12.7414	370	59.0902	0.159703	79.78	<.0001	<.0001	0	-0.37014	0.8413
KGT42381	43	1	8.65714	8.65714	256	32.0478	0.125187	69.15	<.0001	<.0001	0	-0.36636	0.843507
KGT42386	10	1	9.57276	9.57276	58	8.5738	0.147824	64.76	<.0001	<.0001	0	0.79886	1.89171
KGT42387	13	1	0.103158	0.103158	76	8.71509	0.114672	0.9	0.3459	0.4252	0	-0.07273	1.0339
KGT42390	16	1	0.316345	0.316345	94	11.7914	0.12544	2.52	0.1156	0.1643	0	0.11481	1.17743
KGT42392	7	1	1.55517	1.55517	40	4.38878	0.109719	14.17	0.0005	0.0012	0	-0.3849	0.832737
KGT42393	29	1	15.6193	15.6193	172	33.2421	0.193268	80.82	<.0001	<.0001	0	-0.59922	0.717779
KGT42397	4	1	1.79209	1.79209	22	1.27616	0.0580073	30.89	<.0001	<.0001	0	-0.54652	0.744484
KGT42398	7	1	6.46778	6.46778	40	5.08907	0.127227	50.84	<.0001	<.0001	0	-0.7848	0.63114
KGT42401	8	1	11.763	11.763	46	5.52388	0.120084	97.96	<.0001	<.0001	0	0.9901	2.15985
KGT42403	48	1	2.09709	2.09709	286	66.0631	0.23099	9.08	0.0028	0.0057	0	0.17066	1.22391
KGT42404	80	1	19.1091	19.1091	478	84.6428	0.177077	107.91	<.0001	<.0001	0	0.39905	1.43384
KGT42405	6	1	0.104169	0.104169	34	2.87851	0.084662	1.23	0.2751	0.3512	0	-0.10758	1.00923
KGT42406	2	1	0.445651	0.445651	10	0.285957	0.0285957	15.58	0.0027	0.0056	0	-0.38542	0.832437
KGT42408	20	1	7.62222	7.62222	118	17.0898	0.144829	52.63	<.0001	<.0001	0	-0.50406	0.76672
KGT42409	18	1	0.669131	0.669131	106	17.517	0.165255	4.05	0.0467	0.0738	0	-0.15742	0.974958
KGT42412	66	1	83.3718	83.3718	394	78.0899	0.198198	420.65	<.0001	<.0001	0	-0.91768	0.575606
KGT42413	3	1	0.885628	0.885628	16	0.769009	0.048063	18.43	0.0006	0.0014	0	-0.4436	0.799535
KGT42417	63	1	0.265846	0.265846	376	45.2444	0.120331	2.21	0.138	0.1928	0	0.05304	1.12808
KGT42419	5	1	0.799513	0.799513	28	0.584007	0.0208574	38.33	<.0001	<.0001	0	-0.3265	0.867137
KGT42420	4	1	0.125715	0.125715	22	1.43271	0.0651231	1.93	0.1786	0.2422	0	-0.1447	0.983592
KGT42421	5	1	0.308042	0.308042	28	1.99411	0.0712182	4.33	0.0468	0.0739	0	-0.20266	0.94486
KGT42432	8	1	0.121563	0.121563	46	4.06628	0.0883974	1.38	0.247	0.3218	0	0.10065	1.16593
KGT42435	6	1	0.75837	0.75837	34	6.95395	0.204528	3.71	0.0626	0.096	0	-0.2903	0.889171
KGT42441	12	1	1.84791	1.84791	70	9.70727	0.138675	13.33	0.0005	0.0012	0	-0.32041	0.870806
KGT42443	9	1	0.00489978	0.00489978	52	8.20681	0.157823	0.03	0.8608	0.8879	0	0.01905	1.10182
KGT42444	26	1	0.903916	0.903916	154	23.4944	0.152561	5.92	0.0161	0.0285	0	-0.15224	0.978465
KGT42445	51	1	3.1346	3.1346	304	40.445	0.133043	23.56	<.0001	<.0001	0	0.20242	1.25115
KGT42446	31	1	0.166739	0.166739	184	26.7546	0.145406	1.15	0.2856	0.3633	0	-0.05988	1.04315
KGT42447	57	1	0.00352236	0.00352236	340	44.3135	0.130334	0.03	0.8695	0.8956	0	-0.006419	1.08253
KGT42448	35	1	5.92822	5.92822	208	24.343	0.117034	50.65	<.0001	<.0001	0	-0.33603	0.861428
KGT42449	85	1	5.35394	5.35394	508	56.1887	0.110608	48.4	<.0001	<.0001	0	-0.20492	0.943381
KGT42450	7	1	2.58581	2.58581	40	5.31136	0.132784	19.47	<.0001	<.0001	0	-0.4963	0.770856
KGT42451	12	1	0.424414	0.424414	70	8.35473	0.119353	3.56	0.0635	0.0972	0	0.15355	1.20948
KGT42452	28	1	3.3795	3.3795	166	19.919	0.119994	28.16	<.0001	<.0001	0	0.28366	1.32362
KGT42453	72	1	0.00064004	0.00064004	430	45.6309	0.106118	0.01	0.9381	0.9507	0	-0.002434	1.08553
KGT42455	34	1	0.250189	0.250189	202	21.8229	0.108034	2.32	0.1296	0.183	0	-0.07004	1.03583
KGT42457	5	1	0.531349	0.531349	28	1.67348	0.0597672	8.89	0.0059	0.0115	0	-0.26617	0.904168
KGT42458	17	1	7.25921	7.25921	100	13.7744	0.137744	52.7	<.0001	<.0001	0	-0.53355	0.751207
KGT42459	20	1	4.71179	4.71179	118	21.399	0.181347	25.98	<.0001	<.0001	0	-0.39631	0.826177
KGT42461	34	1	10.1189	10.1189	202	33.0355	0.163542	61.87	<.0001	<.0001	0	-0.44543	0.798521
KGT42462	36	1	10.7833	10.7833	214	29.0601	0.135795	79.41	<.0001	<.0001	0	-0.44687	0.797725
KGT42465	22	1	0.635973	0.635973	130	13.3304	0.102542	6.2	0.014	0.0251	0	0.13882	1.19719
KGT42466	141	1	99.4299	99.4299	844	136.019	0.16116	616.96	<.0001	<.0001	0	0.68565	1.74894
KGT42467	17	1	0.0359861	0.0359861	100	17.4892	0.174892	0.21	0.6511	0.7165	0	0.03757	1.11605
KGT42468	10	1	0.260526	0.260526	58	3.56744	0.0615076	4.24	0.0441	0.0702	0	0.13179	1.19137
KGT42471	59	1	3.21291	3.21291	352	32.6368	0.0927181	34.65	<.0001	<.0001	0	-0.19054	0.952831
KGT42472	48	1	1.33022	1.33022	286	28.6027	0.10001	13.3	0.0003	0.0007	0	0.13592	1.19479
KGT42473	60	1	0.417733	0.417733	358	34.3907	0.0960633	4.35	0.0377	0.0611	0	0.06813	1.13994
KGT42474	61	1	2.64128	2.64128	364	45.1407	0.124013	21.3	<.0001	<.0001	0	0.1699	1.22326
KGT42475	32	1	12.6692	12.6692	190	68.2046	0.358971	35.29	<.0001	<.0001	0	-0.51375	0.761588
KGT42476	9	1	12.021	12.021	52	8.25978	0.158842	75.68	<.0001	<.0001	0	-0.9436	0.565356
KGT42478	49	1	12.7069	12.7069	292	41.7057	0.142828	88.97	<.0001	<.0001	0	-0.41579	0.815096
KGT42480	133	1	0.147765	0.147765	796	109.758	0.137886	1.07	0.3009	0.3791	0	-0.02722	1.06704
KGT42481	38	1	1.10631	1.10631	226	18.6607	0.0825694	13.4	0.0003	0.0007	0	-0.13932	0.987267
KGT42482	22	1	0.0102022	0.0102022	130	10.1946	0.0784202	0.13	0.7189	0.7728	0	-0.01758	1.07419
KGT42483	12	1	0.00583006	0.00583006	70	7.1991	0.102844	0.06	0.8125	0.8517	0	0.018	1.10101
KGT42484	12	1	1.88159	1.88159	70	3.78412	0.0540588	34.81	<.0001	<.0001	0	-0.32331	0.869057
KGT42485	2	1	0.239547	0.239547	10	0.368064	0.0368064	6.51	0.0288	0.0483	0	-0.2826	0.893929
KGT42486	172	1	5.90482	5.90482	1030	142.928	0.138765	42.55	<.0001	<.0001	0	0.15128	1.20757
KGT42487	7	1	0.060447	0.060447	40	2.89855	0.0724638	0.83	0.3665	0.4474	0	-0.07587	1.03166
KGT42488	12	1	1.80877	1.80877	70	2.84129	0.0405899	44.56	<.0001	<.0001	0	0.317	1.35457
KGT42489	82	1	0.352262	0.352262	490	61.1822	0.124862	2.82	0.0937	0.1371	0	0.05352	1.12846
KGT42490	19	1	0.0314642	0.0314642	112	18.3419	0.163767	0.19	0.662	0.7253	0	-0.03323	1.0626
KGT42491	41	1	0.781298	0.781298	244	22.9525	0.0940678	8.31	0.0043	0.0086	0	0.11271	1.17572
KGT42492	36	1	1.95129	1.95129	214	25.1785	0.117656	16.58	<.0001	<.0001	0	-0.19009	0.953128
KGT42493	26	1	8.91426	8.91426	154	25.8879	0.168103	53.03	<.0001	<.0001	0	-0.47809	0.780647
KGT42494	14	1	0.172318	0.172318	82	13.3876	0.163263	1.06	0.3073	0.3861	0	0.09058	1.15782
KGT42497	60	1	25.7375	25.7375	358	61.275	0.171159	150.37	<.0001	<.0001	0	-0.53476	0.750577
KGT42498	21	1	0.555714	0.555714	124	12.988	0.104742	5.31	0.0229	0.0393	0	-0.13282	0.991725
KGT42499	229	1	27.7857	27.7857	1372	203.879	0.1486	186.98	<.0001	<.0001	0	0.28441	1.32431
KGT42500	215	1	99.9874	99.9874	1288	145.096	0.112652	887.57	<.0001	<.0001	0	-0.55681	0.739193
KGT42501	94	1	1.56372	1.56372	562	74.622	0.132779	11.78	0.0006	0.0014	0	0.10531	1.1697
KGT42502	114	1	25.514	25.514	682	141.627	0.207664	122.86	<.0001	<.0001	0	-0.38627	0.831946
KGT42503	22	1	2.05008	2.05008	130	16.6913	0.128395	15.97	0.0001	0.0003	0	-0.24925	0.914834
KGT42505	45	1	3.39404	3.39404	268	37.2898	0.139141	24.39	<.0001	<.0001	0	-0.22424	0.930832
KGT42506	51	1	0.662336	0.662336	304	31.5724	0.103856	6.38	0.0121	0.022	0	-0.09305	1.01944
KGT42508	118	1	20.1333	20.1333	706	108.151	0.153189	131.43	<.0001	<.0001	0	0.33726	1.37372
KGT42509	188	1	1.71449	1.71449	1126	201.944	0.179346	9.56	0.002	0.0042	0	-0.07797	1.03016
KGT42511	10	1	6.51748	6.51748	58	9.24282	0.159359	40.9	<.0001	<.0001	0	-0.6592	0.68855
KGT42512	11	1	0.888787	0.888787	64	9.46348	0.147867	6.01	0.017	0.0299	0	-0.23209	0.925781
KGT42513	72	1	13.9826	13.9826	430	63.2661	0.14713	95.04	<.0001	<.0001	0	-0.35982	0.84734
KGT42514	2	1	0.0138302	0.0138302	10	0.270577	0.0270577	0.51	0.491	0.5694	0	0.0679	1.13976
KGT42515	8	1	0.0292156	0.0292156	46	3.9873	0.0866804	0.34	0.5644	0.638	0	0.04934	1.12519
KGT42517	114	1	23.4812	23.4812	682	85.6594	0.1256	186.95	<.0001	<.0001	0	0.37056	1.4058
KGT42518	62	1	0.164536	0.164536	370	49.8928	0.134845	1.22	0.27	0.3459	0	-0.04206	1.05612
KGT42519	26	1	6.20761	6.20761	154	18.3791	0.119345	52.01	<.0001	<.0001	0	0.39896	1.43375
KGT42520	34	1	11.8394	11.8394	202	18.9613	0.093868	126.13	<.0001	<.0001	0	0.48181	1.5185
KGT42521	60	1	0.384999	0.384999	358	32.5161	0.090827	4.24	0.0402	0.0647	0	-0.0654	1.03917
KGT42522	21	1	24.1406	24.1406	124	11.3138	0.0912405	264.58	<.0001	<.0001	0	-0.87542	0.592716
KGT42523	83	1	0.00847822	0.00847822	496	67.179	0.135441	0.06	0.8025	0.8434	0	0.008252	1.0936
KGT42524	48	1	8.92484	8.92484	286	50.3334	0.175991	50.71	<.0001	<.0001	0	-0.35207	0.851904
KGT42525	26	1	0.121084	0.121084	154	17.7964	0.115561	1.05	0.3076	0.3863	0	0.05572	1.13018
KGT42526	16	1	1.4138	1.4138	94	13.7811	0.146607	9.64	0.0025	0.0052	0	0.24271	1.28658
KGT42527	12	1	0.593203	0.593203	70	7.13639	0.101948	5.82	0.0185	0.0324	0	0.18154	1.23317
KGT42528	10	1	1.35389	1.35389	58	8.71573	0.150271	9.01	0.004	0.008	0	0.3004	1.33907
KGT42529	117	1	2.93649	2.93649	700	79.2999	0.113286	25.92	<.0001	<.0001	0	-0.12935	0.994114
KGT42530	7	1	1.27058	1.27058	40	4.22266	0.105567	12.04	0.0013	0.0028	0	0.3479	1.38389
KGT42531	7	1	12.3901	12.3901	40	4.01038	0.100259	123.58	<.0001	<.0001	0	-1.08628	0.51212
KGT42533	5	1	0.220363	0.220363	28	1.97512	0.0705401	3.12	0.088	0.13	0	-0.17141	0.96555
KGT42534	9	1	0.00187825	0.00187825	52	4.50707	0.0866744	0.02	0.8835	0.9078	0	0.0118	1.09629
KGT42535	7	1	0.923703	0.923703	40	2.48315	0.0620788	14.88	0.0004	0.001	0	0.2966	1.33555
KGT42536	84	1	14.9621	14.9621	502	45.0594	0.0897598	166.69	<.0001	<.0001	0	-0.3446	0.856326
KGT42537	33	1	12.6641	12.6641	196	33.129	0.169025	74.92	<.0001	<.0001	0	-0.50581	0.765791
KGT42538	8	1	2.77329	2.77329	46	5.39963	0.117383	23.63	<.0001	<.0001	0	0.48074	1.51737
KGT42542	7	1	0.322799	0.322799	40	3.61357	0.0903392	3.57	0.066	0.1005	0	0.17534	1.22788
KGT42543	2	1	0.00654203	0.00654203	10	0.60823	0.060823	0.11	0.7497	0.7991	0	-0.0467	1.05273
KGT42547	3	1	0.00758133	0.00758133	16	0.83981	0.0524881	0.14	0.7089	0.7645	0	0.04105	1.11875
KGT42556	2	1	0.00872552	0.00872552	10	0.464093	0.0464093	0.19	0.6738	0.7351	0	0.05393	1.12878
KGT42560	4	1	0.531345	0.531345	22	2.44427	0.111103	4.78	0.0397	0.0639	0	0.2976	1.33647
KGT42562	10	1	0.364733	0.364733	58	6.75053	0.116388	3.13	0.0819	0.1216	0	-0.15593	0.975966
KGT42563	12	1	0.170328	0.170328	70	3.57506	0.0510723	3.34	0.0721	0.1085	0	-0.09728	1.01646
KGT42566	107	1	13.4634	13.4634	640	68.3582	0.10681	126.05	<.0001	<.0001	0	-0.28963	0.889584
KGT42572	7	1	2.77082	2.77082	40	5.76483	0.144121	19.23	<.0001	<.0001	0	0.5137	1.55243
KGT42573	2	1	0.0273537	0.0273537	10	0.465174	0.0465174	0.59	0.4609	0.5405	0	0.09549	1.16177
KGT42574	17	1	0.066229	0.066229	100	9.02511	0.0902511	0.73	0.3937	0.476	0	0.05096	1.12646
KGT42575	4	1	5.18731	5.18731	22	8.73545	0.397066	13.06	0.0015	0.0032	0	0.9298	2.07144
KGT42577	4	1	0.0262531	0.0262531	22	0.751781	0.0341719	0.77	0.3902	0.4721	0	0.06615	1.13838
KGT42578	95	1	33.3686	33.3686	568	67.5431	0.118914	280.61	<.0001	<.0001	0	-0.48391	0.777504
KGT42579	3	1	0.0407576	0.0407576	16	1.37097	0.0856858	0.48	0.5003	0.5775	0	-0.09517	1.01795
KGT42580	10	1	8.16841	8.16841	58	7.27187	0.125377	65.15	<.0001	<.0001	0	-0.73794	0.651977
KGT42581	4	1	0.875011	0.875011	22	2.98368	0.135622	6.45	0.0187	0.0326	0	0.3819	1.41689
KGT42585	28	1	6.2619	6.2619	166	27.0028	0.162668	38.5	<.0001	<.0001	0	-0.38613	0.832027
KGT42587	5	1	1.74703	1.74703	28	4.10371	0.146561	11.92	0.0018	0.0038	0	-0.4826	0.778211
KGT42589	11	1	0.229784	0.229784	64	7.08004	0.110626	2.08	0.1544	0.2128	0	-0.11801	1.00196
KGT42590	70	1	0.880931	0.880931	418	42.0868	0.100686	8.75	0.0033	0.0067	0	0.0916	1.15864
KGT42591	5	1	5.1192	5.1192	28	5.0701	0.181075	28.27	<.0001	<.0001	0	-0.8262	0.613286
KGT42592	4	1	0.422711	0.422711	22	1.8125	0.0823865	5.13	0.0337	0.0555	0	0.2654	1.30698
KGT42593	8	1	1.88317	1.88317	46	3.58539	0.0779432	24.16	<.0001	<.0001	0	0.39615	1.43096
KGT42594	7	1	0.216886	0.216886	40	4.39306	0.109827	1.97	0.1677	0.2287	0	0.1437	1.20125
KGT42596	332	1	1.95199	1.95199	1990	227.748	0.114446	17.06	<.0001	<.0001	0	0.06261	1.13559
KGT42598	61	1	52.9475	52.9475	364	79.4334	0.218224	242.63	<.0001	<.0001	0	-0.7607	0.641772
KGT42602	3	1	2.71539	2.71539	16	1.37342	0.0858387	31.63	<.0001	<.0001	0	-0.7768	0.63465
KGT42603	1	1	0.42966	0.42966	4	0.174588	0.0436469	9.84	0.0349	0.0572	0	-0.5352	0.750348
KGT42604	12	1	0.252186	0.252186	70	11.7903	0.168433	1.5	0.2252	0.2975	0	0.11837	1.18034
KGT42605	14	1	0.322739	0.322739	82	16.8717	0.205753	1.57	0.214	0.2843	0	0.12397	1.18493
KGT42608	4	1	0.1342	0.1342	22	2.29406	0.104276	1.29	0.2688	0.3447	0	-0.1496	0.980257
KGT42611	166	1	35.4937	35.4937	994	191.091	0.192244	184.63	<.0001	<.0001	0	-0.37755	0.83699
KGT42612	15	1	0.320156	0.320156	88	9.30535	0.105743	3.03	0.0854	0.1264	0	-0.11929	1.00107
KGT42614	8	1	1.82066	1.82066	46	2.76633	0.0601375	30.27	<.0001	<.0001	0	-0.38951	0.83008
KGT42620	6	1	0.402223	0.402223	34	3.05328	0.0898025	4.48	0.0417	0.0668	0	0.2114	1.25896
KGT42628	6	1	1.26272	1.26272	34	1.71878	0.0505524	24.98	<.0001	<.0001	0	0.37457	1.40971
KGT42629	5	1	6.15176	6.15176	28	1.28827	0.0460095	133.71	<.0001	<.0001	0	0.90567	2.03708
KGT42630	33	1	5.82826	5.82826	196	29.8754	0.152425	38.24	<.0001	<.0001	0	0.34314	1.37933
KGT42636	23	1	5.29541	5.29541	136	14.9818	0.110161	48.07	<.0001	<.0001	0	-0.39178	0.828775
KGT42638	9	1	7.82614	7.82614	52	7.45679	0.1434	54.58	<.0001	<.0001	0	-0.7614	0.641461
KGT42639	2	1	0.838767	0.838767	10	1.50025	0.150025	5.59	0.0396	0.0638	0	-0.5288	0.753684
KGT42641	2	1	3.53599	3.53599	10	0.592638	0.0592638	59.67	<.0001	<.0001	0	-1.0857	0.512325
KGT42642	497	1	5.2596	5.2596	2980	203.236	0.0682	77.12	<.0001	<.0001	0	-0.083995	1.02586
KGT42643	72	1	3.86775	3.86775	430	39.9492	0.0929051	41.63	<.0001	<.0001	0	-0.18924	0.95369
KGT42644	260	1	7.84984	7.84984	1558	166.194	0.106671	73.59	<.0001	<.0001	0	-0.14187	0.985524
KGT42645	2	1	0.0528071	0.0528071	10	0.743756	0.0743756	0.71	0.4191	0.5014	0	-0.1327	0.991808
KGT42650	2	1	0.661466	0.661466	10	0.42937	0.042937	15.41	0.0028	0.0057	0	-0.4696	0.785255
KGT42651	7	1	1.84459	1.84459	40	5.77788	0.144447	12.77	0.0009	0.002	0	-0.4191	0.813228
KGT42652	50	1	6.0634	6.0634	298	37.641	0.126312	48	<.0001	<.0001	0	0.28433	1.32424
KGT42653	33	1	0.486714	0.486714	196	32.8412	0.167557	2.9	0.0899	0.1322	0	0.09916	1.16473
KGT42655	43	1	0.665256	0.665256	256	18.5244	0.0723609	9.19	0.0027	0.0056	0	-0.10156	1.01345
KGT42656	14	1	5.82183	5.82183	82	8.32606	0.101537	57.34	<.0001	<.0001	0	-0.52653	0.754871
KGT42657	27	1	6.51905	6.51905	160	22.2234	0.138896	46.93	<.0001	<.0001	0	0.4012	1.43598
KGT42659	27	1	27.9745	27.9745	160	43.8051	0.273782	102.18	<.0001	<.0001	0	0.8311	1.93446
KGT42660	2	1	0.20941	0.20941	10	1.14416	0.114416	1.83	0.2059	0.2747	0	-0.2642	0.905403
KGT42661	12	1	1.65441	1.65441	70	4.82917	0.0689882	23.98	<.0001	<.0001	0	-0.30317	0.881274
KGT42662	14	1	1.07071	1.07071	82	9.55794	0.11656	9.19	0.0033	0.0067	0	-0.2258	0.929826
KGT42663	50	1	0.717285	0.717285	298	54.3416	0.182355	3.93	0.0483	0.076	0	-0.09779	1.0161
KGT42664	5	1	3.08162	3.08162	28	2.46009	0.0878603	35.07	<.0001	<.0001	0	-0.641	0.697291
KGT42667	11	1	0.0182469	0.0182469	64	3.05744	0.0477724	0.38	0.5388	0.6143	0	-0.03325	1.06259
KGT42668	11	1	0.184813	0.184813	64	7.81845	0.122163	1.51	0.2232	0.2951	0	0.10583	1.17012
KGT42670	360	1	3.85034	3.85034	2158	229.127	0.106176	36.26	<.0001	<.0001	0	0.08444	1.1529
KGT42674	2	1	1.11872	1.11872	10	0.432111	0.0432111	25.89	0.0005	0.0012	0	-0.6107	0.712091
KGT42677	23	1	6.31436	6.31436	136	16.5592	0.121758	51.86	<.0001	<.0001	0	-0.42781	0.808333
KGT42678	11	1	0.362115	0.362115	64	8.9341	0.139595	2.59	0.1122	0.16	0	0.14814	1.20495
KGT42683	2	1	0.102095	0.102095	10	1.36129	0.136129	0.75	0.4068	0.4897	0	-0.1845	0.956829
KGT42686	25	1	3.9863	3.9863	148	28.9445	0.195571	20.38	<.0001	<.0001	0	-0.32604	0.867414
KGT42689	2	1	0.273724	0.273724	10	1.48054	0.148054	1.85	0.2038	0.2723	0	0.3021	1.34065
KGT42690	2	1	0.444985	0.444985	10	0.520294	0.0520294	8.55	0.0152	0.027	0	0.3851	1.42004
KGT42691	4	1	0.812011	0.812011	22	2.30642	0.104837	7.75	0.0108	0.0199	0	-0.3679	0.842607
KGT42692	18	1	21.6183	21.6183	106	19.3343	0.182399	118.52	<.0001	<.0001	0	0.89481	2.0218
KGT42693	8	1	1.42419	1.42419	46	9.82248	0.213532	6.67	0.0131	0.0237	0	0.3445	1.38064
KGT42694	5	1	0.54363	0.54363	28	2.70337	0.0965489	5.63	0.0248	0.0423	0	0.2692	1.31042
KGT42695	4	1	1.40276	1.40276	22	0.838072	0.0380942	36.82	<.0001	<.0001	0	-0.48352	0.777714
KGT42697	17	1	4.01095	4.01095	100	13.1047	0.131047	30.61	<.0001	<.0001	0	-0.3966	0.826011
KGT42698	9	1	0.251428	0.251428	52	5.82311	0.111983	2.25	0.1401	0.1951	0	-0.13647	0.989219
KGT42699	12	1	0.0109789	0.0109789	70	7.69816	0.109974	0.1	0.753	0.802	0	-0.0247	1.0689
KGT42700	15	1	6.82337	6.82337	88	10.3274	0.117357	58.14	<.0001	<.0001	0	-0.55069	0.742335
KGT42704	33	1	2.01638	2.01638	196	26.8643	0.137063	14.71	0.0002	0.0005	0	-0.20183	0.945404
KGT42706	9	1	0.00414162	0.00414162	52	5.0044	0.0962384	0.04	0.8365	0.8712	0	0.01752	1.10065
KGT42707	21	1	0.377934	0.377934	124	8.66163	0.0698519	5.41	0.0216	0.0372	0	-0.10954	1.00786
KGT42709	55	1	31.2765	31.2765	328	56.9128	0.173515	180.25	<.0001	<.0001	0	-0.61572	0.709617
KGT42713	5	1	0.754924	0.754924	28	0.7145	0.0255179	29.58	<.0001	<.0001	0	0.31726	1.35481
KGT42721	107	1	14.7819	14.7819	640	65.8137	0.102834	143.75	<.0001	<.0001	0	-0.30348	0.881085
KGT42725	1	1	0.00959861	0.00959861	4	0.18947	0.0473674	0.2	0.6759	0.7368	0	-0.07999	1.02871
KGT42733	2	1	0.0177093	0.0177093	10	0.395214	0.0395214	0.45	0.5184	0.5952	0	-0.07683	1.03097
KGT42735	28	1	4.57035	4.57035	166	31.0717	0.187179	24.42	<.0001	<.0001	0	-0.32988	0.865108
KGT42737	12	1	16.7937	16.7937	70	16.13	0.230429	72.88	<.0001	<.0001	0	-0.9659	0.556685
KGT42738	2	1	0.723684	0.723684	10	0.188335	0.0188335	38.43	0.0001	0.0003	0	-0.49115	0.773612
KGT42739	15	1	13.5669	13.5669	88	9.97953	0.113404	119.63	<.0001	<.0001	0	-0.77651	0.634777
KGT42741	2	1	0.332639	0.332639	10	0.830615	0.0830615	4	0.0732	0.11	0	0.333	1.36967
KGT42745	5	1	1.87259	1.87259	28	2.01447	0.0719452	26.03	<.0001	<.0001	0	-0.49968	0.769052
KGT42754	2	1	0.00263587	0.00263587	10	0.785076	0.0785076	0.03	0.8583	0.8863	0	0.02964	1.10993
KGT42757	8	1	4.37617	4.37617	46	4.17517	0.0907646	48.21	<.0001	<.0001	0	-0.60389	0.71546
KGT42759	26	1	0.759254	0.759254	154	14.9693	0.0972034	7.81	0.0059	0.0115	0	0.13953	1.19778
KGT42760	1	1	0.0208836	0.0208836	4	4.78321	1.1958	0.02	0.9012	0.9228	0	0.118	1.18004
KGT42761	2	1	0.857026	0.857026	10	0.984591	0.0984591	8.7	0.0145	0.0259	0	-0.5345	0.750713
KGT42762	10	1	0.365764	0.365764	58	6.34417	0.109382	3.34	0.0726	0.1092	0	-0.15615	0.975817
KGT42764	7	1	4.06303	4.06303	40	7.77359	0.19434	20.91	<.0001	<.0001	0	0.6221	1.67357
KGT42766	3	1	0.00436028	0.00436028	16	0.604271	0.0377669	0.12	0.7384	0.7895	0	0.03113	1.11108
KGT42768	19	1	0.237602	0.237602	112	7.70605	0.0688041	3.45	0.0658	0.1003	0	0.09131	1.15841
KGT42770	5	1	0.231204	0.231204	28	1.33623	0.0477224	4.84	0.0361	0.0588	0	0.17558	1.22809
KGT42771	2	1	0.0123565	0.0123565	10	0.434837	0.0434837	0.28	0.6056	0.6766	0	0.06418	1.13683
KGT42772	5	1	1.19774	1.19774	28	1.41599	0.0505712	23.68	<.0001	<.0001	0	-0.39962	0.824284
KGT42773	4	1	0.00045044	0.00045044	22	1.71829	0.0781042	0.01	0.9402	0.9522	0	0.008664	1.09391
KGT42774	2	1	0.854224	0.854224	10	0.305503	0.0305503	27.96	0.0004	0.001	0	-0.5336	0.751181
KGT42777	18	1	40.8545	40.8545	106	21.7378	0.205074	199.22	<.0001	<.0001	0	-1.23009	0.463533
KGT42778	7	1	4.3559	4.3559	40	5.14209	0.128552	33.88	<.0001	<.0001	0	-0.6441	0.695794
KGT42779	59	1	3.00444	3.00444	352	44.1536	0.125436	23.95	<.0001	<.0001	0	-0.18425	0.956994
KGT42780	59	1	22.7003	22.7003	352	56.8605	0.161535	140.53	<.0001	<.0001	0	-0.50646	0.765446
KGT42781	73	1	13.3399	13.3399	436	55.7796	0.127935	104.27	<.0001	<.0001	0	-0.34904	0.853695
KGT42783	4	1	1.90774	1.90774	22	4.69444	0.213384	8.94	0.0067	0.013	0	-0.5639	0.735569
KGT42784	15	1	5.23753	5.23753	88	5.58344	0.0634482	82.55	<.0001	<.0001	0	-0.48247	0.778281
KGT42785	6	1	1.57506	1.57506	34	3.2383	0.0952442	16.54	0.0003	0.0007	0	0.4183	1.4531
KGT42786	17	1	4.17402	4.17402	100	9.36834	0.0936834	44.55	<.0001	<.0001	0	0.40458	1.43935
KGT42790	14	1	6.48948	6.48948	82	7.28892	0.0888893	73.01	<.0001	<.0001	0	-0.5559	0.739659
KGT42794	5	1	0.692454	0.692454	28	0.472433	0.0168726	41.04	<.0001	<.0001	0	-0.30385	0.880859
KGT42795	6	1	0.469114	0.469114	34	2.22804	0.0655306	7.16	0.0114	0.0208	0	-0.22831	0.92821
KGT42798	2	1	0.00544527	0.00544527	10	1.21004	0.121004	0.05	0.8363	0.8712	0	0.0426	1.11995
KGT42799	1	1	0.0238063	0.0238063	4	0.0711476	0.0177869	1.34	0.3117	0.3899	0	0.126	1.1866
KGT42801	10	1	0.526615	0.526615	58	6.82833	0.11773	4.47	0.0387	0.0625	0	0.18737	1.23816
KGT42803	14	1	3.78738	3.78738	82	10.9355	0.13336	28.4	<.0001	<.0001	0	0.42468	1.45954
KGT42806	11	1	1.09501	1.09501	64	6.89875	0.107793	10.16	0.0022	0.0046	0	0.25761	1.29994
KGT42811	2	1	1.35584	1.35584	10	0.623976	0.0623976	21.73	0.0009	0.002	0	0.6723	1.73283
KGT42812	2	1	0.00570415	0.00570415	10	0.852527	0.0852527	0.07	0.8011	0.8423	0	0.0436	1.12073
KGT42813	3	1	0.00078638	0.00078638	16	4.02466	0.251541	0	0.9561	0.9657	0	-0.01322	1.07744
KGT42815	4	1	0.0360602	0.0360602	22	0.712907	0.0324049	1.11	0.3029	0.3813	0	-0.07752	1.03048
KGT42819	3	1	0.0076588	0.0076588	16	1.9877	0.124231	0.06	0.8071	0.8473	0	0.04125	1.1189
KGT42821	10	1	0.997179	0.997179	58	4.88556	0.0842338	11.84	0.0011	0.0025	0	0.25783	1.30014
KGT42825	2	1	0.033831	0.033831	10	1.25807	0.125807	0.27	0.6153	0.685	0	0.1062	1.17043
KGT42827	5	1	0.0847214	0.0847214	28	4.34624	0.155223	0.55	0.4662	0.5454	0	0.1063	1.17051
KGT42830	9	1	0.605093	0.605093	52	5.63854	0.108434	5.58	0.0219	0.0377	0	-0.21171	0.938951
KGT42831	32	1	10.4306	10.4306	190	25.6959	0.135241	77.13	<.0001	<.0001	0	0.46616	1.50211
KGT42832	24	1	0.293106	0.293106	142	13.6082	0.0958321	3.06	0.0825	0.1225	0	-0.09023	1.02144
KGT42834	26	1	1.10196	1.10196	154	18.0882	0.117456	9.38	0.0026	0.0054	0	-0.16809	0.967774
KGT42835	4	1	0.315466	0.315466	22	0.814939	0.0370427	8.52	0.008	0.0152	0	0.2293	1.27468
KGT42836	14	1	0.527149	0.527149	82	5.48818	0.066929	7.88	0.0063	0.0123	0	0.15844	1.21358
KGT42839	8	1	1.46021	1.46021	46	1.91703	0.0416746	35.04	<.0001	<.0001	0	-0.34883	0.853819
KGT42842	17	1	3.02873	3.02873	100	12.5884	0.125884	24.06	<.0001	<.0001	0	-0.34464	0.856303
KGT42843	7	1	0.435408	0.435408	40	2.88661	0.0721651	6.03	0.0185	0.0324	0	0.20364	1.25221
KGT42845	11	1	2.86771	2.86771	64	4.80908	0.0751418	38.16	<.0001	<.0001	0	0.41689	1.45168
KGT42850	3	1	0.0553767	0.0553767	16	4.12843	0.258027	0.21	0.6494	0.7149	0	-0.1109	1.00691
KGT42852	1	1	1.70406	1.70406	4	0.281742	0.0704354	24.19	0.0079	0.0151	0	-1.0659	0.519405
KGT42855	3	1	1.40071	1.40071	16	1.23723	0.0773267	18.11	0.0006	0.0014	0	-0.5579	0.738634
KGT42858	12	1	1.48645	1.48645	70	6.80927	0.0972753	15.28	0.0002	0.0005	0	-0.28737	0.890979
KGT42859	17	1	1.3344	1.3344	100	12.0183	0.120183	11.1	0.0012	0.0027	0	0.22876	1.2742
KGT42860	4	1	0.332471	0.332471	22	1.98832	0.0903784	3.68	0.0682	0.1033	0	-0.2354	0.923659
KGT42862	2	1	0.315495	0.315495	10	0.816035	0.0816035	3.87	0.0776	0.1158	0	0.3243	1.36144
KGT42863	1	1	0.0003424	0.0003424	4	0.163503	0.0408759	0.01	0.9315	0.9465	0	0.01511	1.09881
KGT42865	5	1	0.0215524	0.0215524	28	3.10863	0.111022	0.19	0.6629	0.7257	0	0.05361	1.12853
KGT42866	13	1	8.80521	8.80521	76	8.08629	0.106399	82.76	<.0001	<.0001	0	-0.67197	0.682482
KGT42870	20	1	5.12344	5.12344	118	9.84108	0.083399	61.43	<.0001	<.0001	0	-0.41326	0.816527
KGT42875	21	1	46.9578	46.9578	124	40.3743	0.325599	144.22	<.0001	<.0001	0	-1.221	0.466462
KGT42878	19	1	9.679e-05	9.679e-05	112	11.4533	0.102262	0	0.9755	0.9799	0	-0.001843	1.08597
KGT42881	2	1	0.198331	0.198331	10	1.0177	0.10177	1.95	0.1929	0.2593	0	0.2571	1.29948
KGT42884	18	1	0.42111	0.42111	106	6.80148	0.0641649	6.56	0.0118	0.0215	0	-0.12489	0.997192
KGT42886	3	1	0.446004	0.446004	16	2.97985	0.18624	2.39	0.1413	0.1964	0	-0.3148	0.874198
KGT42888	11	1	1.28338	1.28338	64	6.13477	0.0958558	13.39	0.0005	0.0012	0	-0.27889	0.896231
KGT42889	21	1	0.275213	0.275213	124	11.8817	0.0958203	2.87	0.0926	0.1358	0	-0.09347	1.01915
KGT42893	16	1	0.286335	0.286335	94	13.4657	0.143252	2	0.1607	0.2204	0	-0.10923	1.00807
KGT42898	2	1	0.216957	0.216957	10	0.611258	0.0611258	3.55	0.0889	0.131	0	-0.2689	0.902459
KGT42900	6	1	0.189452	0.189452	34	1.60296	0.047146	4.02	0.053	0.0825	0	-0.14509	0.983327
KGT42902	9	1	0.461298	0.461298	52	5.05356	0.0971839	4.75	0.0339	0.0557	0	0.18485	1.236
KGT42905	3	1	4.21383	4.21383	16	2.03079	0.126924	33.2	<.0001	<.0001	0	-0.9677	0.555991
KGT42914	34	1	1.31969	1.31969	202	23.416	0.115921	11.38	0.0009	0.002	0	-0.16086	0.972636
KGT42917	1	1	0.248322	0.248322	4	0.817856	0.204464	1.21	0.3323	0.4105	0	-0.4069	0.820135
KGT42918	13	1	10.0765	10.0765	76	14.2773	0.187859	53.64	<.0001	<.0001	0	-0.71885	0.660661
KGT42919	11	1	1.31186	1.31186	64	4.7269	0.0738579	17.76	<.0001	<.0001	0	-0.28197	0.89432
KGT42920	3	1	0.970916	0.970916	16	1.11473	0.0696706	13.94	0.0018	0.0038	0	-0.4645	0.788036
KGT42921	15	1	0.156605	0.156605	88	14.9436	0.169814	0.92	0.3395	0.4181	0	0.08343	1.1521
KGT42925	4	1	0.624681	0.624681	22	2.84112	0.129142	4.84	0.0387	0.0625	0	0.3227	1.35993
KGT42928	3	1	0.0142696	0.0142696	16	1.0399	0.0649939	0.22	0.6457	0.7125	0	0.05631	1.13064
KGT42929	20	1	41.8883	41.8883	118	21.4831	0.18206	230.08	<.0001	<.0001	0	-1.18164	0.479364
KGT42930	6	1	1.10794	1.10794	34	3.55867	0.104667	10.59	0.0026	0.0054	0	-0.3509	0.852595
KGT42935	8	1	0.163511	0.163511	46	7.61825	0.165614	0.99	0.3256	0.4041	0	0.1167	1.17897
KGT42937	2	1	0.364566	0.364566	10	1.34432	0.134432	2.71	0.1306	0.1839	0	0.3486	1.38456
KGT42941	2	1	0.336052	0.336052	10	0.768578	0.0768578	4.37	0.063	0.0965	0	0.3347	1.37129
KGT42942	15	1	4.6121	4.6121	88	8.83905	0.100444	45.92	<.0001	<.0001	0	0.45275	1.48821
KGT42944	2	1	0.0359744	0.0359744	10	0.771302	0.0771302	0.47	0.5102	0.587	0	0.1095	1.17311
KGT42945	6	1	0.02063	0.02063	34	3.09172	0.090933	0.23	0.6369	0.7045	0	0.04788	1.12405
KGT42946	10	1	3.90714	3.90714	58	12.7349	0.219567	17.79	<.0001	<.0001	0	-0.5104	0.763358
KGT42947	3	1	0.161359	0.161359	16	0.668543	0.0417839	3.86	0.067	0.1017	0	-0.18936	0.953611
KGT42948	15	1	2.80544	2.80544	88	9.7818	0.111157	25.24	<.0001	<.0001	0	-0.35311	0.85129
KGT42950	6	1	2.41945	2.41945	34	3.76812	0.110827	21.83	<.0001	<.0001	0	-0.5185	0.759085
KGT42951	11	1	0.205635	0.205635	64	5.13964	0.0803069	2.56	0.1145	0.1629	0	-0.11164	1.00639
KGT42952	3	1	0.131899	0.131899	16	1.16363	0.072727	1.81	0.1968	0.2641	0	0.1712	1.22436
KGT42953	13	1	5.12555	5.12555	76	5.77846	0.0760324	67.41	<.0001	<.0001	0	-0.51269	0.762148
KGT42955	20	1	17.7193	17.7193	118	14.8931	0.126213	140.39	<.0001	<.0001	0	-0.76853	0.638298
KGT42965	15	1	2.53936	2.53936	88	14.5944	0.165845	15.31	0.0002	0.0005	0	0.33595	1.37248
KGT42969	5	1	2.4619	2.4619	28	4.90066	0.175024	14.07	0.0008	0.0018	0	-0.5729	0.730995
KGT42970	1	1	0.263301	0.263301	4	0.263463	0.0658658	4	0.1162	0.165	0	0.419	1.4538
KGT42972	11	1	7.11863	7.11863	64	15.3074	0.239178	29.76	<.0001	<.0001	0	0.6568	1.71432
KGT42974	3	1	0.0854699	0.0854699	16	1.63332	0.102083	0.84	0.3738	0.4551	0	-0.1378	0.988308
KGT42977	4	1	0.0473074	0.0473074	22	1.07189	0.0487221	0.97	0.3352	0.4135	0	0.0888	1.15639
KGT42984	13	1	0.4266	0.4266	76	12.51	0.164605	2.59	0.1116	0.1594	0	0.14791	1.20476
KGT42990	11	1	1.71527	1.71527	64	12.5936	0.196775	8.72	0.0044	0.0088	0	-0.3224	0.869605
KGT42991	34	1	0.869498	0.869498	202	23.8553	0.118095	7.36	0.0072	0.0139	0	0.13057	1.19036
KGT42992	6	1	0.010915	0.010915	34	2.5447	0.0748441	0.15	0.7049	0.763	0	0.03482	1.11393
KGT42995	2	1	1.39232	1.39232	10	1.04044	0.104044	13.38	0.0044	0.0088	0	-0.6813	0.678082
KGT42999	1	1	0.159734	0.159734	4	0.13529	0.0338224	4.72	0.0955	0.1393	0	-0.3263	0.867258
KGT43001	7	1	0.195973	0.195973	40	2.58258	0.0645645	3.04	0.0892	0.1313	0	-0.13662	0.989117
KGT43002	2	1	0.487794	0.487794	10	0.153381	0.0153381	31.8	0.0002	0.0005	0	0.40323	1.438
KGT43003	8	1	2.62395	2.62395	46	3.66776	0.079734	32.91	<.0001	<.0001	0	-0.46761	0.786339
KGT43006	2	1	0.00287776	0.00287776	10	1.18958	0.118958	0.02	0.8795	0.9049	0	-0.03097	1.06427
KGT43008	24	1	0.968826	0.968826	142	14.9549	0.105316	9.2	0.0029	0.0059	0	-0.16405	0.970488
KGT43009	4	1	0.400524	0.400524	22	1.5708	0.0714	5.61	0.0271	0.0458	0	0.2584	1.30065
KGT43010	2	1	0.728555	0.728555	10	0.685375	0.0685375	10.63	0.0086	0.0162	0	0.4928	1.53011
KGT43014	47	1	15.7538	15.7538	280	32.76	0.117	134.65	<.0001	<.0001	0	-0.47271	0.783564
KGT43023	44	1	72.9137	72.9137	262	82.1135	0.31341	232.65	<.0001	<.0001	0	-1.05107	0.524772
KGT43024	4	1	0.326658	0.326658	22	1.98424	0.0901927	3.62	0.0702	0.1059	0	-0.2333	0.925005
KGT43027	5	1	0.778721	0.778721	28	2.86448	0.102303	7.61	0.0101	0.0188	0	-0.3222	0.869726
KGT43028	18	1	0.105154	0.105154	106	17.3273	0.163465	0.64	0.4243	0.5064	0	-0.06241	1.04133
KGT43029	131	1	89.7393	89.7393	784	144.485	0.184292	486.94	<.0001	<.0001	0	-0.67579	0.680677
KGT43031	3	1	0.00525667	0.00525667	16	0.756842	0.0473026	0.11	0.7432	0.7934	0	-0.03418	1.0619
KGT43034	50	1	7.23191	7.23191	298	43.6269	0.146399	49.4	<.0001	<.0001	0	-0.31052	0.876796
KGT43036	10	1	5.32418	5.32418	58	8.93763	0.154097	34.55	<.0001	<.0001	0	-0.5958	0.719483
KGT43041	19	1	0.401302	0.401302	112	19.7712	0.176529	2.27	0.1344	0.1883	0	0.11866	1.18058
KGT43042	23	1	7.94333	7.94333	136	22.0181	0.161898	49.06	<.0001	<.0001	0	0.47983	1.51641
KGT43043	2	1	0.942471	0.942471	10	0.707033	0.0707033	13.33	0.0045	0.009	0	-0.5605	0.737305
KGT43044	3	1	1.88332	1.88332	16	1.90877	0.119298	15.79	0.0011	0.0025	0	-0.6469	0.694445
KGT43045	2	1	2.47675	2.47675	10	0.717133	0.0717133	34.54	0.0002	0.0005	0	-0.9086	0.57924
KGT43047	2	1	0.111605	0.111605	10	0.740805	0.0740805	1.51	0.2478	0.3226	0	-0.1929	0.951274
KGT43053	31	1	13.8435	13.8435	184	51.6611	0.280767	49.31	<.0001	<.0001	0	0.54563	1.58718
KGT43054	7	1	7.24476	7.24476	40	6.90718	0.17268	41.95	<.0001	<.0001	0	-0.8306	0.611419
KGT43062	1	1	0.0193561	0.0193561	4	0.334691	0.0836728	0.23	0.6557	0.7204	0	0.1136	1.17644
KGT43065	15	1	3.83893	3.83893	88	15.6865	0.178256	21.54	<.0001	<.0001	0	-0.41306	0.81664
KGT43072	4	1	2.36617	2.36617	22	2.97108	0.135049	17.52	0.0004	0.001	0	0.628	1.68043
KGT43078	2	1	0.098919	0.098919	10	2.10403	0.210403	0.47	0.5085	0.5855	0	0.1816	1.23322
KGT43080	2	1	0.0865608	0.0865608	10	0.655534	0.0655534	1.32	0.2773	0.3535	0	0.1699	1.22326
KGT43083	19	1	6.94074	6.94074	112	18.9821	0.169483	40.95	<.0001	<.0001	0	-0.49349	0.772358
KGT43086	3	1	1.08523	1.08523	16	2.49194	0.155746	6.97	0.0178	0.0312	0	-0.4911	0.773639
KGT43091	3	1	0.131047	0.131047	16	2.30135	0.143834	0.91	0.354	0.434	0	-0.1707	0.966025
KGT43099	5	1	0.164858	0.164858	28	1.57389	0.0562103	2.93	0.0978	0.142	0	-0.14826	0.981168
KGT43100	9	1	1.4252	1.4252	52	3.91612	0.07531	18.92	<.0001	<.0001	0	-0.32492	0.868088
KGT43101	4	1	0.00526231	0.00526231	22	0.95797	0.0435441	0.12	0.7314	0.7835	0	-0.02962	1.06527
KGT43102	2	1	0.326221	0.326221	10	2.33761	0.233761	1.4	0.2648	0.3412	0	-0.3298	0.865156
KGT43110	5	1	1.53221	1.53221	28	1.46242	0.0522291	29.34	<.0001	<.0001	0	-0.45199	0.794898
KGT43116	7	1	0.18425	0.18425	40	3.75427	0.0938568	1.96	0.1689	0.2301	0	-0.13247	0.991966
KGT43117	19	1	15.9943	15.9943	112	27.1711	0.242599	65.93	<.0001	<.0001	0	-0.74913	0.646939
KGT43118	79	1	34.3065	34.3065	472	79.6564	0.168764	203.28	<.0001	<.0001	0	-0.53806	0.748862
KGT43119	71	1	0.0107678	0.0107678	424	53.2942	0.125694	0.09	0.7699	0.8178	0	0.01006	1.09497
KGT43120	74	1	59.4768	59.4768	442	78.951	0.178622	332.98	<.0001	<.0001	0	-0.732	0.654667
KGT43121	7	1	0.00756982	0.00756982	40	7.5073	0.187683	0.04	0.8418	0.8742	0	-0.02685	1.06731
KGT43122	70	1	48.7852	48.7852	418	78.866	0.188675	258.57	<.0001	<.0001	0	-0.68163	0.677927
KGT43128	2	1	0.485099	0.485099	10	1.91384	0.191384	2.53	0.1425	0.1977	0	0.4021	1.43687
KGT43130	3	1	0.0156064	0.0156064	16	1.01246	0.0632785	0.25	0.6262	0.6954	0	-0.05889	1.04387
KGT43131	111	1	38.8607	38.8607	664	63.8265	0.0961243	404.28	<.0001	<.0001	0	-0.48311	0.777936
KGT43135	3	1	0.154266	0.154266	16	0.711167	0.044448	3.47	0.0809	0.1203	0	-0.18515	0.956398
KGT43141	2	1	0.028962	0.028962	10	0.114101	0.0114101	2.54	0.1422	0.1976	0	0.09825	1.16399
KGT43147	2	1	1.22752	1.22752	10	2.42315	0.242315	5.07	0.0481	0.0757	0	-0.6397	0.697919
KGT43148	1	1	0.00590518	0.00590518	4	0.26299	0.0657475	0.09	0.7793	0.8249	0	-0.06274	1.04109
KGT43149	40	1	2.40976	2.40976	238	26.1321	0.109799	21.95	<.0001	<.0001	0	-0.20041	0.946335
KGT43150	5	1	0.0336792	0.0336792	28	4.02736	0.143834	0.23	0.6322	0.701	0	-0.06701	1.03801
KGT43151	103	1	9.93852	9.93852	616	70.0125	0.113657	87.44	<.0001	<.0001	0	-0.25363	0.912061
KGT43153	2	1	0.186046	0.186046	10	1.62675	0.162675	1.14	0.31	0.3879	0	-0.249	0.914993
KGT43156	32	1	0.0222441	0.0222441	190	24.3599	0.12821	0.17	0.6775	0.738	0	-0.02153	1.07126
KGT43157	12	1	0.852423	0.852423	70	8.23759	0.11768	7.24	0.0089	0.0167	0	-0.21762	0.935113
KGT43159	7	1	1.14492	1.14492	40	7.13621	0.178405	6.42	0.0153	0.0272	0	0.3302	1.36702
KGT43160	9	1	2.48013	2.48013	52	5.20023	0.100004	24.8	<.0001	<.0001	0	-0.42862	0.80788
KGT43164	938	1	224.777	224.777	5626	645.978	0.11482	1957.65	<.0001	<.0001	0	-0.399695	0.824241
KGT43170	10	1	0.283434	0.283434	58	4.85686	0.0837389	3.38	0.0709	0.1068	0	0.13746	1.19606
KGT43171	4	1	0.244587	0.244587	22	0.842098	0.0382772	6.39	0.0192	0.0334	0	-0.2019	0.945358
KGT43172	10	1	1.36001	1.36001	58	5.17728	0.0892634	15.24	0.0002	0.0005	0	-0.30111	0.882533
KGT43173	6	1	15.8902	15.8902	34	4.27674	0.125786	126.33	<.0001	<.0001	0	-1.3288	0.432878
KGT43177	23	1	1.40608	1.40608	136	13.3772	0.0983616	14.3	0.0002	0.0005	0	-0.20188	0.945371
KGT43178	10	1	2.88037	2.88037	58	6.5324	0.112628	25.57	<.0001	<.0001	0	-0.43821	0.802527
KGT43179	2	1	0.216102	0.216102	10	0.975715	0.0975715	2.21	0.1675	0.2285	0	-0.2684	0.902771
KGT43188	8	1	0.58212	0.58212	46	4.98716	0.108417	5.37	0.025	0.0426	0	-0.22025	0.93341
KGT43191	32	1	1.12384	1.12384	190	14.2053	0.0747645	15.03	0.0001	0.0003	0	-0.15301	0.977943
KGT43195	3	1	0.127944	0.127944	16	5.38708	0.336693	0.38	0.5463	0.6211	0	-0.1686	0.967432
KGT43196	15	1	2.34961	2.34961	88	9.80317	0.1114	21.09	<.0001	<.0001	0	-0.32315	0.869153
KGT43198	3	1	0.117188	0.117188	16	0.698743	0.0436714	2.68	0.1209	0.1712	0	-0.16137	0.972293
KGT43200	5	1	1.82991	1.82991	28	2.09529	0.0748319	24.45	<.0001	<.0001	0	-0.49395	0.772112
KGT43202	8	1	1.10497	1.10497	46	17.9772	0.390808	2.83	0.0994	0.144	0	-0.3034	0.881134
KGT43205	14	1	16.8602	16.8602	82	15.0831	0.18394	91.66	<.0001	<.0001	0	-0.89603	0.584309
KGT43206	18	1	16.4402	16.4402	106	21.0209	0.19831	82.9	<.0001	<.0001	0	-0.78032	0.633103
KGT43207	7	1	5.1451	5.1451	40	4.43327	0.110832	46.42	<.0001	<.0001	0	-0.7	0.66935
KGT43209	5	1	0.32277	0.32277	28	1.28809	0.0460032	7.02	0.0131	0.0237	0	-0.20745	0.941728
KGT43210	6	1	0.317093	0.317093	34	2.71583	0.0798774	3.97	0.0544	0.0844	0	-0.1877	0.954709
KGT43211	3	1	0.48191	0.48191	16	1.10768	0.0692302	6.96	0.0179	0.0314	0	-0.3272	0.866717
KGT43212	7	1	9.15306	9.15306	40	6.04286	0.151071	60.59	<.0001	<.0001	0	-0.9337	0.569249
KGT43219	7	1	0.674172	0.674172	40	4.126	0.10315	6.54	0.0145	0.0259	0	0.25339	1.29614
KGT43220	3	1	1.0892	1.0892	16	0.33346	0.0208412	52.26	<.0001	<.0001	0	-0.49198	0.773167
KGT43225	4	1	0.0518711	0.0518711	22	0.979297	0.0445135	1.17	0.2921	0.3695	0	0.09298	1.15975
KGT43227	14	1	1.24353	1.24353	82	11.3147	0.137984	9.01	0.0036	0.0073	0	-0.24334	0.91859
KGT43228	10	1	0.0944389	0.0944389	58	3.38254	0.0583197	1.62	0.2083	0.2775	0	-0.07935	1.02917
KGT43229	4	1	0.00398556	0.00398556	22	1.95077	0.0886716	0.04	0.8341	0.8697	0	0.02577	1.10696
KGT43230	13	1	0.279631	0.279631	76	9.08289	0.119512	2.34	0.1303	0.1837	0	-0.11975	1.00075
KGT43231	2	1	0.2392	0.2392	10	0.443034	0.0443034	5.4	0.0425	0.0679	0	-0.2824	0.894053
KGT43232	10	1	5.16906	5.16906	58	9.03404	0.155759	33.19	<.0001	<.0001	0	-0.587	0.723885
KGT43234	34	1	0.0104905	0.0104905	202	16.4868	0.0816181	0.13	0.7203	0.774	0	-0.01434	1.07661
KGT43236	2	1	0.654908	0.654908	10	0.620602	0.0620602	10.55	0.0087	0.0164	0	0.4672	1.5032
KGT43237	4	1	0.0821973	0.0821973	22	1.93538	0.0879719	0.93	0.3442	0.4233	0	-0.117	1.00266
KGT43241	6	1	1.17023	1.17023	34	7.00177	0.205935	5.68	0.0229	0.0393	0	-0.3606	0.846882
KGT43244	2	1	0.1202	0.1202	10	11.142	1.1142	0.11	0.7493	0.799	0	-0.2002	0.946473
KGT43245	9	1	0.262106	0.262106	52	6.46272	0.124283	2.11	0.1524	0.2104	0	0.13934	1.19762
KGT43246	5	1	3.0324	3.0324	28	4.63169	0.165417	18.33	0.0002	0.0005	0	-0.6359	0.69976
KGT43249	7	1	1.37039	1.37039	40	14.0116	0.35029	3.91	0.0549	0.0851	0	-0.3613	0.846471
KGT43250	5	1	2.23322	2.23322	28	3.3726	0.12045	18.54	0.0002	0.0005	0	-0.5457	0.744907
KGT43252	11	1	0.937385	0.937385	64	12.2295	0.191085	4.91	0.0303	0.0504	0	-0.2384	0.92174
KGT43253	13	1	17.3181	17.3181	76	12.727	0.167461	103.42	<.0001	<.0001	0	-0.94239	0.565831
KGT43254	28	1	1.62904	1.62904	166	18.2136	0.10972	14.85	0.0002	0.0005	0	0.19694	1.2464
KGT43257	6	1	0.451133	0.451133	34	5.26515	0.154857	2.91	0.097	0.1412	0	-0.2239	0.931051
KGT43259	7	1	0.0027451	0.0027451	40	6.5905	0.164762	0.02	0.8979	0.92	0	-0.01617	1.07524
KGT43261	4	1	0.420142	0.420142	22	1.77267	0.0805759	5.21	0.0324	0.0537	0	-0.2646	0.905152
KGT43262	6	1	1.07107	1.07107	34	2.00309	0.0589145	18.18	0.0002	0.0005	0	-0.34498	0.856101
KGT43264	4	1	0.119742	0.119742	22	1.42873	0.0649424	1.84	0.1883	0.2536	0	-0.1413	0.985913
KGT43265	7	1	1.83275	1.83275	40	4.74348	0.118587	15.45	0.0003	0.0007	0	-0.4178	0.813962
KGT43270	5	1	4.56111	4.56111	28	1.78164	0.06363	71.68	<.0001	<.0001	0	-0.77984	0.633314
KGT43272	10	1	0.0318998	0.0318998	58	3.32346	0.057301	0.56	0.4586	0.5385	0	0.04612	1.12268
KGT43274	2	1	0.33654	0.33654	10	0.673613	0.0673613	5	0.0494	0.0774	0	-0.3349	0.862103
KGT43277	6	1	0.0696496	0.0696496	34	1.77575	0.052228	1.33	0.2562	0.3316	0	-0.08797	1.02304
KGT43279	3	1	0.222311	0.222311	16	1.02586	0.0641162	3.47	0.0811	0.1205	0	0.2223	1.26851
KGT43280	2	1	0.00179854	0.00179854	10	0.593888	0.0593888	0.03	0.8653	0.8919	0	0.02448	1.10597
KGT43282	2	1	0.253959	0.253959	10	1.99852	0.199852	1.27	0.286	0.3636	0	-0.291	0.88874
KGT43284	2	1	0.0665742	0.0665742	10	0.917929	0.0917929	0.73	0.4144	0.4965	0	0.149	1.20567
KGT43289	18	1	0.493667	0.493667	106	10.5912	0.0999167	4.94	0.0284	0.0477	0	-0.13522	0.990077
KGT43291	16	1	0.00131511	0.00131511	94	8.25597	0.0878295	0.01	0.9029	0.9236	0	0.007402	1.09296
KGT43293	5	1	0.0117623	0.0117623	28	2.79779	0.0999211	0.12	0.7341	0.7858	0	-0.0396	1.05792
KGT43296	4	1	9.931e-05	9.931e-05	22	2.08871	0.0949413	0	0.9745	0.9799	0	0.004068	1.09043
KGT43299	84	1	6.53234	6.53234	502	51.1798	0.101952	64.07	<.0001	<.0001	0	-0.22769	0.928609
KGT43300	3	1	0.711377	0.711377	16	1.21688	0.076055	9.35	0.0075	0.0144	0	-0.3976	0.825438
KGT43301	4	1	0.00253581	0.00253581	22	1.74252	0.0792056	0.03	0.8596	0.887	0	0.02056	1.10297
KGT43302	5	1	0.00053181	0.00053181	28	3.22014	0.115005	0	0.9463	0.957	0	0.008421	1.09373
KGT43310	3	1	0.0176144	0.0176144	16	0.406975	0.0254359	0.69	0.4176	0.5001	0	-0.06256	1.04122
KGT43315	4	1	0.194168	0.194168	22	3.65287	0.166039	1.17	0.2912	0.3689	0	0.1799	1.23177
KGT43317	2	1	0.0658638	0.0658638	10	3.13233	0.313233	0.21	0.6564	0.7209	0	0.1482	1.205
KGT43319	1	1	0.15316	0.15316	4	0.7639	0.190975	0.8	0.4211	0.5036	0	-0.3195	0.871355
KGT43323	2	1	0.452739	0.452739	10	0.462511	0.0462511	9.79	0.0107	0.0197	0	-0.3885	0.830661
KGT43324	49	1	4.77502	4.77502	292	24.6708	0.0844891	56.52	<.0001	<.0001	0	-0.25488	0.911271
KGT43325	64	1	13.3052	13.3052	382	35.2483	0.0922729	144.19	<.0001	<.0001	0	-0.37229	0.840047
KGT43326	20	1	3.46506	3.46506	118	12.1674	0.103114	33.6	<.0001	<.0001	0	-0.33986	0.859144
KGT43330	1	1	0.00805778	0.00805778	4	0.415907	0.103977	0.08	0.7945	0.8379	0	-0.07329	1.0335
KGT43331	6	1	1.20874	1.20874	34	3.06774	0.0902275	13.4	0.0008	0.0018	0	0.3665	1.40185
KGT43334	4	1	0.31957	0.31957	22	6.42606	0.292094	1.09	0.3069	0.3858	0	0.2308	1.276
KGT43335	10	1	0.0320985	0.0320985	58	8.43013	0.145347	0.22	0.6402	0.7079	0	0.04626	1.12279
KGT43336	72	1	105.966	105.966	430	88.4446	0.205685	515.18	<.0001	<.0001	0	-0.99054	0.547258
KGT43342	9	1	0.00017615	0.00017615	52	4.5213	0.0869481	0	0.9643	0.9716	0	0.003612	1.09009
KGT43343	11	1	5.18591	5.18591	64	6.87368	0.107401	48.29	<.0001	<.0001	0	-0.56062	0.737243
KGT43344	7	1	0.590785	0.590785	40	3.97178	0.0992945	5.95	0.0192	0.0334	0	0.2372	1.28168
KGT43346	6	1	0.894202	0.894202	34	11.5002	0.338241	2.64	0.1132	0.1613	0	-0.3152	0.873956
KGT43347	3	1	0.593604	0.593604	16	1.1782	0.0736372	8.06	0.0118	0.0215	0	-0.3632	0.845357
KGT43351	3	1	0.58531	0.58531	16	1.26491	0.0790567	7.4	0.0151	0.0269	0	-0.3607	0.846823
KGT43353	19	1	0.160951	0.160951	112	7.89466	0.070488	2.28	0.1336	0.1875	0	-0.07515	1.03217
KGT43355	2	1	0.0298213	0.0298213	10	0.747932	0.0747932	0.4	0.5419	0.6169	0	0.0997	1.16516
KGT43356	10	1	1.38301	1.38301	58	5.51371	0.095064	14.55	0.0003	0.0007	0	0.30365	1.34209
KGT43357	6	1	0.282623	0.282623	34	1.656	0.048706	5.8	0.0216	0.0372	0	-0.17721	0.961676
KGT43360	9	1	9.1969	9.1969	52	4.30397	0.0827687	111.12	<.0001	<.0001	0	-0.82538	0.613635
KGT43364	4	1	0.210173	0.210173	22	2.46563	0.112074	1.88	0.1847	0.2498	0	-0.1872	0.95504
KGT43366	13	1	0.0571723	0.0571723	76	8.1742	0.107555	0.53	0.4682	0.5472	0	-0.05415	1.04731
KGT43373	12	1	0.436707	0.436707	70	6.89896	0.0985566	4.43	0.0389	0.0628	0	-0.15576	0.976081
KGT43374	14	1	5.38693	5.38693	82	5.66428	0.0690766	77.98	<.0001	<.0001	0	0.50648	1.54468
KGT43375	4	1	0.0903856	0.0903856	22	1.46558	0.0666173	1.36	0.2566	0.3318	0	-0.1227	0.998706
KGT43376	7	1	3.97676	3.97676	40	5.67116	0.141779	28.05	<.0001	<.0001	0	-0.6154	0.709774
KGT43391	4	1	0.672977	0.672977	22	1.26283	0.0574014	11.72	0.0024	0.005	0	-0.33491	0.862097
KGT43393	25	1	6.81872	6.81872	148	34.8957	0.235782	28.92	<.0001	<.0001	0	-0.42642	0.809113
KGT43395	24	1	0.0362973	0.0362973	142	17.2677	0.121604	0.3	0.5857	0.6573	0	-0.03175	1.06369
KGT43396	4	1	0.0274799	0.0274799	22	4.93107	0.224139	0.12	0.7296	0.7823	0	-0.06768	1.03753
KGT43399	7	1	1.98438	1.98438	40	3.18749	0.0796874	24.9	<.0001	<.0001	0	0.43473	1.46974
KGT43400	10	1	8.12566	8.12566	58	12.4137	0.214029	37.97	<.0001	<.0001	0	0.736	1.81106
KGT43401	20	1	0.0135107	0.0135107	118	14.2919	0.121118	0.11	0.739	0.7898	0	0.02122	1.10347
KGT43402	8	1	0.508166	0.508166	46	6.35205	0.138088	3.68	0.0613	0.0943	0	0.2058	1.25408
KGT43407	11	1	0.624122	0.624122	64	9.61711	0.150267	4.15	0.0457	0.0723	0	-0.19449	0.950226
KGT43409	9	1	1.76926	1.76926	52	6.73972	0.12961	13.65	0.0005	0.0012	0	-0.36202	0.846049
KGT43410	5	1	0.661084	0.661084	28	2.51619	0.0898639	7.36	0.0113	0.0207	0	-0.2969	0.885112
KGT43411	20	1	18.8447	18.8447	118	17.7639	0.150542	125.18	<.0001	<.0001	0	-0.79256	0.627755
KGT43412	4	1	1.09721	1.09721	22	1.60001	0.0727278	15.09	0.0008	0.0018	0	-0.4276	0.808451
KGT43414	4	1	1.66719	1.66719	22	2.08222	0.0946464	17.61	0.0004	0.001	0	-0.5271	0.754573
KGT43415	62	1	12.7789	12.7789	370	50.2778	0.135886	94.04	<.0001	<.0001	0	-0.37069	0.840979
KGT43417	4	1	0.288868	0.288868	22	3.13377	0.142444	2.03	0.1685	0.2296	0	0.2194	1.26596
KGT43418	13	1	3.88919	3.88919	76	12.2677	0.161418	24.09	<.0001	<.0001	0	-0.44659	0.797879
KGT43419	69	1	11.2709	11.2709	412	49.7933	0.120858	93.26	<.0001	<.0001	0	-0.33	0.865036
KGT43420	40	1	18.1678	18.1678	238	31.6392	0.132938	136.66	<.0001	<.0001	0	-0.55027	0.742551
KGT43421	31	1	8.7007	8.7007	184	22.1114	0.12017	72.4	<.0001	<.0001	0	-0.43256	0.805676
KGT43422	98	1	0.0105152	0.0105152	586	108.33	0.184863	0.06	0.8116	0.851	0	-0.008458	1.08101
KGT43423	127	1	1.81768	1.81768	760	107.064	0.140874	12.9	0.0003	0.0007	0	-0.09768	1.01618
KGT43424	17	1	0.0913043	0.0913043	100	9.31844	0.0931844	0.98	0.3246	0.4035	0	-0.05984	1.04318
KGT43426	9	1	0.154272	0.154272	52	6.14765	0.118224	1.3	0.2585	0.3337	0	0.1069	1.17099
KGT43427	2	1	0.500291	0.500291	10	0.636085	0.0636084	7.87	0.0187	0.0326	0	0.4084	1.44316
KGT43429	6	1	0.648947	0.648947	34	2.1242	0.0624765	10.39	0.0028	0.0057	0	0.26852	1.30981
KGT43431	3	1	0.597229	0.597229	16	1.00996	0.0631225	9.46	0.0072	0.0139	0	0.3643	1.39971
KGT43432	2	1	0.0319808	0.0319808	10	0.302238	0.0302238	1.06	0.3279	0.4059	0	0.1032	1.16799
KGT43437	21	1	0.518766	0.518766	124	14.8647	0.119877	4.33	0.0396	0.0638	0	-0.12833	0.994817
KGT43438	26	1	2.85322	2.85322	154	18.4471	0.119786	23.82	<.0001	<.0001	0	-0.27048	0.901471
KGT43439	2	1	0.00526999	0.00526999	10	0.263382	0.0263382	0.2	0.6642	0.7267	0	0.04191	1.11941
KGT43444	10	1	10.7043	10.7043	58	5.55804	0.0958283	111.7	<.0001	<.0001	0	-0.84476	0.605447
KGT43445	8	1	0.817216	0.817216	46	9.75354	0.212034	3.85	0.0557	0.0862	0	0.261	1.303
KGT43446	12	1	9.26581	9.26581	70	9.14395	0.130628	70.93	<.0001	<.0001	0	-0.71747	0.661293
KGT43447	7	1	3.15916	3.15916	40	2.85976	0.071494	44.19	<.0001	<.0001	0	-0.54852	0.743453
KGT43448	2	1	0.527145	0.527145	10	1.6523	0.16523	3.19	0.1044	0.1505	0	0.4192	1.45401
KGT43455	16	1	1.16071	1.16071	94	9.76994	0.103936	11.17	0.0012	0.0027	0	-0.21992	0.933623
KGT43456	3	1	0.310351	0.310351	16	2.22346	0.138966	2.23	0.1545	0.2128	0	0.2626	1.30444
KGT43457	5	1	4.65218	4.65218	28	2.11865	0.075666	61.48	<.0001	<.0001	0	-0.7876	0.629917
KGT43458	17	1	0.0296316	0.0296316	100	14.5597	0.145597	0.2	0.6529	0.718	0	0.03409	1.11336
KGT43459	2	1	0.0104589	0.0104589	10	1.53679	0.153679	0.07	0.7995	0.8412	0	0.05904	1.13278
KGT43461	9	1	0.32223	0.32223	52	3.54408	0.0681555	4.73	0.0343	0.0563	0	0.1545	1.21027
KGT43462	2	1	1.30528	1.30528	10	1.06266	0.106266	12.28	0.0057	0.0112	0	0.6596	1.71765
KGT43463	7	1	0.389927	0.389927	40	3.98158	0.0995395	3.92	0.0547	0.0849	0	0.19271	1.24276
KGT43464	18	1	8.05743	8.05743	106	11.2054	0.105711	76.22	<.0001	<.0001	0	0.54628	1.58789
KGT43465	10	1	21.7067	21.7067	58	10.6626	0.183837	118.08	<.0001	<.0001	0	1.203	2.5033
KGT43466	4	1	0.0283335	0.0283335	22	1.44558	0.0657082	0.43	0.5182	0.5952	0	-0.06872	1.03678
KGT43468	2	1	0.262994	0.262994	10	0.483623	0.0483623	5.44	0.0419	0.067	0	0.2961	1.33509
KGT43469	11	1	1.28024	1.28024	64	5.10277	0.0797309	16.06	0.0002	0.0005	0	-0.27855	0.896442
KGT43471	16	1	0.042952	0.042952	94	10.4942	0.11164	0.38	0.5366	0.6123	0	0.0423	1.11972
KGT43472	12	1	1.13716	1.13716	70	7.92176	0.113168	10.05	0.0023	0.0048	0	0.25135	1.29431
KGT43476	4	1	0.65099	0.65099	22	1.83257	0.0832988	7.82	0.0105	0.0194	0	-0.3294	0.865396
KGT43479	94	1	118.515	118.515	562	112.895	0.200881	589.98	<.0001	<.0001	0	-0.9168	0.575957
KGT43481	6	1	0.0954216	0.0954216	34	2.32734	0.068451	1.39	0.2459	0.3205	0	-0.10297	1.01246
KGT43483	2	1	0.0572174	0.0572174	10	1.12174	0.112174	0.51	0.4914	0.5696	0	-0.1381	0.988102
KGT43485	8	1	0.795195	0.795195	46	6.96747	0.151467	5.25	0.0266	0.045	0	-0.2574	0.909681
KGT43488	9	1	2.56257	2.56257	52	5.55929	0.106909	23.97	<.0001	<.0001	0	-0.43568	0.803936
KGT43489	6	1	0.0104832	0.0104832	34	2.55084	0.0750246	0.14	0.7109	0.7662	0	-0.03413	1.06194
KGT43490	11	1	1.94559	1.94559	64	6.95298	0.10864	17.91	<.0001	<.0001	0	0.34339	1.37957
KGT43491	4	1	0.326151	0.326151	22	1.1794	0.0536089	6.08	0.0219	0.0377	0	-0.23315	0.925101
KGT43494	6	1	2.50042	2.50042	34	8.14273	0.239492	10.44	0.0027	0.0056	0	-0.5271	0.754573
KGT43495	12	1	5.0614	5.0614	70	9.76289	0.13947	36.29	<.0001	<.0001	0	0.53027	1.57037
KGT43496	19	1	21.9452	21.9452	112	19.6741	0.175661	124.93	<.0001	<.0001	0	0.8775	1.99769
KGT43498	3	1	0.30912	0.30912	16	1.70605	0.106628	2.9	0.108	0.1549	0	0.2621	1.30399
KGT43500	4	1	0.400843	0.400843	22	1.80242	0.081928	4.89	0.0377	0.0611	0	0.2585	1.30074
KGT43501	22	1	17.4579	17.4579	130	29.3361	0.225662	77.36	<.0001	<.0001	0	0.72734	1.80022
KGT43502	3	1	0.039801	0.039801	16	0.94419	0.0590119	0.67	0.4236	0.506	0	-0.09405	1.01874
KGT43503	10	1	0.526957	0.526957	58	4.18808	0.0722083	7.3	0.009	0.0169	0	-0.18743	0.954887
KGT43504	18	1	0.180428	0.180428	106	9.6383	0.0909274	1.98	0.1619	0.2218	0	0.08175	1.15076
KGT43505	1	1	0.500129	0.500129	4	0.160656	0.040164	12.45	0.0243	0.0415	0	-0.5774	0.728718
KGT43508	14	1	0.235226	0.235226	82	15.492	0.188927	1.25	0.2678	0.3442	0	0.10584	1.17013
KGT43516	6	1	0.667498	0.667498	34	2.992	0.0880001	7.59	0.0094	0.0176	0	0.27234	1.31328
KGT43517	2	1	0.0129899	0.0129899	10	2.60362	0.260362	0.05	0.8277	0.865	0	-0.0658	1.03888
KGT43518	2	1	0.0155375	0.0155375	10	0.723502	0.0723502	0.21	0.653	0.718	0	0.07197	1.14298
KGT43519	1	1	0.12054	0.12054	4	0.0804762	0.0201191	5.99	0.0706	0.1064	0	-0.2835	0.893372
KGT43520	5	1	0.00808901	0.00808901	28	2.71639	0.0970141	0.08	0.7749	0.8215	0	0.03284	1.1124
KGT43521	29	1	2.38053	2.38053	172	28.9668	0.168412	14.14	0.0002	0.0005	0	0.23393	1.27878
KGT43524	2	1	0.0635271	0.0635271	10	1.65827	0.165827	0.38	0.5498	0.6243	0	-0.1455	0.983047
KGT43529	56	1	38.9337	38.9337	334	67.9195	0.203352	191.46	<.0001	<.0001	0	-0.68081	0.678313
KGT43530	10	1	3.10326	3.10326	58	7.32494	0.126292	24.57	<.0001	<.0001	0	-0.45485	0.793324
KGT43531	48	1	4.47331	4.47331	286	24.4534	0.0855015	52.32	<.0001	<.0001	0	-0.24926	0.914828
KGT43532	15	1	0.00013755	0.00013755	88	5.21859	0.0593022	0	0.9617	0.9701	0	-0.002473	1.0855
KGT43533	22	1	39.2952	39.2952	130	31.4703	0.242079	162.32	<.0001	<.0001	0	-1.09122	0.510369
KGT43535	2	1	3.63018	3.63018	10	0.478423	0.0478423	75.88	<.0001	<.0001	0	-1.1	0.507272
KGT43536	20	1	4.25185	4.25185	118	17.9122	0.151798	28.01	<.0001	<.0001	0	-0.37647	0.837617
KGT43537	21	1	0.10213	0.10213	124	14.6598	0.118224	0.86	0.3545	0.4342	0	-0.05694	1.04528
KGT43538	6	1	2.32133	2.32133	34	2.06006	0.06059	38.31	<.0001	<.0001	0	-0.50786	0.764704
KGT43542	15	1	0.127786	0.127786	88	12.7643	0.145049	0.88	0.3505	0.4301	0	0.07536	1.14567
KGT43544	30	1	15.5676	15.5676	178	38.646	0.217112	71.7	<.0001	<.0001	0	-0.58817	0.723298
KGT43548	10	1	0.496264	0.496264	58	4.06016	0.0700028	7.09	0.01	0.0186	0	0.18189	1.23347
KGT43552	2	1	0.342861	0.342861	10	1.13954	0.113954	3.01	0.1135	0.1617	0	-0.3381	0.860193
KGT43553	2	1	0.139245	0.139245	10	0.585271	0.0585271	2.38	0.154	0.2124	0	-0.2154	0.936553
KGT43560	2	1	0.0248245	0.0248245	10	0.735452	0.0735452	0.34	0.5741	0.6458	0	-0.09097	1.02091
KGT43562	49	1	3.06551	3.06551	292	41.2727	0.141345	21.69	<.0001	<.0001	0	0.20422	1.25271
KGT43590	3	1	1.1743	1.1743	16	1.68845	0.105528	11.13	0.0042	0.0084	0	0.5108	1.54932
KGT43592	4	1	0.0229195	0.0229195	22	2.68627	0.122103	0.19	0.6691	0.7305	0	0.06181	1.13496
KGT43593	2	1	1.13605	1.13605	10	1.85468	0.185468	6.13	0.0328	0.0543	0	-0.6154	0.709774
KGT43594	69	1	1.68908	1.68908	412	66.3418	0.161024	10.49	0.0013	0.0028	0	-0.12775	0.995217
KGT43596	12	1	2.17565	2.17565	70	11.7094	0.167276	13.01	0.0006	0.0014	0	-0.34766	0.854512
KGT43597	3	1	3.78125	3.78125	16	4.53459	0.283412	13.34	0.0021	0.0044	0	-0.9167	0.575997
KGT43599	41	1	6.70772	6.70772	244	32.1401	0.131722	50.92	<.0001	<.0001	0	-0.33026	0.86488
KGT43600	20	1	1.4922	1.4922	118	14.0651	0.119195	12.52	0.0006	0.0014	0	-0.22302	0.931619
KGT43601	3	1	0.11355	0.11355	16	2.30981	0.144363	0.79	0.3883	0.4703	0	0.1588	1.21389
KGT43602	12	1	0.0952529	0.0952529	70	6.55304	0.0936148	1.02	0.3166	0.3948	0	-0.07274	1.0339
KGT43605	26	1	13.14	13.14	154	33.1462	0.215235	61.05	<.0001	<.0001	0	-0.58045	0.727179
KGT43608	3	1	0.425319	0.425319	16	1.19562	0.0747265	5.69	0.0298	0.0498	0	-0.3074	0.878694
KGT43617	13	1	2.08866	2.08866	76	7.42277	0.0976681	21.39	<.0001	<.0001	0	-0.32728	0.866669
KGT43618	2	1	0.139448	0.139448	10	0.697119	0.0697119	2	0.1876	0.253	0	-0.2156	0.936423
KGT43619	9	1	1.2284	1.2284	52	10.2256	0.196646	6.25	0.0156	0.0277	0	0.3017	1.34028
KGT43625	32	1	5.19311	5.19311	190	32.9645	0.173497	29.93	<.0001	<.0001	0	-0.32892	0.865684
KGT43628	2	1	0.834858	0.834858	10	0.767584	0.0767584	10.88	0.008	0.0152	0	-0.5275	0.754364
KGT43639	3	1	3.36698	3.36698	16	3.01506	0.188441	17.87	0.0006	0.0014	0	-0.865	0.597012
KGT43641	2	1	0.00107018	0.00107018	10	1.01132	0.101132	0.01	0.9201	0.9373	0	0.01889	1.10169
KGT43645	3	1	0.68656	0.68656	16	1.80063	0.112539	6.1	0.0251	0.0427	0	0.3906	1.42546
KGT43647	2	1	0.203934	0.203934	10	0.417084	0.0417084	4.89	0.0515	0.0804	0	0.2607	1.30272
KGT43659	2	1	0.252519	0.252519	10	1.13621	0.113621	2.22	0.1669	0.228	0	0.2901	1.32954
KGT43664	4	1	0.117774	0.117774	22	1.85024	0.0841018	1.4	0.2493	0.3244	0	0.1401	1.19825
KGT43667	6	1	0.0474309	0.0474309	34	1.54672	0.0454918	1.04	0.3144	0.3928	0	-0.0726	1.034
KGT43669	9	1	4.80231	4.80231	52	4.97583	0.095689	50.19	<.0001	<.0001	0	-0.59643	0.719169
KGT43670	5	1	0.0110418	0.0110418	28	4.59866	0.164238	0.07	0.7973	0.8395	0	-0.03837	1.05882
KGT43671	43	1	10.8877	10.8877	256	35.7771	0.139754	77.91	<.0001	<.0001	0	-0.41086	0.817886
KGT43673	2	1	0.104119	0.104119	10	0.856155	0.0856155	1.22	0.296	0.3741	0	0.1863	1.23725
KGT43675	3	1	2.34625	2.34625	16	6.36413	0.397758	5.9	0.0273	0.0461	0	-0.7221	0.659175
KGT43681	3	1	0.0346546	0.0346546	16	0.731067	0.0456917	0.76	0.3967	0.479	0	0.08776	1.15556
KGT43682	3	1	0.145913	0.145913	16	4.21495	0.263435	0.55	0.4675	0.5467	0	-0.1801	0.959751
KGT43683	7	1	0.691992	0.691992	40	5.99179	0.149795	4.62	0.0377	0.0611	0	-0.2567	0.910122
KGT43685	15	1	2.01337	2.01337	88	11.3665	0.129165	15.59	0.0002	0.0005	0	-0.29914	0.883739
KGT43688	1	1	0.102826	0.102826	4	0.0609939	0.0152485	6.74	0.0603	0.0928	0	-0.2618	0.906911
KGT43689	13	1	0.0788668	0.0788668	76	6.0162	0.0791605	1	0.3214	0.4002	0	0.0636	1.13637
KGT43690	5	1	0.00555037	0.00555037	28	2.20467	0.0787381	0.07	0.7926	0.8364	0	-0.0272	1.06705
KGT43696	1	1	0.0348155	0.0348155	4	0.308182	0.0770454	0.45	0.5383	0.614	0	0.1523	1.20843
KGT43697	3	1	0.300102	0.300102	16	1.67261	0.104538	2.87	0.1096	0.1567	0	-0.2582	0.909177
KGT43698	24	1	4.64725	4.64725	142	16.162	0.113817	40.83	<.0001	<.0001	0	-0.35929	0.847651
KGT43702	3	1	0.26749	0.26749	16	4.17355	0.260847	1.03	0.3263	0.4043	0	-0.2438	0.918297
KGT43706	228	1	13.4841	13.4841	1366	217.799	0.159443	84.57	<.0001	<.0001	0	0.19856	1.24781
KGT43707	8	1	1.70919	1.70919	46	4.15465	0.0903185	18.92	<.0001	<.0001	0	0.3774	1.41248
KGT43708	5	1	0.141377	0.141377	28	1.62425	0.058009	2.44	0.1297	0.183	0	0.1373	1.19593
KGT43711	16	1	0.551418	0.551418	94	14.99	0.159468	3.46	0.0661	0.1006	0	-0.15158	0.978913
KGT43735	7	1	1.82071	1.82071	40	1.99661	0.0499152	36.48	<.0001	<.0001	0	-0.41641	0.814746
KGT43742	4	1	0.503395	0.503395	22	1.30419	0.0592814	8.49	0.008	0.0152	0	-0.28965	0.889572
KGT43743	60	1	4.81632	4.81632	358	49.3884	0.137956	34.91	<.0001	<.0001	0	-0.23133	0.926269
KGT43744	83	1	0.328253	0.328253	496	72.2218	0.145608	2.25	0.1339	0.1878	0	0.05135	1.12676
KGT43745	51	1	3.38841	3.38841	304	29.2591	0.0962471	35.21	<.0001	<.0001	0	-0.21046	0.939765
KGT43746	13	1	3.62286	3.62286	76	10.4854	0.137965	26.26	<.0001	<.0001	0	0.43103	1.46598
KGT43747	20	1	0.891482	0.891482	118	18.8211	0.1595	5.59	0.0197	0.0342	0	0.17238	1.22537
KGT43748	64	1	19.4401	19.4401	382	62.7909	0.164374	118.27	<.0001	<.0001	0	-0.45	0.795996
KGT43749	73	1	0.123145	0.123145	436	63.198	0.144949	0.85	0.3572	0.4372	0	0.03354	1.11294
KGT43751	14	1	0.00844004	0.00844004	82	16.6966	0.203617	0.04	0.8392	0.8724	0	0.02005	1.10258
KGT43752	5	1	1.21768	1.21768	28	1.57333	0.0561905	21.67	<.0001	<.0001	0	-0.40294	0.822389
KGT43753	4	1	0.72676	0.72676	22	3.38408	0.153822	4.72	0.0408	0.0655	0	-0.348	0.854311
KGT43754	1	1	0.00523559	0.00523559	4	0.0963342	0.0240835	0.22	0.6653	0.7272	0	-0.05908	1.04373
KGT43758	3	1	0.0375132	0.0375132	16	0.761065	0.0475666	0.79	0.3877	0.4699	0	-0.0913	1.02068
KGT43760	3	1	0.258004	0.258004	16	1.25398	0.0783737	3.29	0.0884	0.1304	0	-0.2394	0.921102
KGT43761	19	1	5.00098	5.00098	112	22.4748	0.200668	24.92	<.0001	<.0001	0	-0.41889	0.813347
KGT43762	3	1	0.106277	0.106277	16	1.12109	0.0700683	1.52	0.2359	0.3095	0	-0.1537	0.977476
KGT43765	1	1	0.282796	0.282796	4	0.636031	0.159008	1.78	0.2532	0.3287	0	-0.4342	0.804761
KGT43768	9	1	3.10626	3.10626	52	7.94784	0.152843	20.32	<.0001	<.0001	0	-0.4797	0.779776
KGT43769	10	1	0.544053	0.544053	58	4.30261	0.074183	7.33	0.0089	0.0167	0	-0.19045	0.952891
KGT43777	4	1	5.50508	5.50508	22	5.59226	0.254194	21.66	0.0001	0.0003	0	-0.9579	0.55978
KGT43780	1	1	0.106094	0.106094	4	0.452696	0.113174	0.94	0.3878	0.4699	0	-0.2659	0.904337
KGT43781	8	1	9.50872	9.50872	46	10.9356	0.237731	40	<.0001	<.0001	0	-0.8902	0.586675
KGT43784	15	1	0.10393	0.10393	88	5.88723	0.0669004	1.55	0.2159	0.2867	0	-0.06796	1.03733
KGT43785	5	1	0.00999914	0.00999914	28	2.09193	0.0747119	0.13	0.7172	0.7712	0	-0.03651	1.06019
KGT43789	99	1	20.5665	20.5665	592	74.073	0.125123	164.37	<.0001	<.0001	0	0.37215	1.40735
KGT43790	5	1	8.86497	8.86497	28	5.66844	0.202444	43.79	<.0001	<.0001	0	-1.0872	0.511793
KGT43795	66	1	49.351	49.351	394	78.9746	0.200443	246.21	<.0001	<.0001	0	-0.70604	0.666553
KGT43799	30	1	0.0336818	0.0336818	178	18.1494	0.101963	0.33	0.5662	0.6395	0	-0.02736	1.06694
KGT43801	64	1	1.63998	1.63998	382	43.3294	0.113428	14.46	0.0002	0.0005	0	0.1307	1.19047
KGT43802	125	1	21.3186	21.3186	748	120.065	0.160515	132.81	<.0001	<.0001	0	0.33719	1.37366
KGT43803	32	1	0.602145	0.602145	190	17.0669	0.0898256	6.7	0.0104	0.0193	0	0.112	1.17514
KGT43807	107	1	10.3322	10.3322	640	98.6061	0.154072	67.06	<.0001	<.0001	0	-0.25372	0.912004
KGT43808	164	1	62.1365	62.1365	982	186.85	0.190275	326.56	<.0001	<.0001	0	-0.50258	0.767507
KGT43809	104	1	0.235781	0.235781	622	53.1196	0.0854013	2.76	0.0971	0.1413	0	-0.03888	1.05845
KGT43810	57	1	11.5161	11.5161	340	42.8323	0.125977	91.41	<.0001	<.0001	0	-0.367	0.843133
KGT43811	39	1	2.26011	2.26011	232	27.154	0.117043	19.31	<.0001	<.0001	0	-0.19656	0.948864
KGT43812	127	1	11.0482	11.0482	760	107.973	0.14207	77.77	<.0001	<.0001	0	0.24082	1.2849
KGT43814	40	1	8.75331	8.75331	238	40.6155	0.170653	51.29	<.0001	<.0001	0	-0.38195	0.834441
KGT43817	20	1	8.48555	8.48555	118	21.2811	0.180348	47.05	<.0001	<.0001	0	0.53184	1.57208
KGT43818	55	1	0.811076	0.811076	328	46.1482	0.140696	5.76	0.0169	0.0298	0	0.09915	1.16472
KGT43824	31	1	2.06564	2.06564	184	32.5129	0.176701	11.69	0.0008	0.0018	0	-0.21077	0.939563
KGT43825	32	1	29.7127	29.7127	190	46.0887	0.242572	122.49	<.0001	<.0001	0	-0.78677	0.630279
KGT43826	72	1	11.717	11.717	430	97.9126	0.227704	51.46	<.0001	<.0001	0	-0.32938	0.865408
KGT43827	80	1	41.9331	41.9331	478	84.5958	0.176979	236.94	<.0001	<.0001	0	-0.59114	0.721811
KGT43828	285	1	77.3431	77.3431	1708	322.481	0.188806	409.64	<.0001	<.0001	0	-0.42535	0.809713
KGT43829	3	1	0.937576	0.937576	16	3.36863	0.210539	4.45	0.0509	0.0796	0	-0.4565	0.792417
KGT43830	4	1	3.01002	3.01002	22	2.93854	0.13357	22.54	<.0001	<.0001	0	-0.7083	0.66551
KGT43831	30	1	7.30444	7.30444	178	26.6882	0.149934	48.72	<.0001	<.0001	0	-0.40289	0.822417
KGT43832	41	1	15.4639	15.4639	244	47.367	0.194127	79.66	<.0001	<.0001	0	-0.50144	0.768114
KGT43833	30	1	8.34737	8.34737	178	29.3111	0.164669	50.69	<.0001	<.0001	0	0.43069	1.46563
KGT43834	17	1	8.4366	8.4366	100	17.254	0.17254	48.9	<.0001	<.0001	0	0.57519	1.62003
KGT43835	2	1	0.0994601	0.0994601	10	0.864406	0.0864406	1.15	0.3086	0.387	0	-0.1821	0.958422
KGT43836	24	1	0.159703	0.159703	142	14.3402	0.100987	1.58	0.2106	0.2803	0	-0.0666	1.03831
KGT43840	11	1	1.43097	1.43097	64	3.98665	0.0622913	22.97	<.0001	<.0001	0	0.29449	1.3336
KGT43841	9	1	0.144456	0.144456	52	2.83431	0.0545059	2.65	0.1096	0.1567	0	-0.10344	1.01213
KGT43842	71	1	20.543	20.543	424	65.2371	0.153861	133.52	<.0001	<.0001	0	-0.43919	0.801982
KGT43843	3	1	1.4541	1.4541	16	1.49654	0.0935336	15.55	0.0012	0.0027	0	-0.5684	0.733278
KGT43847	2	1	0.00028227	0.00028227	10	0.514267	0.0514267	0.01	0.9424	0.9541	0	0.0097	1.0947
KGT43849	6	1	0.183935	0.183935	34	1.85453	0.0545449	3.37	0.0751	0.1125	0	-0.14296	0.984779
KGT43850	9	1	1.31984	1.31984	52	4.38414	0.0843104	15.65	0.0002	0.0005	0	-0.31268	0.875484
KGT43851	6	1	0.166386	0.166386	34	2.48571	0.0731091	2.28	0.1406	0.1956	0	0.13597	1.19483
KGT43856	2	1	0.121281	0.121281	10	0.678369	0.0678369	1.79	0.2108	0.2804	0	0.2011	1.25
KGT43857	1	1	0.0443708	0.0443708	4	0.268825	0.0672062	0.66	0.4621	0.5417	0	0.172	1.22504
KGT43859	10	1	0.886022	0.886022	58	6.26935	0.108092	8.2	0.0058	0.0114	0	-0.24304	0.918781
KGT43862	10	1	0.281764	0.281764	58	7.72088	0.133119	2.12	0.1511	0.2087	0	0.13706	1.19573
KGT43863	12	1	1.15567	1.15567	70	5.08914	0.0727021	15.9	0.0002	0.0005	0	0.25338	1.29613
KGT43864	14	1	0.178752	0.178752	82	7.1499	0.0871939	2.05	0.156	0.2146	0	-0.09226	1.02
KGT43867	3	1	0.419097	0.419097	16	1.36754	0.0854711	4.9	0.0417	0.0668	0	-0.3052	0.880035
KGT43869	24	1	5.57124	5.57124	142	17.835	0.125599	44.36	<.0001	<.0001	0	0.39339	1.42822
KGT43871	5	1	0.00056461	0.00056461	28	3.42282	0.122244	0	0.9463	0.957	0	0.008676	1.09392
KGT43873	27	1	5.00542	5.00542	160	19.3159	0.120724	41.46	<.0001	<.0001	0	-0.35155	0.852211
KGT43875	8	1	0.933231	0.933231	46	4.68564	0.101862	9.16	0.004	0.008	0	0.27887	1.31924
KGT43878	18	1	0.162621	0.162621	106	11.8574	0.111862	1.45	0.2306	0.3039	0	-0.07761	1.03041
KGT43882	4	1	0.123308	0.123308	22	1.14997	0.0522713	2.36	0.1388	0.1937	0	-0.14336	0.984506
KGT43883	28	1	1.73325	1.73325	166	24.3941	0.146952	11.79	0.0008	0.0018	0	-0.20314	0.944546
KGT43884	10	1	6.0384	6.0384	58	17.4864	0.30149	20.03	<.0001	<.0001	0	-0.6345	0.70044
KGT43885	5	1	0.437831	0.437831	28	1.78552	0.0637686	6.87	0.014	0.0251	0	0.24161	1.2856
KGT43897	2	1	0.398331	0.398331	10	6.90145	0.690145	0.58	0.465	0.5442	0	0.3644	1.39981
KGT43898	5	1	0.545993	0.545993	28	2.06996	0.073927	7.39	0.0112	0.0205	0	-0.26981	0.901889
KGT43900	19	1	0.683143	0.683143	112	15.591	0.139205	4.91	0.0288	0.0483	0	-0.15482	0.976717
KGT43901	63	1	0.0548015	0.0548015	376	44.3755	0.11802	0.46	0.496	0.574	0	0.02408	1.10566
KGT43902	17	1	1.1837	1.1837	100	9.36535	0.0936535	12.64	0.0006	0.0014	0	0.21545	1.2625
KGT43903	9	1	5.0648	5.0648	52	7.51995	0.144614	35.02	<.0001	<.0001	0	-0.6125	0.711203
KGT43910	3	1	0.0286775	0.0286775	16	1.00301	0.0626878	0.46	0.5085	0.5855	0	-0.07983	1.02883
KGT43911	8	1	0.494652	0.494652	46	5.01765	0.109079	4.53	0.0386	0.0625	0	0.20303	1.25168
KGT43912	2	1	0.0770318	0.0770318	10	0.45162	0.045162	1.71	0.2208	0.2923	0	-0.1602	0.973081
KGT43915	3	1	0.0024878	0.0024878	16	1.77003	0.110627	0.02	0.8827	0.9078	0	0.02351	1.10523
KGT43916	7	1	0.319099	0.319099	40	3.32811	0.0832027	3.84	0.0572	0.0884	0	0.17433	1.22702
KGT43918	4	1	1.10555	1.10555	22	3.0784	0.139927	7.9	0.0102	0.0189	0	-0.4293	0.807499
KGT43931	5	1	1.47409	1.47409	28	6.84995	0.244641	6.03	0.0206	0.0357	0	0.4433	1.4785
KGT43932	13	1	8.58714	8.58714	76	19.1194	0.251571	34.13	<.0001	<.0001	0	-0.6636	0.686453
KGT43934	4	1	0.708616	0.708616	22	2.22489	0.101131	7.01	0.0147	0.0263	0	-0.3437	0.856861
KGT43938	5	1	0.439864	0.439864	28	2.44327	0.0872595	5.04	0.0328	0.0543	0	-0.2422	0.919316
KGT43939	2	1	0.408092	0.408092	10	1.41177	0.141177	2.89	0.1199	0.1699	0	-0.3688	0.842082
KGT43941	1	1	0.00361441	0.00361441	4	0.368391	0.0920977	0.04	0.8526	0.8812	0	-0.04909	1.05099
KGT43942	17	1	0.345976	0.345976	100	8.30239	0.0830239	4.17	0.0438	0.0698	0	0.11648	1.17879
KGT43943	39	1	1.28061	1.28061	232	21.2297	0.0915072	13.99	0.0002	0.0005	0	0.14796	1.2048
KGT43947	2	1	0.105676	0.105676	10	0.677534	0.0677534	1.56	0.2402	0.3137	0	-0.1877	0.954709
KGT43948	34	1	0.598714	0.598714	202	21.3547	0.105716	5.66	0.0183	0.0321	0	-0.10835	1.00869
KGT43950	44	1	5.1955	5.1955	262	41.2567	0.157468	32.99	<.0001	<.0001	0	0.28057	1.32079
KGT43952	41	1	5.68626	5.68626	244	34.3409	0.140741	40.4	<.0001	<.0001	0	-0.30407	0.880724
KGT43955	34	1	5.66956	5.66956	202	19.8599	0.0983163	57.67	<.0001	<.0001	0	-0.33342	0.862988
KGT43956	120	1	19.191	19.191	718	124.06	0.172785	111.07	<.0001	<.0001	0	-0.32652	0.867125
KGT43961	36	1	13.4764	13.4764	214	29.2673	0.136763	98.54	<.0001	<.0001	0	-0.49956	0.769116
KGT43963	9	1	1.03506	1.03506	52	6.95495	0.133749	7.74	0.0075	0.0144	0	-0.2769	0.897468
KGT43964	2	1	0.00502062	0.00502062	10	2.83807	0.283807	0.02	0.8968	0.9193	0	0.04091	1.11864
KGT43966	6	1	0.0169139	0.0169139	34	3.94382	0.115995	0.15	0.7049	0.763	0	-0.04335	1.05518
KGT43967	4	1	1.92225	1.92225	22	0.720697	0.0327589	58.68	<.0001	<.0001	0	-0.56602	0.734489
KGT43968	20	1	6.92743	6.92743	118	17.5745	0.148936	46.51	<.0001	<.0001	0	-0.48054	0.779323
KGT43969	6	1	2.19475	2.19475	34	2.70315	0.0795043	27.61	<.0001	<.0001	0	-0.49382	0.772182
KGT43970	11	1	1.01159	1.01159	64	3.99862	0.0624784	16.19	0.0002	0.0005	0	0.24761	1.29096
KGT43971	14	1	0.00759731	0.00759731	82	13.4488	0.16401	0.05	0.8301	0.8672	0	0.01902	1.10179
KGT43974	6	1	0.711693	0.711693	34	3.13859	0.0923113	7.71	0.0089	0.0167	0	-0.2812	0.894797
KGT43975	7	1	0.0191663	0.0191663	40	4.22813	0.105703	0.18	0.6725	0.7339	0	-0.04272	1.05564
KGT43978	14	1	3.42417	3.42417	82	7.01484	0.0855468	40.03	<.0001	<.0001	0	-0.4038	0.821899
KGT43979	4	1	0.00667183	0.00667183	22	3.73154	0.169616	0.04	0.8446	0.8761	0	-0.03335	1.06251
KGT43980	12	1	2.76152	2.76152	70	12.7204	0.181721	15.2	0.0002	0.0005	0	0.3917	1.42655
KGT43981	45	1	3.03743	3.03743	268	32.1877	0.120103	25.29	<.0001	<.0001	0	-0.21213	0.938678
KGT43982	26	1	1.58395	1.58395	154	10.9588	0.0711611	22.26	<.0001	<.0001	0	-0.20153	0.9456
KGT43983	16	1	0.00169181	0.00169181	94	7.38711	0.0785862	0.02	0.8837	0.9078	0	-0.008396	1.08105
KGT43984	81	1	0.00539586	0.00539586	484	65.4667	0.135262	0.04	0.8418	0.8742	0	0.006664	1.0924
KGT43985	58	1	1.17731	1.17731	346	27.8804	0.0805792	14.61	0.0002	0.0005	0	-0.11633	1.00313
KGT43986	4	1	0.0845834	0.0845834	22	0.503173	0.0228715	3.7	0.0675	0.1024	0	-0.11873	1.00146
KGT43991	45	1	2.69624	2.69624	268	39.6113	0.147804	18.24	<.0001	<.0001	0	0.19986	1.24893
KGT43992	3	1	0.21081	0.21081	16	2.17481	0.135926	1.55	0.2309	0.3041	0	0.2164	1.26333
KGT43993	3	1	0.0208522	0.0208522	16	2.83979	0.177487	0.12	0.7362	0.7874	0	-0.06807	1.03725
KGT43994	9	1	3.06648	3.06648	52	11.2869	0.217055	14.13	0.0004	0.001	0	-0.4766	0.781454
KGT43995	79	1	6.01087	6.01087	472	80.2809	0.170087	35.34	<.0001	<.0001	0	0.22522	1.27108
KGT43996	4	1	0.49669	0.49669	22	1.22562	0.0557101	8.92	0.0068	0.0132	0	0.28772	1.32735
KGT44000	59	1	6.16006	6.16006	352	49.696	0.141182	43.63	<.0001	<.0001	0	-0.26383	0.905636
KGT44001	9	1	0.439374	0.439374	52	6.02851	0.115933	3.79	0.057	0.0882	0	0.18041	1.23221
KGT44004	15	1	6.88e-05	6.88e-05	88	7.60517	0.0864224	0	0.9776	0.9804	0	0.001749	1.08868
KGT44005	20	1	45.0527	45.0527	118	40.2947	0.341481	131.93	<.0001	<.0001	0	1.2255	2.54265
KGT44006	4	1	1.27422	1.27422	22	3.66246	0.166476	7.65	0.0113	0.0207	0	-0.4608	0.790059
KGT44007	1	1	0.00017272	0.00017272	4	0.605223	0.151306	0	0.9747	0.9799	0	-0.01073	1.0793
KGT44008	5	1	0.00115733	0.00115733	28	1.47911	0.0528254	0.02	0.8834	0.9078	0	0.01242	1.09676
KGT44009	6	1	1.19622	1.19622	34	2.78864	0.0820189	14.58	0.0005	0.0012	0	0.36457	1.39998
KGT44010	4	1	0.241934	0.241934	22	0.667852	0.0303569	7.97	0.0099	0.0184	0	-0.2008	0.946079
KGT44011	194	1	114.948	114.948	1162	327.088	0.281487	408.36	<.0001	<.0001	0	0.6285	1.68101
KGT44014	4	1	0.0255611	0.0255611	22	2.72366	0.123803	0.21	0.654	0.7188	0	-0.06527	1.03926
KGT44016	15	1	2.53722	2.53722	88	14.5054	0.164834	15.39	0.0002	0.0005	0	-0.33581	0.86156
KGT44017	17	1	14.5222	14.5222	100	30.5181	0.305181	47.59	<.0001	<.0001	0	-0.7547	0.644447
KGT44018	14	1	17.518	17.518	82	13.7049	0.167133	104.81	<.0001	<.0001	0	-0.91334	0.57734
KGT44019	69	1	40.7415	40.7415	412	43.9023	0.106559	382.34	<.0001	<.0001	0	0.62741	1.67975
KGT44022	6	1	0.0717087	0.0717087	34	3.20618	0.0942993	0.76	0.3893	0.4713	0	-0.08926	1.02213
KGT44025	8	1	1.57956	1.57956	46	3.74155	0.0813381	19.42	<.0001	<.0001	0	-0.36281	0.845585
KGT44026	5	1	0.481438	0.481438	28	8.00723	0.285973	1.68	0.205	0.2736	0	-0.2534	0.912207
KGT44028	5	1	0.574021	0.574021	28	1.84596	0.0659273	8.71	0.0063	0.0123	0	-0.27665	0.897624
KGT44029	10	1	0.00137105	0.00137105	58	6.46713	0.111502	0.01	0.9121	0.9312	0	0.009561	1.09459
KGT44030	2	1	0.23286	0.23286	10	0.365352	0.0365352	6.37	0.0301	0.0501	0	-0.2786	0.896411
KGT44031	30	1	0.0156789	0.0156789	178	23.308	0.130944	0.12	0.7297	0.7823	0	-0.01867	1.07338
KGT44032	2	1	0.218768	0.218768	10	0.742227	0.0742227	2.95	0.1168	0.1658	0	-0.27	0.901771
KGT44033	33	1	1.82968	1.82968	196	27.9529	0.142617	12.83	0.0004	0.001	0	-0.19226	0.951696
KGT44034	8	1	0.0915034	0.0915034	46	6.01304	0.130718	0.7	0.4071	0.4897	0	-0.08732	1.0235
KGT44035	7	1	0.958721	0.958721	40	3.54054	0.0885135	10.83	0.0021	0.0044	0	0.30217	1.34071
KGT44036	3	1	1.2848	1.2848	16	1.9049	0.119056	10.79	0.0047	0.0093	0	-0.5343	0.750817
KGT44038	29	1	2.10839	2.10839	172	29.4269	0.171086	12.32	0.0006	0.0014	0	-0.22016	0.933468
KGT44039	23	1	0.120769	0.120769	136	13.7417	0.101042	1.2	0.2762	0.3524	0	0.05917	1.13289
KGT44040	2	1	0.123343	0.123343	10	0.648426	0.0648425	1.9	0.1979	0.2654	0	0.2028	1.25148
KGT44041	53	1	7.59746	7.59746	316	75.4331	0.238712	31.83	<.0001	<.0001	0	-0.30914	0.877635
KGT44042	2	1	0.0476112	0.0476112	10	1.40716	0.140716	0.34	0.5737	0.6456	0	0.126	1.1866
KGT44043	6	1	0.0937296	0.0937296	34	2.33944	0.0688069	1.36	0.2513	0.3267	0	-0.10205	1.0131
KGT44046	3	1	0.527976	0.527976	16	0.97349	0.0608431	8.68	0.0095	0.0177	0	-0.3425	0.857574
KGT44047	3	1	12.3357	12.3357	16	2.63863	0.164915	74.8	<.0001	<.0001	0	-1.6557	0.345111
KGT44049	21	1	0.0235005	0.0235005	124	15.2333	0.122849	0.19	0.6626	0.7257	0	0.02731	1.10814
KGT44052	57	1	14.1358	14.1358	340	38.1402	0.112177	126.01	<.0001	<.0001	0	-0.40661	0.820299
KGT44059	3	1	5.21484	5.21484	16	2.29792	0.14362	36.31	<.0001	<.0001	0	-1.0765	0.515603
KGT44060	10	1	1.1007	1.1007	58	7.48075	0.128979	8.53	0.005	0.0099	0	0.27089	1.31196
KGT44069	26	1	18.5422	18.5422	154	14.0426	0.0911855	203.35	<.0001	<.0001	0	-0.68952	0.67423
KGT44070	4	1	0.213143	0.213143	22	0.871305	0.0396048	5.38	0.03	0.05	0	0.18848	1.23912
KGT44072	3	1	0.417747	0.417747	16	2.29885	0.143678	2.91	0.1075	0.1545	0	0.3047	1.34307
KGT44073	18	1	5.3678	5.3678	106	11.5562	0.10902	49.24	<.0001	<.0001	0	-0.44588	0.798272
KGT44074	58	1	2.82818	2.82818	346	51.1503	0.147833	19.13	<.0001	<.0001	0	0.1803	1.23211
KGT44075	29	1	2.55691	2.55691	172	15.067	0.0875986	29.19	<.0001	<.0001	0	-0.24245	0.919157
KGT44076	16	1	0.151861	0.151861	94	17.3159	0.184212	0.82	0.3662	0.4472	0	0.07955	1.149
KGT44077	2	1	0.703455	0.703455	10	1.19405	0.119405	5.89	0.0356	0.0581	0	0.4842	1.52101
KGT44078	11	1	3.59788	3.59788	64	18.7053	0.29227	12.31	0.0008	0.0018	0	0.467	1.50299
KGT44080	4	1	0.00058074	0.00058074	22	2.05133	0.0932425	0.01	0.9378	0.9507	0	-0.009838	1.07997
KGT44088	10	1	5.1007	5.1007	58	8.30434	0.143178	35.62	<.0001	<.0001	0	-0.58314	0.725824
KGT44089	9	1	0.640614	0.640614	52	4.4855	0.0862597	7.43	0.0087	0.0164	0	-0.21784	0.93497
KGT44090	8	1	2.24735	2.24735	46	3.08638	0.0670952	33.49	<.0001	<.0001	0	-0.43276	0.805565
KGT44094	15	1	0.103028	0.103028	88	23.1894	0.263516	0.39	0.5334	0.6094	0	0.06767	1.13958
KGT44095	72	1	3.00389	3.00389	430	49.1573	0.114319	26.28	<.0001	<.0001	0	0.16677	1.22061
KGT44096	2	1	0.0546616	0.0546616	10	0.547237	0.0547237	1	0.3412	0.42	0	-0.135	0.990228
KGT44097	32	1	9.89365	9.89365	190	22.9865	0.120982	81.78	<.0001	<.0001	0	-0.454	0.793792
KGT44099	72	1	40.5084	40.5084	430	86.261	0.200607	201.93	<.0001	<.0001	0	-0.61244	0.711232
KGT44100	1	1	0.024535	0.024535	4	0.396049	0.0990123	0.25	0.6448	0.7124	0	-0.1279	0.995113
KGT44101	18	1	0.00845935	0.00845935	106	11.4799	0.108301	0.08	0.7804	0.8255	0	0.0177	1.10078
KGT44105	19	1	1.19289	1.19289	112	13.725	0.122545	9.73	0.0023	0.0048	0	0.20459	1.25303
KGT44107	16	1	7.11005	7.11005	94	11.0567	0.117624	60.45	<.0001	<.0001	0	0.54429	1.5857
KGT44110	7	1	3.78106	3.78106	40	3.75641	0.0939103	40.26	<.0001	<.0001	0	-0.60008	0.717352
KGT44113	28	1	58.5891	58.5891	166	32.7336	0.19719	297.12	<.0001	<.0001	0	1.18109	2.46557
KGT44114	19	1	19.3356	19.3356	112	26.2604	0.234468	82.47	<.0001	<.0001	0	0.82368	1.92454
KGT44115	7	1	18.8051	18.8051	40	3.67722	0.0919305	204.56	<.0001	<.0001	0	1.33827	2.74937
KGT44117	1	1	0.198216	0.198216	4	0.0441556	0.0110389	17.96	0.0133	0.024	0	-0.36352	0.845169
KGT44119	4	1	0.44892	0.44892	22	6.75306	0.306957	1.46	0.2394	0.3131	0	0.2735	1.31433
KGT44120	3	1	1.56489	1.56489	16	2.72662	0.170414	9.18	0.008	0.0152	0	0.5897	1.63641
KGT44126	9	1	2.19102	2.19102	52	2.93378	0.0564188	38.83	<.0001	<.0001	0	-0.40286	0.822434
KGT44127	3	1	0.539613	0.539613	16	1.59519	0.0996996	5.41	0.0335	0.0553	0	0.3463	1.38236
KGT44129	13	1	6.7821	6.7821	76	12.7268	0.167457	40.5	<.0001	<.0001	0	0.58975	1.63646
KGT44130	4	1	9.94498	9.94498	22	2.48573	0.112988	88.02	<.0001	<.0001	0	1.2874	2.65412
KGT44131	83	1	175.361	175.361	496	220.106	0.443762	395.17	<.0001	<.0001	0	1.18681	2.47537
KGT44135	11	1	0.310137	0.310137	64	6.65418	0.103972	2.98	0.089	0.1311	0	0.1371	1.19576
KGT44140	1	1	0.0157716	0.0157716	4	0.240142	0.0600354	0.26	0.6353	0.7033	0	-0.1025	1.01279
KGT44142	25	1	0.6084	0.6084	148	9.9848	0.0674649	9.02	0.0031	0.0063	0	0.12737	1.18773
KGT44144	2	1	0.0947028	0.0947028	10	0.894425	0.0894425	1.06	0.3277	0.4059	0	0.1777	1.22989
KGT44145	26	1	3.36041	3.36041	154	16.2696	0.105647	31.81	<.0001	<.0001	0	0.29354	1.33272
KGT44147	12	1	0.0803484	0.0803484	70	5.74396	0.0820566	0.98	0.3258	0.4041	0	0.06681	1.1389
KGT44150	19	1	0.259287	0.259287	112	15.0128	0.134042	1.93	0.167	0.228	0	0.09538	1.16168
KGT44151	15	1	2.39128	2.39128	88	4.96721	0.0564455	42.36	<.0001	<.0001	0	-0.326	0.867438
KGT44152	74	1	0.00643166	0.00643166	442	62.3188	0.140993	0.05	0.831	0.8678	0	0.007612	1.09311
KGT44155	7	1	0.474034	0.474034	40	19.7642	0.494104	0.96	0.3332	0.4112	0	-0.2125	0.938437
KGT44156	5	1	0.00107077	0.00107077	28	2.73997	0.097856	0.01	0.9174	0.9352	0	0.01195	1.09641
KGT44158	7	1	0.0740153	0.0740153	40	2.0605	0.0515125	1.44	0.2377	0.3112	0	0.08396	1.15252
KGT44160	14	1	0.291494	0.291494	82	8.56761	0.104483	2.79	0.0987	0.1431	0	0.11782	1.17989
KGT44162	5	1	0.745631	0.745631	28	1.61081	0.057529	12.96	0.0012	0.0027	0	0.31531	1.35298
KGT44163	12	1	6.43345	6.43345	70	11.7872	0.168389	38.21	<.0001	<.0001	0	0.59784	1.64567
KGT44164	17	1	0.0202399	0.0202399	100	10.9936	0.109936	0.18	0.6688	0.7305	0	0.02817	1.1088
KGT44166	2	1	0.609726	0.609726	10	2.62362	0.262362	2.32	0.1584	0.2177	0	-0.4508	0.795554
KGT44167	3	1	1.97357	1.97357	16	1.6662	0.104138	18.95	0.0005	0.0012	0	-0.6622	0.687119
KGT44169	3	1	0.108559	0.108559	16	1.84573	0.115358	0.94	0.3464	0.4256	0	-0.1553	0.976392
KGT44170	2	1	2.83345	2.83345	10	3.18256	0.318256	8.9	0.0137	0.0247	0	-0.9718	0.554413
KGT44172	18	1	20.9408	20.9408	106	13.2699	0.125188	167.28	<.0001	<.0001	0	-0.88067	0.590563
KGT44173	28	1	16.5269	16.5269	166	28.8501	0.173796	95.09	<.0001	<.0001	0	-0.62729	0.703949
KGT44175	5	1	13.473	13.473	28	8.75928	0.312831	43.07	<.0001	<.0001	0	1.3403	2.75324
KGT44176	23	1	4.69806	4.69806	136	16.4927	0.12127	38.74	<.0001	<.0001	0	-0.36902	0.841954
KGT44178	15	1	3.16424	3.16424	88	9.11799	0.103614	30.54	<.0001	<.0001	0	0.37501	1.41014
KGT44183	12	1	0.556485	0.556485	70	5.60646	0.0800923	6.95	0.0103	0.0191	0	-0.17583	0.962596
KGT44187	6	1	1.52796	1.52796	34	4.83572	0.142227	10.74	0.0024	0.005	0	-0.412	0.81724
KGT44189	86	1	7.88913	7.88913	514	62.126	0.120868	65.27	<.0001	<.0001	0	-0.2473	0.916072
KGT44190	15	1	0.453968	0.453968	88	4.53546	0.0515394	8.81	0.0039	0.0078	0	-0.14204	0.985408
KGT44191	16	1	2.46314	2.46314	94	8.76735	0.0932696	26.41	<.0001	<.0001	0	-0.32036	0.870836
KGT44192	6	1	0.339886	0.339886	34	5.12459	0.150723	2.26	0.1424	0.1977	0	0.1943	1.24413
KGT44195	5	1	2.62988	2.62988	28	3.37529	0.120546	21.82	<.0001	<.0001	0	-0.5922	0.721281
KGT44196	9	1	7.08505	7.08505	52	5.38332	0.103525	68.44	<.0001	<.0001	0	-0.72444	0.658106
KGT44198	11	1	0.376537	0.376537	64	5.83791	0.0912173	4.13	0.0463	0.0732	0	-0.15106	0.979266
KGT44199	3	1	0.00432286	0.00432286	16	2.47104	0.15444	0.03	0.8692	0.8956	0	-0.03099	1.06425
KGT44200	23	1	35.9182	35.9182	136	29.4494	0.216539	165.87	<.0001	<.0001	0	-1.02035	0.536066
KGT44202	4	1	0.00896068	0.00896068	22	4.27647	0.194385	0.05	0.832	0.8682	0	0.03865	1.11689
KGT44203	30	1	11.1467	11.1467	178	31.3525	0.176137	63.28	<.0001	<.0001	0	-0.4977	0.770108
KGT44204	5	1	0.0762616	0.0762616	28	3.43974	0.122848	0.62	0.4374	0.5186	0	-0.1008	1.01398
KGT44206	168	1	227.294	227.294	1006	187.024	0.185908	1222.61	<.0001	<.0001	0	-0.94972	0.562963
KGT44207	4	1	0.531158	0.531158	22	0.962635	0.0437561	12.14	0.0021	0.0044	0	-0.29753	0.884726
KGT44209	11	1	1.4317	1.4317	64	7.17668	0.112136	12.77	0.0007	0.0016	0	0.29457	1.33367
KGT44210	32	1	4.28051	4.28051	190	26.2158	0.137978	31.02	<.0001	<.0001	0	0.29863	1.33743
KGT44211	4	1	4.09034	4.09034	22	5.4587	0.248123	16.49	0.0005	0.0012	0	-0.8257	0.613499
KGT44212	15	1	0.0866958	0.0866958	88	15.0051	0.170513	0.51	0.4777	0.556	0	-0.06207	1.04157
KGT44213	2	1	0.0162678	0.0162678	10	0.189817	0.0189817	0.86	0.3764	0.4576	0	0.07364	1.14431
KGT44215	3	1	0.0496869	0.0496869	16	1.08607	0.0678791	0.73	0.4049	0.4878	0	0.1051	1.16953
KGT44218	19	1	0.0654036	0.0654036	112	12.5416	0.111979	0.58	0.4463	0.5265	0	0.0479	1.12407
KGT44222	13	1	7.78085	7.78085	76	7.23107	0.0951456	81.78	<.0001	<.0001	0	0.63168	1.68472
KGT44226	121	1	24.2949	24.2949	724	103.54	0.14301	169.88	<.0001	<.0001	0	-0.36586	0.8438
KGT44230	39	1	1.14644	1.14644	232	29.2268	0.125978	9.1	0.0028	0.0057	0	0.13999	1.19816
KGT44231	10	1	0.767687	0.767687	58	2.6505	0.0456983	16.8	0.0001	0.0003	0	0.22623	1.27197
KGT44232	12	1	0.152737	0.152737	70	7.52005	0.107429	1.42	0.2371	0.3108	0	-0.09212	1.0201
KGT44233	4	1	0.899121	0.899121	22	1.74105	0.0791386	11.36	0.0028	0.0057	0	-0.3871	0.831468
KGT44238	17	1	0.179643	0.179643	100	8.10759	0.0810759	2.22	0.1398	0.1949	0	0.08393	1.1525
KGT44241	12	1	2.20872	2.20872	70	10.3732	0.148189	14.9	0.0002	0.0005	0	-0.3503	0.85295
KGT44242	16	1	7.717	7.717	94	15.5441	0.165363	46.67	<.0001	<.0001	0	-0.56705	0.733965
KGT44243	58	1	34.1418	34.1418	346	57.4424	0.166019	205.65	<.0001	<.0001	0	-0.62645	0.704359
KGT44244	23	1	8.16847	8.16847	136	28.4952	0.209524	38.99	<.0001	<.0001	0	-0.48659	0.776061
KGT44245	6	1	0.898093	0.898093	34	4.41712	0.129915	6.91	0.0128	0.0232	0	-0.3159	0.873532
KGT44246	111	1	37.0159	37.0159	664	122.306	0.184196	200.96	<.0001	<.0001	0	-0.47151	0.784216
KGT44247	93	1	48.5867	48.5867	556	80.9606	0.145613	333.67	<.0001	<.0001	0	-0.59016	0.722301
KGT44248	111	1	0.568363	0.568363	664	85.6042	0.128922	4.41	0.0361	0.0588	0	-0.05843	1.0442
KGT44252	18	1	2.3196	2.3196	106	13.0903	0.123493	18.78	<.0001	<.0001	0	-0.29311	0.887441
KGT44254	8	1	2.03134	2.03134	46	2.17548	0.047293	42.95	<.0001	<.0001	0	-0.41143	0.817563
KGT44255	8	1	0.0658091	0.0658091	46	3.06101	0.0665436	0.99	0.3252	0.404	0	0.07405	1.14463
KGT44256	4	1	1.59098	1.59098	22	3.01779	0.137172	11.6	0.0025	0.0052	0	0.5149	1.55373
KGT44257	44	1	4.12826	4.12826	262	56.0785	0.21404	19.29	<.0001	<.0001	0	0.2501	1.29319
KGT44258	12	1	3.77402	3.77402	70	12.2037	0.174338	21.65	<.0001	<.0001	0	-0.4579	0.791649
KGT44259	10	1	0.0509651	0.0509651	58	11.231	0.193637	0.26	0.6099	0.68	0	0.05829	1.1322
KGT44261	12	1	0.889755	0.889755	70	5.76706	0.0823865	10.8	0.0016	0.0034	0	-0.22233	0.932065
KGT44263	39	1	5.99582	5.99582	232	26.677	0.114987	52.14	<.0001	<.0001	0	0.32014	1.35752
KGT44265	13	1	0.425439	0.425439	76	10.2263	0.134557	3.16	0.0794	0.1182	0	-0.14771	0.981542
KGT44268	11	1	0.776751	0.776751	64	7.40856	0.115759	6.71	0.0119	0.0216	0	-0.21697	0.935534
KGT44269	10	1	3.21386	3.21386	58	9.17607	0.158208	20.31	<.0001	<.0001	0	-0.4629	0.78891
KGT44274	3	1	0.0705966	0.0705966	16	0.870078	0.0543799	1.3	0.2713	0.3473	0	0.1253	1.18602
KGT44275	9	1	0.774091	0.774091	52	5.92211	0.113887	6.8	0.0119	0.0216	0	-0.23946	0.921064
KGT44276	13	1	1.13751	1.13751	76	4.36114	0.0573835	19.82	<.0001	<.0001	0	-0.24152	0.919749
KGT44278	25	1	1.8858	1.8858	148	19.3899	0.131013	14.39	0.0002	0.0005	0	0.22425	1.27022
KGT44280	41	1	21.1224	21.1224	244	41.5434	0.17026	124.06	<.0001	<.0001	0	0.58605	1.63227
KGT44281	7	1	1.52523	1.52523	40	2.1061	0.0526526	28.97	<.0001	<.0001	0	0.38113	1.41614
KGT44285	69	1	14.4524	14.4524	412	30.4805	0.0739819	195.35	<.0001	<.0001	0	-0.37368	0.839238
KGT44286	2	1	0.00027098	0.00027098	10	1.05481	0.105481	0	0.9606	0.9693	0	0.009504	1.09455
KGT44289	5	1	0.0415468	0.0415468	28	3.04422	0.108722	0.38	0.5415	0.6169	0	0.07443	1.14493
KGT44292	9	1	12.7966	12.7966	52	6.68054	0.128472	99.61	<.0001	<.0001	0	-0.9736	0.553722
KGT44294	6	1	0.0909984	0.0909984	34	3.28309	0.0965614	0.94	0.3385	0.417	0	-0.1006	1.01412
KGT44300	17	1	2.83109	2.83109	100	23.1911	0.231911	12.21	0.0007	0.0016	0	0.3332	1.36986
KGT44301	39	1	21.8101	21.8101	232	51.4079	0.221586	98.43	<.0001	<.0001	0	-0.61059	0.712145
KGT44305	98	1	2.49014	2.49014	586	85.1076	0.145235	17.15	<.0001	<.0001	0	0.13015	1.19002
KGT44306	48	1	0.419405	0.419405	286	52.5686	0.183806	2.28	0.132	0.1856	0	-0.07632	1.03133
KGT44307	98	1	4.0998	4.0998	586	53.6914	0.0916235	44.75	<.0001	<.0001	0	-0.167	0.968506
KGT44308	106	1	0.025606	0.025606	634	70.398	0.111038	0.23	0.6312	0.7004	0	-0.01269	1.07784
KGT44310	10	1	5.14149	5.14149	58	5.56468	0.0959427	53.59	<.0001	<.0001	0	-0.58546	0.724658
KGT44311	3	1	0.117775	0.117775	16	4.35577	0.272236	0.43	0.5201	0.5966	0	0.1618	1.21641
KGT44312	20	1	2.24266	2.24266	118	10.2508	0.0868708	25.82	<.0001	<.0001	0	-0.27341	0.899642
KGT44313	11	1	6.40894	6.40894	64	2.53501	0.0396095	161.8	<.0001	<.0001	0	-0.62323	0.705933
KGT44314	3	1	9.569e-05	9.569e-05	16	1.27784	0.0798651	0	0.9728	0.9795	0	-0.004611	1.08389
KGT44315	2	1	0.00988332	0.00988332	10	0.66985	0.066985	0.15	0.7089	0.7645	0	0.0574	1.1315
KGT44322	3	1	1.53222	1.53222	16	0.897917	0.0561198	27.3	<.0001	<.0001	0	-0.5835	0.725643
KGT44323	1	1	0.0930959	0.0930959	4	0.251142	0.0627855	1.48	0.2903	0.3679	0	0.2491	1.29229
KGT44329	19	1	6.4531	6.4531	112	16.4786	0.14713	43.86	<.0001	<.0001	0	-0.47584	0.781866
KGT44330	3	1	0.575133	0.575133	16	9.88207	0.617629	0.93	0.3489	0.4285	0	-0.3575	0.848704
KGT44331	2	1	1.26428	1.26428	10	0.689669	0.0689669	18.33	0.0016	0.0034	0	-0.6492	0.693339
KGT44336	1	1	0.0472256	0.0472256	4	0.268497	0.0671242	0.7	0.4488	0.529	0	-0.1774	0.961549
KGT44338	105	1	91.8316	91.8316	628	133.311	0.212279	432.6	<.0001	<.0001	0	-0.76358	0.640492
KGT44340	46	1	14.737	14.737	274	32.6161	0.119037	123.8	<.0001	<.0001	0	-0.46215	0.78932
KGT44342	2	1	0.00106586	0.00106586	10	0.666557	0.0666557	0.02	0.9019	0.9231	0	0.01885	1.10166
KGT44345	31	1	0.0523862	0.0523862	184	30.277	0.164549	0.32	0.5733	0.6454	0	-0.03356	1.06236
KGT44346	4	1	0.263733	0.263733	22	0.474445	0.0215657	12.23	0.002	0.0042	0	-0.20966	0.940287
KGT44347	3	1	0.00079106	0.00079106	16	2.08948	0.130592	0.01	0.9389	0.9512	0	0.01326	1.0974
KGT44349	7	1	0.160718	0.160718	40	5.42303	0.135576	1.19	0.2828	0.36	0	-0.1237	0.998014
KGT44350	17	1	6.39552	6.39552	100	10.3331	0.103331	61.89	<.0001	<.0001	0	-0.5008	0.768455
KGT44351	102	1	0.73327	0.73327	610	94.418	0.154784	4.74	0.0299	0.0499	0	-0.06923	1.03642
KGT44352	85	1	0.951412	0.951412	508	64.6096	0.127184	7.48	0.0065	0.0126	0	-0.08638	1.02417
KGT44353	36	1	11.9415	11.9415	214	33.1807	0.15505	77.02	<.0001	<.0001	0	-0.47025	0.784901
KGT44356	10	1	0.315219	0.315219	58	3.02251	0.0521122	6.05	0.0169	0.0298	0	0.14496	1.2023
KGT44360	1	1	0.290602	0.290602	4	0.309546	0.0773865	3.76	0.1247	0.1763	0	0.4402	1.47532
KGT44361	6	1	3.26235	3.26235	34	2.88372	0.0848152	38.46	<.0001	<.0001	0	-0.60207	0.716363
KGT44363	16	1	8.33644	8.33644	94	9.99098	0.106287	78.43	<.0001	<.0001	0	0.58937	1.63603
KGT44365	1	1	0.517968	0.517968	4	0.161768	0.0404421	12.81	0.0232	0.0398	0	-0.5876	0.723584
KGT44366	17	1	0.094258	0.094258	100	10.6718	0.106718	0.88	0.3496	0.4292	0	-0.0608	1.04249
KGT44370	12	1	0.152834	0.152834	70	10.9122	0.155889	0.98	0.3255	0.4041	0	0.09215	1.15908
KGT44375	14	1	1.93784	1.93784	82	9.59531	0.117016	16.56	0.0001	0.0003	0	-0.30377	0.880908
KGT44382	71	1	10.3	10.3	424	64.0712	0.151111	68.16	<.0001	<.0001	0	-0.31099	0.87651
KGT44383	3	1	16.51	16.51	16	2.73357	0.170848	96.64	<.0001	<.0001	0	-1.9154	0.288258
KGT44384	28	1	1.15534	1.15534	166	27.644	0.16653	6.94	0.0092	0.0172	0	-0.16586	0.969271
KGT44385	2	1	0.0079207	0.0079207	10	0.537108	0.0537108	0.15	0.709	0.7645	0	0.05138	1.12679
KGT44391	10	1	0.114419	0.114419	58	6.04799	0.104276	1.1	0.2992	0.3776	0	-0.08734	1.02349
KGT44395	23	1	0.00308622	0.00308622	136	11.2755	0.0829077	0.04	0.8473	0.8772	0	0.009458	1.09451
KGT44400	4	1	0.910457	0.910457	22	1.06867	0.0485758	18.74	0.0003	0.0007	0	-0.38954	0.830063
KGT44403	41	1	0.521147	0.521147	244	32.3254	0.132481	3.93	0.0484	0.0761	0	-0.09205	1.02015
KGT44404	23	1	7.70705	7.70705	136	22.0065	0.161813	47.63	<.0001	<.0001	0	-0.47264	0.783602
KGT44410	6	1	0.045581	0.045581	34	1.40328	0.0412729	1.1	0.3007	0.379	0	-0.07117	1.03502
KGT44421	2	1	0.267364	0.267364	10	0.620045	0.0620045	4.31	0.0646	0.0986	0	-0.2985	0.884131
KGT44424	7	1	0.0309303	0.0309303	40	3.38836	0.084709	0.37	0.5491	0.6237	0	-0.05427	1.04722
KGT44425	32	1	1.65527	1.65527	190	30.7952	0.16208	10.21	0.0016	0.0034	0	0.1857	1.23673
KGT44430	53	1	2.85491	2.85491	316	51.6818	0.16355	17.46	<.0001	<.0001	0	-0.1895	0.953518
KGT44433	6	1	1.76181	1.76181	34	2.8877	0.0849323	20.74	<.0001	<.0001	0	-0.44244	0.800178
KGT44436	1	1	0.756625	0.756625	4	1.09144	0.272861	2.77	0.1712	0.233	0	0.7102	1.77896
KGT44439	31	1	0.612602	0.612602	184	19.5758	0.10639	5.76	0.0174	0.0306	0	-0.11478	1.0042
KGT44442	6	1	7.21033	7.21033	34	6.44575	0.189581	38.03	<.0001	<.0001	0	-0.8951	0.584685
KGT44446	59	1	14.2213	14.2213	352	48.818	0.138687	102.54	<.0001	<.0001	0	-0.40086	0.823575
KGT44449	4	1	0.894539	0.894539	22	3.26167	0.148258	6.03	0.0224	0.0385	0	-0.3861	0.832044
KGT44451	16	1	9.53309	9.53309	94	34.2605	0.364473	26.16	<.0001	<.0001	0	-0.6302	0.70253
KGT44452	9	1	0.723334	0.723334	52	9.01085	0.173286	4.17	0.0461	0.0729	0	0.2315	1.27662
KGT44457	56	1	18.6626	18.6626	334	46.9432	0.140549	132.78	<.0001	<.0001	0	-0.47135	0.784303
KGT44459	5	1	1.20943	1.20943	28	3.10112	0.110754	10.92	0.0026	0.0054	0	0.4016	1.43638
KGT44460	3	1	0.0674783	0.0674783	16	1.45621	0.0910132	0.74	0.4019	0.4844	0	-0.1225	0.998845
KGT44461	20	1	4.4052	4.4052	118	10.7332	0.0909593	48.43	<.0001	<.0001	0	-0.3832	0.833719
KGT44466	17	1	2.18727	2.18727	100	11.3499	0.113499	19.27	<.0001	<.0001	0	0.29287	1.3321
KGT44468	2	1	0.0466037	0.0466037	10	0.59818	0.059818	0.78	0.3981	0.4804	0	-0.1246	0.997392
KGT44473	4	1	0.00141985	0.00141985	22	0.848144	0.038552	0.04	0.8496	0.8786	0	-0.01538	1.07583
KGT44478	32	1	0.473521	0.473521	190	8.74593	0.0460312	10.29	0.0016	0.0034	0	-0.09932	1.01502
KGT44480	8	1	0.927158	0.927158	46	3.31875	0.0721468	12.85	0.0008	0.0018	0	-0.27796	0.896809
KGT44481	16	1	0.473454	0.473454	94	12.1848	0.129626	3.65	0.059	0.091	0	-0.14045	0.986494
KGT44482	9	1	1.1496	1.1496	52	5.41344	0.104105	11.04	0.0016	0.0034	0	-0.29181	0.888241
KGT44484	678	1	328.889	328.889	4066	677.488	0.166623	1973.85	<.0001	<.0001	0	0.56867	1.61273
KGT44487	4	1	0.3625	0.3625	22	2.33563	0.106165	3.41	0.0781	0.1164	0	-0.2458	0.917025
KGT44488	3	1	0.411369	0.411369	16	0.786409	0.0491505	8.37	0.0106	0.0196	0	0.3023	1.34084
KGT44495	2	1	0.0146663	0.0146663	10	1.09489	0.109489	0.13	0.722	0.7755	0	0.06992	1.14136
KGT44496	119	1	54.8969	54.8969	712	97.4511	0.13687	401.09	<.0001	<.0001	0	-0.55457	0.740341
KGT44497	4	1	0.0555109	0.0555109	22	4.01382	0.182446	0.3	0.5868	0.6579	0	0.09619	1.16233
[truncated: 785 more rows]

## Sheet: Label note
Label for Table S3-1	Description
Accession ID	Protein accession from NCBI database
Pep_Num	Peptide number observed in each sample
Model-df	Model degree of freedom
Model-sum of squares	Model sum of squares is the sum of the squares of the differences of the predicted values and the mean value of the response variable
Model-mean square	Model-mean square=Model-sum of squares/Model-df
Error-df	Error degree of freedom
Error-sum of squares	Error sum of squares is the sum of squares of estimates of error
Error-mean square	Error-mean square=Error-sum of squares/Error-df
F value	F=Model-mean square/Error-mean square
p value	p value is calculated based on F value using F distribution
FDR adjusted p-value	The adjusted p-value based on methods that control the false discovery rate (FDR) refer to Benjamini, Y. and Hochberg, Y. (1995), "Controlling the False Discovery Rate: A Practical and Powerful Approach to Multiple Testing," Journal of the Royal Statistical Society, B, 57, 289-300.
mean of control(12h)	Mean of protein abundance in control sample
mean of treatment(24h)	Mean of protein abundance in treatment sample
Fold Change (24h:12h)	Protein fold changes were obtained from anti-log conversion of log2 ratios between 24h- and 12h-samples.
Label for Table S3-2	Description
mean of control(12h)	Mean of protein abundance in control sample
mean of treatment(48h)	Mean of protein abundance in treatment sample
Fold Change (48h:12h)	Protein fold changes were obtained from anti-log conversion of log2 ratios between 48h- and 12h-samples.
